# Supplementary material for: Recombination hotspots and host susceptibility modulate the adaptive value of recombination during maize streak virus evolution
Source: BMC Evol Biol. 2011 Dec 2;11:350. doi: 10.1186/1471-2148-11-350 (PMC3280948; doi:10.1186/1471-2148-11-350)
Supplement: Additional file 2 — Alignment of wild-type and recombinant MSV genomes. Full genome sequence alignment of MSV viruses aligned from the start codon of the movement protein gene. The wild-type viruses MSV-MatA and MSV-VW, as well as the chimaeric parental viruses and recombinants used in two different recombination experiments are included. The file is in FASTA format and should be viewed using a sequence analysis program such as Mega5. [file 1471-2148-11-350-S2.FAS]

>VWv1v2Mat
ATGGATCCACAGAACGCCCTGTATTAT-CAGCCGCGGGTACCCACAGCAGCTCCGGCATCCGCAGGAGTGCCGTGGAGTCGCGTAGGCGAGGTAGCTATTTTGAGCTTTGTTGCACTGATTTGCTTTTACCTGCTTTACCTTTGGGTGCTGAGAGACCTTATCTTAGTTCTGAAGGCTCGACAAGGCAGATCCACGGAGGAGCTGATATTTGGAGGACAAGCTGTGGATAGGAGCAACCCTATCCCTAATCTACCAGCACCACCAAGTCAGGGCAATCCCGGGCCATTTGTTCCAGGCACGGGATAAGCATTCAGCCATGTCCACGTCCAAGAGGAAGCGGGGAGATGATTCGAATTGGAGTAAGCGGGTGCCTAAGAAGAAGCCCTCTTCAGCTGGGCTGAAGAGGGCTGGAAGCAAGGCCGATAGGCCATCCCTCCAAATCCAGACACTCCAGCATGCTGGGACCACCATGATAACTGTCCCATCCGGAGGAGTATGTGACCTCATCAACACCTATGCCCGAGGATCTGACGAGGGCAACCGCCACACCAGCGAGACTCTCACGTACAAGATCGCCATCGACTACCACTTCGTTGCCGACGCGGCAGCCTGCCGCTACTCCAACACCGGAACCGGTGTAATGTGGCTGGTGTATGACACCACTCCCGGCGGACAAGCTCCGACCCCGCAAACTATATTTGCCTACCCTGACACGCTAAAAGCGTGGCCGGCCACATGGAAGGTGAGCCGGGAGCTGTGTCATCGCTTCGTGGTGAAACGGCGATGGTTGTTCAACATGGAGACCGACGGGCGGATTGGTTCGGACATTCCTCCCTCGAATGCAAGTTGGAAGCCTTGCAAGCGCAACATCTACTTCCACAAGTTCACGAGCGGGTTGGGAGTGAGAACGCAGTGGAAGAATGTAACGGACGGAGGAGTTGGTGCCATCCAGAGAGGAGCGTTGTACATGGTCATTGCCCCCGGCAATGGTCTTACATTTACTGCCCATGGGCAGACCCGTCTGTACTTTAAGAGTGTCGGCAACCAGTAATGAATAAAAACTCC-GTTTTATTATATCTGATGAATGCTCAAAGCTTACATTAATATGTCGTGCGATGGCACGAAAAA-CACACTGGAACGCAGCCCCGGGCTAA-AGACCGGGTCTCAAGAG----ACCCTGCGATACAAAACATCGAAAAAACAAGATCTATATGAATTACACTTCCTCCGTAGGAGGAAGCACAGGGGGAGAATACCACTTCTCCCCTGGCGACATTTTATAAATCATGCAGTTTGCCTCGAAATACTCCATCTGCCCTGGAGTCATTTCCTTCATCCAGTCTTCATCCCAGTTGGTGAGGATGATTGTAGGCTTAGACTTCATCTGAACTTTCTTCTTCTTGCCATATTTTGGATTTACCACGAACTCTTTCTGACAGCCAACTAACTGTTTCCAACAAGGACAGAATTTAAAAGGAATATCATCTACGATGTTGTAGATTGCGTCTTCGTTGTACGAAGACCAATCAACATTATTTTGCCAATAATTATGAAGCCCTAAGCTTCTGGCCCAAGTAGATTTTCCTGTTCGTGTTGGACCGACGATGTAGAGGCTCTGCTTTCTTGTTCCTTCATCTGTTGGCTGGATAATTGATCCATCCATTCAAGGTCAGAGATAGCCTCTTCGAGGGTGTAACAGGTTGGTTGAAGAAGCATGTATGATTCGGGACTAACCTGGAAGATGTTAGGCTGGAGCCAATCTTTGATTGACTCATTACAAAGAAGATCAGGTGAAGAGGGTGGATGAGGACTGATGAACTCTTCCTGAATCTCAGGGAACAATTTATTTGCAGAGTATTCAAAATACTGCAATTTTGTGGCCCAGTCATAGGGGAACTCTTTACGAACCATAGAGAGGTACTCTAGCTTTGAAGTGGAGTGTGAAATAATCTCTCTCATTATTTCATCTTTGGAAGGTTTCTTTTCAG-AATTTCCCTTGGA--AGGATTTCCTAGGAAGCTTGACTTCCTAGGAATGAAAGTACCTCTCTCAAACAAGGCCAGAGGTTCCTTGAGAATGTAATCCCTGACCTTGTTTACTGATTTTGCACTCTGAATGTTTGGGTGGAACCCTTTGATATCAAAGAACCTTGAGTCAGTGATTCTTACCGGTTTCTCTGTCTGGATTAATGCATGTAAATGCATATCTCCATCTCTATGTGCCTCTCGGGCACATATGATATACTTCGGGGTCCAACGACCAACGAGCTCCCAAATCATCTGACAGAGGATTTCTGGATTTTCTGGACAGTGTGGATATGTTAAGAACGTGTTAACGTTCCTGTGTGAGAACTGACGGTTGGATGAGGAGGAGGCCATATCGGACGACTCCGAGC-AGCTTGAGGGATGGCAGGATGGGAGCTCCAAACTCTATATCA-ACCGGTTGCGCCTTCGAAATCCGCCGCTCCCCC-TTTTATAGTGGTTGTTTATGGGCCGGACCGGGCCGGCCCAGCAGGAAAAGAAGGCGCGCAATAATATTACCGCGCCTTCTTTTTCTGCGAGGGCCCGA-AGGGACCGAGCGATTTGATTTAAAGTTCGGTTCTGCTTTGTCTGATTTATCTAAAGCAGCCCAATCTAAAGAAACCGGTCCCCTGCGACTATAAATTGTCTCACAAGTGCGATTCATTC
>GB1-I9
ATGGATCCACAGAACGCCCTGTATTAT-CAGCCGCGGGTACCCACAGCAGCTCCGGCATCCGCAGGAGTGCCGTGGAGTCGCGTAGGCGAGGTAGCTATTTTGAGCTTTGTTGCACTGATTTGCTTTTACCTGCTTTACCTTTGGGTGCTGAGAGACCTTATCTTAGTTCTGAAGGCTCGACAAGGCAGATCCACGGAGGAGCTGATATTTGGAGGACAAGCTGTGGATAGGAGCAACCCTATCCCTAATCTACCAGCACCACCAAGTCAGGGCAATCCCGGGCCATTTGTTCCAGGCACGGGATAAGCATTCAGCCATGTCCACGTCCAAGAGGAAGCGGGGAGATGATTCGAATTGGAGTAAGCGGGTGCCTAAGAAGAAGCCCTCTTCAGCTGGGCTGAAGAGGGCTGGAAGCAAGGCCGATAGGCCATCCCTCCAAATCCAGACACTCCAGCATGCTGGGACCACCATGATAACTGTCCCATCCGGAGGAGTATGTGACCTCATCAACACCTATGCCCGAGGATCTGACGAGGGCAACCGCCACACCAGCGAGACTCTCACGTACAAGATCGCCATCGACTACCACTTCGTTGCCGACGCGGCAGCCTGCCGCTACTCCAACACCGGAACCGGTGTAATGTGGCTGGTGTATGACACCACTCCCGGCGGACAAGCTCCGACCCCGCAAACTATATTTGCCTACCCTGACACGCTAAAAGCGTGGCCGGCCACATGGAAGGTGAGCCGGGAGCTGTGTCATCGCTTCGTGGTGAAACGGCGATGGTTGTTCAACATGGAGACCGACGGGCGGATTGGTTCGGACATTCCTCCCTCGAATGCAAGTTGGAAGCCTTGCAAGCGCAACATCTACTTCCACAAGTTCACGAGCGGGTTGGGAGTGAGAACGCAGTGGAAGAATGTAACGGACGGAGGAGTTGGTGCCATCCAGAGAGGAGCGTTGTACATGGTCATTGCCCCCGGCAATGGTCTTACATTTACTGCCCATGGGCAGACCCGTCTGTACTTTAAGAGTGTCGGCAACCAGTAATGAATAAAAACTCC-GTTTTATTATATCTGATGAATGCTCAAAGCTTACATTAATATGTCGTGCGATGGCACGAAAAA-CACACTGGAACGCAGCCCCGGGCTAA-AGACCGGGTCTCAAGAG----ACCCTGCGATACAAAACATCGAAAAAACAAGATCTATATGAATTACACTTCCTCCGTAGGAGGAAGCACAGGGGGAGAATACCACTTCTCCCCTGGCGACATTTTATAAATCATGCAGTTTGCCTCGAAATACTCCATCTGCCCTGGAGTCATTTCCTTCATCCAGTCTTCATCCCAGTTGGTGAGGATGATTGTAGGCTTAGACTTCATCTGAACTTTCTTCTTCTTGCCATATTTTGGATTTACCACGAACTCTTTCTGACAGCCAACTAACTGTTTCCAACAAGGACAGAATTTAAAAGGAATATCATCTACGATGTTGTAGATTGCGTCTTCGTTGTACGAAGACCAATCAACATTATTTTGCCAATAATTATGAAGCCCTAAGCTTCTGGCCCAAGTAGATTTTCCTGTTCGTGTTGGACCGACGATGTAGAGGCTCTGCTTTCTTGTTCCTTCATCTGTTGGCTGGATAATTGATCCATCCATTCAAGGTCAGAGATAGCCTCTTCGAGGGTGTAACAGGTTGGTTGAAGAAGCATGTATGATTCGGGACTAACCTGGAAGATGTTAGGCTGGAGCCAATCTTTGATTGACTCATTACAAAGAAGATCAGGTGAAGAGGGTGGATGAGGACTGATGAACTCTTCCTGAATCTCAGGGAACAATTTATTTGCAGAGTATTCAAAATACTGCAATTTTGTGGCCCAGTCATAGGGGAACTCTTTACGAACCATAGAGAGGTACTCTAGCTTTGAAGTGGAGTGTGAAATAATCTCTCTCATTATTTCATCTTTGGAAGGTTTCTTTTCAG-AATTTCCCTTGGA--AGGATTTCCTAGGAAGCTTGACTTCCTAGGAATGAAAGTACCTCTCTCAAACAAGGCCAGAGGTTCCTTGAGAATGTAATCCCTGACCTTGTTTACTGATTTTGCACTCTGAATGTTTGGGTGGAACCCTTTGATATCAAAGAACCTTGAGTCAGTGATTCTTACCGGTTTCTCTGTCTGGATTAATGCATGTAAATGCATATCTCCATCTCTATGTGCCTCTCGGGCACATATGATATACTTCGGGGTCCAACGACCAACGAGCTCCCAAATCATCTGACAGAGGATTTCTGGATTTTCTGGACAGTGTGGATATGTTAAGAACGTGTTAACGTTCCTGTGTGAGAACTGACGGTTGGATGAGGAGGAGGCCATATCGGACGACTCCGAGC-AGCTTGAGGGATGGCAGGATGGGAGCTCCAAACTCTATATCA-ACCGGTTGCGCCTTCGAAATCCGCCGCTCCCCC-TTTTATAGTGGTTGTTTATGGGCCGGACCGGGCCGGCCCAGCAGGAAAAGAAGGCGCGCAATAATATTACCGCGCCTTCTTTTTCTGCGAGGGCCCGA-AGGGACCGAGCGATTTGATTTAAAGTTCGGTTCTGCTTTGTCTGATTTATCTAAAGCAGCCCAATCTAAAGAAACCGGTCCCCTGCGACTATAAATTGTCTCACAAGTGCGATTCATTC
>GB1-I10
ATGGATCCACAGAACGCCCTGTATTAT-CAGCCGCGGGTACCCACAGCAGCTCCGGCATCCGCAGGAGTGCCGTGGAGTCGCGTAGGCGAGGTAGCTATTTTGAGCTTTGTTGCACTGATTTGCTTTTACCTGCTTTACCTTTGGGTGCTGAGAGACCTTATCTTAGTTCTGAAGGCTCGACAAGGCAGATCCACGGAGGAGCTGATATTTGGAGGACAAGCTGTGGATAGGAGCAACCCTATCCCTAATCTACCAGCACCACCAAGTCAGGGCAATCCCGGGCCATTTGTTCCAGGCACGGGATAAGCATTCAGCCATGTCCACGTCCAAGAGGAAGCGGGGAGATGATTCGAATTGGAGTAAGCGGGTGCCTAAGAAGAAGCCCTCTTCAGCTGGGCTGAAGAGGGCTGGAAGCAAGGCCGATAGGCCATCCCTCCAAATCCAGACACTCCAGCATGCTGGGACCACCATGATAACTGTCCCATCCGGAGGAGTATGTGACCTCATCAACACCTATGCCCGAGGATCTGACGAGGGCAACCGCCACACCAGCGAGACTCTCACGTACAAGATCGCCATCGACTACCACTTCGTTGCCGACGCGGCAGCCTGCCGCTACTCCAACACCGGAACCGGTGTAATGTGGCTGGTGTATGACACCACTCCCGGCGGACAAGCTCCGACCCCGCAAACTATATTTGCCTACCCTGACACGCTAAAAGCGTGGCCGGCCACATGGAAGGTGAGCCGGGAGCTGTGTCATCGCTTCGTGGTGAAACGGCGATGGTTGTTCAACATGGAGACCGACGGGCGGATTGGTTCGGACATTCCTCCCTCGAATGCAAGTTGGAAGCCTTGCAAGCGCAACATCTACTTCCACAAGTTCACGAGCGGGTTGGGAGTGAGAACGCAGTGGAAGAATGTAACGGACGGAGGAGTTGGTGCCATCCAGAGAGGAGCGTTGTACATGGTCATTGCCCCCGGCAATGGTCTTACATTTACTGCCCATGGGCAGACCCGTCTGTACTTTAAGAGTGTCGGCAACCAGTAATGAATAAAAACTCC-GTTTTATTATATCTGATGAATGCTCAAAGCTTACATTAATATGTCGTGCGATGGCACGAAAAA-CACACTGGAACGCAGCCCCGGGCTAA-AGACCGGGTCTCAAGAG----ACCCTGCGATACAAAACATCGAAAAAACAAGATCTATATGAATTACACTTCCTCCGTAGGAGGAAGCACAGGGGGAGAATACCACTTCTCCCCTGGCGACATTTTATAAATCATGCAGTTTGCCTCGAAATACTCCATCTGCCCTGGAGTCATTTCCTTCATCCAGTCTTCATCCCAGTTGGTGAGGATGATTGTAGGCTTAGACTTCATCTGAACTTTCTTCTTCTTGCCATATTTTGGATTTACCACGAACTCTTTCTGACAGCCAACTAACTGTTTCCAACAAGGACAGAATTTAAAAGGAATATCATCTACGATGTTGTAGATTGCGTCTTCGTTGTACGAAGACCAATCAACATTATTTTGCCAATAATTATGAAGCCCTAAGCTTCTGGCCCAAGTAGATTTTCCTGTTCGTGTTGGACCGACGATGTAGAGGCTCTGCTTTCTTGTTCCTTCATCTGTTGGCTGGATAATTGATCCATCCATTCAAGGTCAGAGATAGCCTCTTCGAGGGTGTAACAGGTTGGTTGAAGAAGCATGTATGATTCGGGACTAACCTGGAAGATGTTAGGCTGGAGCCAATCTTTGATTGACTCATTACAAAGAAGATCAGGTGAAGAGGGTGGATGAGGACTGATGAACTCTTCCTGAATCTCAGGGAACAATTTATTTGCAGAGTATTCAAAATACTGCAATTTTGTGGCCCAGTCATAGGGGAACTCTTTACGAACCATAGAGAGGTACTCTAGCTTTGAAGTGGAGTGTGAAATAATCTCTCTCATTATTTCATCTTTGGAAGGTTTCTTTTCAG-AATTTCCCTTGGA--AGGATTTCCTAGGAAGCTTGACTTCCTAGGAATGAAAGTACCTCTCTCAAACAAGGCCAGAGGTTCCTTGAGAATGTAATCCCTGACCTTGTTTACTGATTTTGCACTCTGAATGTTTGGGTGGAACCCTTTGATATCAAAGAACCTTGAGTCAGTGATTCTTACCGGTTTCTCTGTCTGGATTAATGCATGTAAATGCATATCTCCATCTCTATGTGCCTCTCGGGCACATATGATATACTTCGGGGTCCAACGACCAACGAGCTCCCAAATCATCTGACAGAGGATTTCTGGATTTTCTGGACAGTGTGGATATGTTAAGAACGTGTTAACGTTCCTGTGTGAGAACTGACGGTTGGATGAGGAGGAGGCCATATCGGACGACTCCGAGC-AGCTTGAGGGATGGCAGGATGGGAGCTCCAAACTCTATATCA-ACCGGTTGCGCCTTCGAAATCCGCCGCTCCCCC-TTTTATAGTGGTTGTTTATGGGCCGGACCGGGCCGGCCCAGCAGGAAAAGAAGGCGCGCAATAATATTACCGCGCCTTCTTTTTCTGCGAGGGCCCGA-AGGGACCGAGCGATTTGATTTAAAGTTCGGTTCTGCTTTGTCTGATTTATCTAAAGCAGCCCAATCTAAAGAAACCGGTCCCCTGCGACTATAAATTGTCTCACAAGTGCGATTCATTC
>GB1-I11
ATGGATCCACAGAACGCCCTGTATTAT-CAGCCGCGGGTACCCACAGCAGCTCCGGCATCCGCAGGAGTGCCGTGGAGTCGCGTAGGCGAGGTAGCTATTTTGAGCTTTGTTGCACTGATTTGCTTTTACCTGCTTTACCTTTGGGTGCTGAGAGACCTTATCTTAGTTCTGAAGGCTCGACAAGGCAGATCCACGGAGGAGCTGATATTTGGAGGACAAGCTGTGGATAGGAGCAACCCTATCCCTAATCTACCAGCACCACCAAGTCAGGGCAATCCCGGGCCATTTGTTCCAGGCACGGGATAAGCATTCAGCCATGTCCACGTCCAAGAGGAAGCGGGGAGATGATTCGAATTGGAGTAAGCGGGTGCCTAAGAAGAAGCCCTCTTCAGCTGGGCTGAAGAGGGCTGGAAGCAAGGCCGATAGGCCATCCCTCCAAATCCAGACACTCCAGCATGCTGGGACCACCATGATAACTGTCCCATCCGGAGGAGTATGTGACCTCATCAACACCTATGCCCGAGGATCTGACGAGGGCAACCGCCACACCAGCGAGACTCTCACGTACAAGATCGCCATCGACTACCACTTCGTTGCCGACGCGGCAGCCTGCCGCTACTCCAACACCGGAACCGGTGTAATGTGGCTGGTGTATGACACCACTCCCGGCGGACAAGCTCCGACCCCGCAAACTATATTTGCCTACCCTGACACGCTAAAAGCGTGGCCGGCCACATGGAAGGTGAGCCGGGAGCTGTGTCATCGCTTCGTGGTGAAACGGCGATGGTTGTTCAACATGGAGACCGACGGGCGGATTGGTTCGGACATTCCTCCCTCGAATGCAAGTTGGAAGCCTTGCAAGCGCAACATCTACTTCCACAAGTTCACGAGCGGGTTGGGAGTGAGAACGCAGTGGAAGAATGTAACGGACGGAGGAGTTGGTGCCATCCAGAGAGGAGCGTTGTACATGGTCATTGCCCCCGGCAATGGTCTTACATTTACTGCCCATGGGCAGACCCGTCTGTACTTTAAGAGTGTCGGCAACCAGTAATGAATAAAAACTCC-GTTTTATTATATCTGATGAATGCTCAAAGCTTACATTAATATGTCGTGCGATGGCACGAAAAA-CACACTGGAACGCAGCCCCGGGCTAA-AGACCGGGTCTCAAGAG----ACCCTGCGATACAAAACATCGAAAAAACAAGATCTATATGAATTACACTTCCTCCGTAGGAGGAAGCACAGGGGGAGAATACCACTTCTCCCCTGGCGACATTTTATAAATCATGCAGTTTGCCTCGAAATACTCCATCTGCCCTGGAGTCATTTCCTTCATCCAGTCTTCATCCCAGTTGGTGAGGATGATTGTAGGCTTAGACTTCATCTGAACTTTCTTCTTCTTGCCATATTTTGGATTTACCACGAACTCTTTCTGACAGCCAACTAACTGTTTCCAACAAGGACAGAATTTAAAAGGAATATCATCTACGATGTTGTAGATTGCGTCTTCGTTGTACGAAGACCAATCAACATTATTTTGCCAATAATTATGAAGCCCTAAGCTTCTGGCCCAAGTAGATTTTCCTGTTCTTGTTGGACCGACGATGTAGAGGCTCTGCTTTCTTGTTCCTTCATCTGTTGGCTGGATAATTGATCCATCCATTCAAGGTCAGAGATAGCCTCTTCGAGGGTGTAACAGGTTGGTTGAAGAAGCATGTATGATTCGGGACTAACCTGGAAGATGTTAGGCTGGAGCCAATCTTTGATTGACTCATTACAAAGAAGATCAGGTGAAGAGGGTGGATGAGGACTGATGAACTCTTCCTGAATCTCAGGGAACAATTTATTTGCAGAGTATTCAAAATACTGCAATTTTGTGGCCCAGTCATAGGGGAACTCTTTACGAACCATAGAGAGGTACTCTAGCTTTGAAGTGGAGTGTGAAATAATCTCTCTCATTATTTCATCTTTGGAAGGTTTCTTTTCAG-AATTTCCCTTGGA--AGGATTTCCTAGGAAGCTTGACTTCCTAGGAATGAAAGTACCTCTCTCAAACAAGGCCAGAGGTTCCTTGAGAATGTAATCCCTGACCTTGTTTACTGATTTTGCACTCTGAATGTTTGGGTGGAACCCTTTGATATCAAAGAACCTTGAGTCAGTGATTCTTACCGGTTTCTCTGTCTGGATTAATGCATGTAAATGCATATCTCCATCTCTATGTGCCTCTCGGGCACATATGATATACTTCGGGGTCCAACGACCAACGAGCTCCCAAATCATCTGACAGAGGATTTCTGGATTTTCTGGACAGTGTGGATATGTTAAGAACGTGTTAACGTTCCTGTGTGAGAACTGACGGTTGGATGAGGAGGAGGCCATATCGGACGACTCCGAGC-AGCTTGAGGGATGGCAGGATGGGAGCTCCAAACTCTATATCA-ACCGGTTGCGCCTTCGAAATCCGCCGCTCCCCC-TTGTATAGTGGTTGTTTATGGGCCGGACCGGGCCGGCCCAGCAGGAAAAGAAGGCGCGCAATAATATTACCGCGCCTTCTTTTTCTGCGAGGGCCCGA-AGGGACCGAGCGATTTGATTTAAAGTTCGGTTCTGCTTTGTCTGATTTATCTAAAGCAGCCCAATCTAAAGAAACCGGTCCCCTGCGACTATAAATTGTCTCACAAGTGCGATTCATTC
>Pan1-R9
ATGGATCCACAGAACGCCCTGTATTAT-CAGCCGCGGGTACCCACAGCAGCTCCGGCATCCGCAGGAGTGCCGTGGAGTCGCGTAGGCGAGGTAGCTATTTTGAGCTTTGTTGCACTGATTTGCTTTTACCTGCTTTACCTTTGGGTGCTGAGAGACCTTATCTTAGTTCTGAAGGCTCGACAAGGCAGATCCACGGAGGAGCTGATATTTGGAGGACAAGCTGTGGATAGGAGCAACCCTATCCCTAATCTACCAGCACCACCAAGTCAGGGCAATCCCGGGCCATTTGTTCCAGGCACGGGATAAGCATTCAGCCATGTCCACGTCCAAGAGGAAGCGGGGAGATGATTCGAATTGGAGTAAGCGGGTGCCTAAGAAGAAGCCCTCTTCAGCTGGGCTGAAGAGGGCTGGAAGCAAGGCCGATAGGCCATCCCTCCAAATCCAGACACTCCAGCATGCTGGGACCACCATGATAACTGTCCCATCCGGAGGAGTATGTGACCTCATCAACACCTATGCCCGAGGATCTGACGAGGGCAACCGCCACACCAGCGAGACTCTCACGTACAAGATCGCCATCGACTACCACTTCGTTGCCGACGCGGCAGCCTGCCGCTACTCCAACACCGGAACCGGTGTAATGTGGCTGGTGTATGACACCACTCCCGGCGGACAAGCTCCGACCCCGCAAACTATATTTGCCTACCCTGACACGCTAAAAGCGTGGCCGGCCACATGGAAGGTGAGCCGGGAGCTGTGTCATCGCTTCGTGGTGAAACGGCGATGGTTGTTCAACATGGAGACCGACGGGCGGATTGGTTCGGACATTCCTCCCTCGAATGCAAGTTGGAAGCCTTGCAAGCGCAACATCTACTTCCACAAGTTCACGAGCGGGTTGGGAGTGAGAACGCAGTGGAAGAATGTAACGGACGGAGGAGTTGGTGCGATACAGAGAGGAGCTCTGTACATGGTCATTGCCCCTGGCAATGGCCTTACATTTACTGCCCATGGGCAGACCCGTCTGTACTTTAAGAGTGTTGGCAACCAGTAATGAATAAAAACTCCCGTTTTATTATATCTGATGAATGCTGAAAGCTTACATTAATATGTCGTGCGATGGCACGAAAAAACACACGCAATCAATACAGGGGGGTAGTAGGCGGGCGGCTAAGGGTGGTGCTCGGCGG-GCAGAACATCGAAAAATCAAGATCTATCTGAAT-GTACTGCCTCCGTAGGAGGCAGCTCAGGGGGAGAATACCACTTCTCCCCCGGCGACATAATGTAAATGACGCAGTTTGCCTCGAAATACTCCAGCTGCCCTGGAGTCATTTCCTTCATCCAATCTTCATCCGAGTTGGCGAGGATTATTGTAGGCTTAGACTTCTTCTGCACCTTCTTCTTCTTACCATACTTGGGGTTCACAATGAAATCCCTCTGACAGCCAACTAACTGTTTCCAACAAGGACAAAATTTAAACGGAATATCATCTACGATGTTGTAGATTGCGTCTTCGTTGTATGAAGACCAATCAACATTATTTTGCCAGTAATTATGAACCCCTAGGCTTCTGGCCCAAGTAGATTTTCCGGTTCTTGTTGGGCCGACGATGTAGAGGCTCTGCTTTCTTGATCTTTCATCTGATGACTGGATACAGAATCCATCCATTGGAGGTCAGAAATTGCATCCTCGAGGGTATAACAGGTAGGTTGAAGGAGCATGTAAGCTTCGGGACTAACCTGGAAGATGTTAGGCTGGAGCCAATCATTGATTGACTCATTACAAAGTAAATCAGGTGAGGAGGGTGGATGAGGATTGGTGAACTCTTCCTGAATCTCAGGAAAAAGCTTATTTGCAGAGTATTCAAAATACTGCAATTTTGTGGACCAATCAAAGGGAAGCTCTTTCTGGATCATGGAGAGGTACTCTTCCTTGGAAGTAGCGTGTGAAATAATGTCTCGCATTATTTCATCTTTGGAAGGTTTTTTTTCCTTAACTTC---TGAATCAGATTTTCCTAGGAAGGGGGACTTCCTAGGAATGAAAGTACCTCTCTCAAAAACAGCCAGAGGTTCCTTGAGAATGTAATCCCTCACCCTGTTTACTGATTTGGCACTCTGAATGTTTGGGTGAAACCCATTAATATCAAAGAACCTTGAGTCGGATATCCTTACCGGCTTCTCTGTCTGAAGTAATGCATGTAAATGCAAACTTCCATCTTTATGTGCCTCTCGGGCACATAGAATGTATTTGGGAATCCAACGAACAACGAGCTCCCAGATCATCTGACAGGCGATTTCAGGATTTTCTGGACACTTTGGATAGGTGAGGAACGTGTTAGCGTTCCTGTGTGAGAACTGACGGTTGGATGAGGAGGAGGCCATAGCCGACGACGGAGGATGAGGCTGAGGGATGGCAGACTGGGAGCTCCAAACTCTATAGTATACCCGT-GCGCCTTCGAAATCCGCCGCTCCCTTGTCTTATAGTGGTTGTAAATGGGCCGGACCGGGCCGGCCCAGCAGGAAAAGAAGGCGCGCACTAATATTACCGCGCCTTCTTTTTCTGCGAGGGCCCGA-AGGGACCGAGCGATTTGATTTAAAGTTCGGTTCTGCTTTGTCTGATTTATCTAAAGCAGCCCAATCTAAAGAAACCGGTCCCCTGCGAGTATAAATTGTCTCACAAGTGCGATTCATTC
>Pan1-R8
ATGGATCCACAGAACGCCCTGTATTAT-CAGCCGCGGGTACCCACAGCAGCTCCGGCATCCGCAGGAGTGCCGTGGAGTCGCGTAGGCGAGGTAGCTATTTTGAGCTTTGTTGCACTGATTTGCTTTTACCTGCTTTACCTTTGGGTGCTGAGAGACCTTATCTTAGTTCTGAAGGCTCGACAAGGCAGATCCACGGAGGAGCTGATATTTGGAGGACAAGCTGTGGATAGGAGCAACCCTATCCCTAATCTACCAGCACCACCAAGTCAGGGCAATCCCGGGCCATTTGTTCCAGGCACGGGATAAGCATTCAGCCATGTCCACGTCCAAGAGGAAGCGGGGAGATGATTCGAATTGGAGTAAGCGGGTGCCTAAGAAGAAGCCCTCTTCAGCTGGGCTGAAGAGGGCTGGAAGCAAGGCCGATAGGCCATCCCTCCAAATCCAGACACTCCAGCATGCTGGGACCACCATGATAACTGTCCCATCCGGAGGAGTATGTGACCTCATCAACACCTATGCCCGAGGATCTGACGAGGGCAACCGCCACACCAGCGAGACTCTCACGTACAAGATCGCCATCGACTACCACTTCGTTGCCGACGCGGCAGCCTGCCGCTACTCCAACACCGGAACCGGTGTAATGTGGCTGGTGTATGACACCACTCCCGGCGGACAAGCTCCGACCCCGCAAACTATATTTGCCTACCCTGACACGCTAAAAGCGTGGCCGGCCACATGGAAGGTGAGCCGGGAGCTGTGTCATCGCTTCGTGGTGAAACGGCGATGGTTGTTCAACATGGAGACCGACGGGCGGATTGGTTCGGACATTCCTCCCTCGAATGCAAGTTGGAAGCCTTGCAAGCGCAACATCTACTTCCACAAGTTCACGAGCGGGTTGGGAGTGAGAACGCAGTGGAAGAATGTAACGGACGGAGGAGTTGGTGCGATACAGAGAGGAGCTCTGTACATGGTCATTGCCCCTGGCAATGGCCTTACATTTACTGCCCATGGGCAGACCCGTCTGTACTTTAAGAGTGTTGGCAACCAGTAATGAATAAAAACTCCCGTTTTATTATATCTGATGAATGCTGAAAGCTTACATTAATATGTCGTGCGATGGCACGAAAAAACACACGCAATCAATACAGGGGGGTAGTAGGCGGGCGGCTAAGGGTGGTGCTCGGCGG-GCAGAACATCGAAAAATCAAGATCTATCTGAAT-GTACTGCCTCCGTAGGAGGCAGCTCAGGGGGAGAATACCACTTCTCCCCCGGCGACATAATGTAAATGACGCAGTTTGCCTCGAAATACTCCAGCTGCCCTGGAGTCATTTCCTTCATCCAATCTTCATCCGAGTTGGCGAGGATTATTGTAGGCTTAGACTTCTTCTGCACCTTCTTCTTCTTACCATACTTGGGGTTCACAATGAAATCCCTCTGACAGCCAACTAACTGTTTCCAACAAGGACAAAATTTAAACGGAATATCATCTACGATGTTGTAGATTGCGTCTTCGTTGTATGAAGACCAATCAACATTATTTTGCCAGTAATTATGAACCCCTAGGCTTCTGGCCCAAGTAGATTTTCCGGTTCTTGTTGGGCCGACGATGTAGAGGCTCTGCTTTCTTGATCTTTCATCTGATGACTGGATACAGAATCCATCCATTGGAGGTCAGAAATTGCATCCTCGAGGGTATAACAGGTAGGTTGAAGGAGCATGTAAGCTTCGGGACTAACCTGGAAGATGTTAGGCTGGAGCCAATCATTGATTGACTCATTACAAAGTAAATCAGGTGAGGAGGGTGGATGAGGATTGGTGAACTCTTCCTGAATCTCAGGAAAAAGCTTATTTGCAGAGTATTCAAAATACTGCAATTTTGTGGACCAATCAAAGGGAAGCTCTTTCTGGATCATGGAGAGGTACTCTTCCTTGGAAGTAGCGTGTGAAATAATGTCTCGCATTATTTCATCTTTGGAAGGTTTTTTTTCCTTAACTTC---TGAATCAGATTTTCCTAGGAAGGGGGACTTCCTAGGAATGAAAGTACCTCTCTCAAAAACAGCCAGAGGTTCCTTGAGAATGTAATCCCTCACCCTGTTTACTGATTTGGCACTCTGAATGTTTGGGTGAAACCCATTAATATCAAAGAACCTTGAGTCGGATATCCTTACCGGCTTCTCTGTCTGAAGTAATGCATGTAAATGCAAACTTCCATCTTTATGTGCCTCTCGGGCACATAGAATGTATTTGGGAATCCAACGAACAACGAGCTCCCAGATCATCTGACAGGCGATTTCAGGATTTTCTGGACACTTTGGATAGGTGAGGAACGTGTTAGCGTTCCTGTGTGAGAACTGACGGTTGGATGAGGAGGAGGCCATAGCAGACGACGGAGGATGAGGCTGAGGGATGGCAGACTGGGAGCTCCAAACTCTATAGTATACCCGT-GCGCCTTCGAAATCCGCCGCTCCCTTGTCTTATAGTGGTTGTAAATGGGCCGGACCGGGCCGGCCCAGCAGGAAAAGAAGGCGCGCACTAATATTACCGCGCCTTCTTTTTCTGCGAGGGCCCGA-AGGGACCGAGCGATTTGATTTAAAGTTCGGTTCTGCTTTGTCTGATTTATCTAAAGCAGCCCAATCTAAAGAAACCGGTCCCCTGCGACTATAAATTGTCTCACAAGTGCGATTCATTC
>Pan1-R7
ATGGATCCACAGAACGCCCTGTATTAT-CAGCCGCGGGTACCCACAGCAGCTCCGGCATCCGCAGGAGTGCCGTGGAGTCGCGTAGGCGAGGTAGCTATTTTGAGCTTTGTTGCACTGATTTGCTTTTACCTGCTTTACCTTTGGGTGCTGAGAGACCTTATCTTAGTTCTGAAGGCTCGACAAGGCAGATCCACGGAGGAGCTGATATTTGGAGGACAAGCTGTGGATAGGAGCAACCCTATCCCTAATCTACCAGCACCACCAAGTCAGGGCAATCCCGGGCCATTTGTTCCAGGCACGGGATAAGCATTCAGCCATGTCCACGTCCAAGAGGAAGCGGGGAGATGATTCGAATTGGAGTAAGCGGGTGCCTAAGAAGAAGCCCTCTTCAGCTGGGCTGAAGAGGGCTGGAAGCAAGGCCGATAGGCCATCCCTCCAAATCCAGACACTCCAGCATGCTGGGACCACCATGATAACTGTCCCATCCGGAGGAGTATGTGACCTCATCAACACCTATGCCCGAGGATCTGACGAGGGCAACCGCCACACCAGCGAGACTCTCACGTACAAGATCGCCATCGACTACCACTTCGTTGCCGACGCGGCAGCCTGCCGCTACTCCAACACCGGAACCGGTGTAATGTGGCTGGTGTATGACACCACTCCCGGCGGACAAGCTCCGACCCCGCAAACTATATTTGCCTACCCTGACACGCTAAAAGCGTGGCCGGCCACATGGAAGGTGAGCCGGGAGCTGTGTCATCGCTTCGTGGTGAAACGGCGATGGTTGTTCAACATGGAGACCGACGGGCGGATTGGTTCGGACATCCCTCCTTCGAATGCAAGTTGGAAGCCGTGCAAGCGCAACATCTACTTCCACAAGTTCACGAGTGGGTTGGGAGTGAGAACGCAGTGGAAGAATGTAACGGACGGAGGAGTTGGTGCGATACAGAGAGGAGCTCTGTACATGGTCATTGCCCCTGGCAATGGCCTTACATTTACTGCCCATGGGCAGACCCGTCTGTACTTTAAGAGTGTTGGCAACCAGTAATGAATAAAAACTCCCGTTTTATTATATCTGATGAATGCTCAAAGCTTACATTAATATGTCGTGCGATGGCACGAAAAAACACACGCAATCAATACAGGGGGGTAGTAGGCGGGCGGCTAAGGGTGGTGCTCGGCGG-GCAGAACATCGAAAAATCAAGATCTATCTGAAT-GTACTGCCTCCGTAGGAGGCAGCTCAGGGGGAGAATACCACTTCTCCCCCGGCGACATAATGTAAATGACGCAGTTTGCCTCGAAATACTCCAGCTGCCCTGGAGTCATTTCCTTCATCCAATCTTCATCCGAGTTGGCGAGGATTATTGTAGGCTTAGACTTCTTCTGCACCTTCTTCTTCTTACCATACTTGGGGTTCACAATGAAATCCCTCTGACAGCCAACTAACTGTTTCCAACAAGGACAAAATTTAAACGGAATATCATCTACGATGTTGTAGATTGCGTCTTCGTTGTATGAAGACCAATCAACATTATTTTGCCAGTAATTATGAACCCCTAGGCTTCTGGCCCAAGTAGATTTTCCGGTTCTTGTTGGGCCGACGATGTAGAGGCTCTGCTTTCTTGATCTTTCATCTGATGACTGGATACAGAATCCATCCATTGGAGGTCAGAAATTGCATCCTCGAGGGTATAACAGGTAGGTTGAAGGAGCATGTAAGCTTCGGGACTAACCTGGAAGATGTTAGGCTGGAGCCAATCATTGATTGACTCATTACAAAGTAAATCAGGTGAGGAGGGTGGATGAGGATTGGTGAACTCTTCCTGAATCTCAGGAAAAAGCTTATTTGCAGAGTATTCAAAATACTGCAATTTTGTGGACCAATCAAAGGGAAGCTCTTTCTGGATCATGGAGAGGTACTCTTCCTTGGAAGTAGCGTGTGAAATAATGTCTCGCATTATTTCATCTTTGGAAGGTTTTTTTTCCTTAACTTC---TGAATCAGATTTTCCTAGGAAGGGGGACTTCCTAGGAATGAAAGTACCTCTCTCAAAAACAGCCAGAGGTTCCTTGAGAATGTAATCCCTCACCCTGTTTACTGATTTGGCACTCTGAATGTTTGGGTGAAACCCATTAATATCAAAGAACCTTGAGTCGGATATCCTTACCGGCTTCTCTGTCTGAAGTAATGCATGTAAATGCAAACTTCCATCTTTATGTGCCTCTCGGGCACATAGAATGTATTTGGGAATCCAACGAACAACGAGCTCCCAGATCATCTGACAGGCGATTTCAGGATTTTCTGGACACTTTGGATAGGTGAGGAACGTGTTAGCGTTCCTGTGTGAGAACTGACGGTTGGATGAGGAGGAGGCCATAGCCGACGACGGAGGATGAGGCTGAGGGATGGCAGACTGGGAGCTCCAAACTCTATAGTATACCCGT-GCGCCTTCGAAATCCGCCGCTCCCTTGTCTTATAGTGGTTGTAAATGGGCCGGACCGGGCCGGCCCAGCAGGAAAAGAAGGCGCGCACTAATATTACCGCGCCTTCTTTTTCTGCGAGGGCCCGA-AGGGACCGAGCGATTTGATTTAAAGTTCGGTTCTGCTTTGTCTGATTTATCTAAAGCAGCCCAATCTAAAGAAACCGGTCCCCTGCGACTATAAATTGTCTCACAAGTGCGATTCATTC
>Pan1-R6
ATGGATCCACAGAACGCCCTGTATTAT-CAGCCGCGGGTACCCACAGCAGCTCCGGCATCCGCAGGAGTGCCGTGGAGTCGCGTAGGCGAGGTAGCTATTTTGAGCTTTGTTGCACTGATTTGCTTTTACCTGCTTTACCTTTGGGTGCTGAGAGACCTTATCTTAGTTCTGAAGGCTCGACAAGGCAGATCCACGGAGGAGCTGATATTTGGAGGACAAGCTGTGGATAGGAGCAACCCTATCCCTAATCTACCAGCACCACCAAGTCAGGGCAATCCCGGGCCATTTGTTCCAGGCACGGGATAAGCATTCAGCCATGTCCACGTCCAAGAGGAAGCGGGGAGATGATTCGAATTGGAGTAAGCGGGTGCCTAAGAAGAAGCCCTCTTCAGCTGGGCTGAAGAGGGCTGGAAGCAAGGCCGATAGGCCATCCCTCCAAATCCAGACACTCCAGCATGCTGGGACCACCATGATAACTGTCCCATCCGGAGGAGTATGTGACCTCATCAACACCTATGCCCGAGGATCTGACGAGGGCAACCGCCACACCAGCGAGACTCTCACGTACAAGATCGCCATCGACTACCACTTCGTTGCCGACGCGGCAGCCTGCCGCTACTCCAACACCGGAACCGGTGTAATGTGGCTGGTGTATGACACCACTCCCGGCGGACAAGCGCCGACCCCACAAACCATATTTGCATATCCGGACACGCTGAAAGCTTGGCCGGCAACATGGAAAGTGAGCCGGGAGCTGTGTCATCGCTTCGTGGTGAAACGGCGATGGTTGTTCAACATGGAGACCGACGGTCGAATTGGTTCGGACATCCCTCCTTCGAATGCAAGTTGGAAGCCGTGCAAGCGCAACATCTACTTCCACAAGTTCACGAGTGGGTTGGGAGTGAGAACGCAGTGGAAGAATGTAACGGACGGAGGAGTTGGTGCGATACAGAGAGGAGCTCTGTACATGGTCATTGCCCCTGGCAATGGCCTTACATTTACTGCCCATGGGCAGACCCGTCTGTACTTTAAGAGTGTTGGCAACCAGTAATGAATAAAAACTCCCGTTTTATTATATCTGATGAATGCTGAAAGCTTACATTAATATGTCGTGCGATGGCACGAAAAAACACACGCAATCAATACAGGGGGGTAGTAGGCGGGCGGCTAAGGGTGGTGCTCGGCGG-GCAGAACATCGAAAAATCAAGATCTATCTGAAT-GTACTGCCTCCGTAGGAGGCAGCTCAGGGGGAGAATACCACTTCTCCCCCGGCGACATAATGTAAATGACGCAGTTTGCCTCGAAATACTCCAGCTGCCCTGGAGTCATTTCCTTCATCCAATCTTCATCCGAGTTGGCGAGGATTATTGTAGGCTTAGACTTCTTCTGCACCTTCTTCTTCTTACCATACTTGGGGTTCACAATGAAATCCCTCTGACAGCCAACTAACTGTTTCCAACAAGGACAAAATTTAAACGGAATATCATCTACGATGTTGTAGATTGCGTCTTCGTTGTATGAAGACCAATCAACATTATTTTGCCAGTAATTATGAACCCCTAGGCTTCTGGCCCAAGTAGATTTTCCGGTTCTTGTTGGGCCGACGATGTAGAGGCTCTGCTTTCTTGATCTTTCATCTGATGACTGGATACAGAATCCATCCATTGGAGGTCAGAAATTGCATCCTCGAGGGTATAACAGGTAGGTTGAAGGAGCATGTAAGCTTCGGGACTAACCTGGAAGATGTTAGGCTGGAGCCAATCATTGATTGACTCATTACAAAGTAAATCAGGTGAGGAGGGTGGATGAGGATTGGTGAACTCTTCCTGAATCTCAGGAAAAAGCTTATTTGCAGAGTATTCAAAATACTGCAATTTTGTGGACCAATCAAAGGGAAGCTCTTTCTGGATCATGGAGAGGTACTCTTCCTTGGAAGTAGCGTGTGAAATAATGTCTCGCATTATTTCATCTTTGGAAGGTTTTTTTTCCTTAACTTC---TGAATCAGATTTTCCTAGGAAGGGGGACTTCCTAGGAATGAAAGTACCTCTCTCAAAAACAGCCAGAGGTTCCTTGAGAATGTAATCCCTCACCCTGTTTACTGATTTGGCACTCTGAATGTTTGGGTGAAACCCATTAATATCAAAGAACCTTGAGTCGGATATCCTTACCGGCTTCTCTGTCTGAAGTAATGCATGTAAATGCAAACTTCCATCTTTATGTGCCTCTCGGGCACATAGAATGTATTTGGGAATCCAACGAACAACGAGCTCCCAGATCATCTGACAGGCGATTTCAGGATTTTCTGGACACTTTGGATAGGTGAGGAACGTGTTAGCGTTCCTGTGTGAGAACTGACGGTTGGATGAGGAGGAGGCCATAGCCGACGACGGAGGATGAGGCTGAGGGATGGCAGACTGGGAGCTCCAAACTCTATAGTATACCCGT-GCGCCTTCGAAATCCGCCGCTCCCTTGTCTTATAGTGGTTGTAAATGGGCCGGACCGGGCCGGCCCAGCAGGAAAAGAAGGCGCGCACTAATATTACCGCGCCTTCTTTTTCTGCGAGGGCCCGA-AGGGACCGAGCGATTTGATTTAAAGTTCGGTTCTGCTTTGTCTGATTTATCTAAAGCAGCCCAATCTAAAGAAACCGGTCCCCTGCGACTATAAATTGTCTCACAAGTGCGATTCATTC
>Pan1-R5
ATGGATCCACAGAACGCCCTGTATTAT-CAGCCGCGGGTACCCACAGCAGCTCCGGCATCCGCAGGAGTGCCGTGGAGTCGCGTAGGCGAGGTAGCTATTTTGAGCTTTGTTGCACTGATTTGCTTTTACCTGCTCTACCTTTGGGTGCTGAGAGACCTTATCTTAGTTCTGAAGGCTCGACAAGGCAGATCCACGGAGGAGCTGATATTTGGAGGACAAGCTGTGGATAGGAGCAACCCTATCCCTAATCTACCAGCACCACCAAGTCAGGGCAATCCCGGGCCATTTGTTCCAGGCACGGGATAAGCATTCAGCCATGTCCACGTCCAAGAGGAAGCGGGGAGATGATTCGAATTGGAGTAAGCGGGTGCCTAAGAAGAAGCCCTCTTCAGCTGGGCTGAAGAGGGCTGGAAGCAAGGCCGATAGGCCATCCCTCCAAATCCAGACACTCCAGCATGCTGGGACCACCATGATAACTGTCCCATCCGGAGGAGTATGTGACCTCATCAACACCTATGCCCGAGGATCTGACGAGGGCAACCGCCACACCAGCGAGACTCTCACGTACAAGATCGCCATCGACTACCACTTCGTTGCCGACGCGGCAGCCTGCCGCTACTCCAACACCGGAACCGGTGTCATGTGGCTGGTGTATGACACCACTCCCGGCGGACAAGCTCCGACCCCGCAAACTATATTTGCCTACCCTGACACGCTAAAAGCGTGGCCGGCCACATGGAAGGTGAGCCGGGAGCTGTGTCATCGCTTCGTGGTGAAACGGCGATGGTTGTTCAACATGGAGACCGACGGGCGGATTGGTTCGGACATTCCTCCCTCGAATGCAAGTTGGAAGCCTTGCAAGCGCAACATCTACTTCCACAAGTTCACGAGCGGGTTGGGAGTGAGAACGCAGTGGAAGAATGTAACGGACGGAGGAGTTGGTGCGATACAGAGAGGAGCTCTGTACATGGTCATTGCCCCCGGCAATGGTCTTACATTTACTGCCCATGGGCAGACCCGTCTGTACTTTAAGAGTGTCGGCAACCAGTAATGAATAAAAACTCC-GTTTTATTATATCTGATGAATGCTCAAAGCTTACATTAATATGTCGTGCGATGGCACGAAAAAACACACGCAATCAATACAGGGGGGTAGTAGGCGGGCGGCTAAGGGTGGTGCTCGGCGG-GCAGAACATCGAAAAATCAAGATCTATCTGAAT-GTACTGCCTCCGTAGGAGGCAGCTCAGGGGGAGAATACCACTTCTCCCCCGGCGACATAATGTAAATGACGCAGTTTGCCTCGAAATACTCCAGCTGCCCTGGAGTCATTTCCTTCATCCAATCTTCATCCGAGTTGGCGAGGATTATTGTAGGCTTAGACTTCTGCTGCACCTTCTTCTTCTTACCATACTTGGGGTTCACAATGAAATCCCTCTGACAGCCAACTAACTGTTTCCAACAAGGACAAAATTTAAACGGAATATCATCTACGATGTTGTAGATTGCGTCTTCGTTGTATGAAGACCAATCAACATTATTTTGCCAGTAATTATGAACCCCTAGGCTTCTGGCCCAAGTAGATTTTCCGGTTCTTGTTGGGCCGACGATGTAGAGGCTCTGCTTTCTTGATCTTTCATCTGATGACTGGATACAGAATCCATCCATTGGAGGTCAGAAATTGCATCCTCGAGGGTATAACAGGTAGGTTGAAGGAGCATGTAAGCTTCGGGACTAACCTGGAAGATGTTAGGCTGGAGCCAATCATTGATTGACTCATTACAAAGTAAATCAGGTGAGGAGGGTGGATGAGGATTGGTGAACTCTTCCTGAATCTCAGGAAAAAGCTTATTTGCAGAGTATTCAAAATACTGCAATTTTGTGGACCAATCAAAGGGAAGCTCTTTCTGGATCATGGAGAGGTACTCTTCCTTGGAAGTAGCGTGTGAAATAATGTCTCGCATTATTTCATCTTTGGAAGGTTTTTTTTCCTTAACTTC---TGAATCAGATTTTCCTAGGAAGGGGGACTTCCTAGGAATGAAAGTACCTCTCTCAAAAACAGCCAGAGGTTCCTTGAGAATGTAATCCCTCACCCTGTTTACTGATTTGGCACTCTGAATGTTTGGGTGAAACCCATTAATATCAAAGAACCTTGAGTCGGATATCCTTACCGGCTtCTCTGTCTGAAGTAATGCATGTAAATGCAAACTTCCATCTTTATGTGCCTCTCGGGCACATAGAATGTATTTGGGAATCCAACGAACAACGAGCTCCCAGATCATCTGACAGGCGATTTCAGGATTTTCTGGACACTTTGGATAGGTGAGGAACGTGTTAGCGTTCCTGTGTGAGAACTGACGGTTGGATGAGGAGGAGGCCATAGCCGACGACGGAGGATGAGGCTGAGGGATGGCAGACTGGGAGCTCCAAACTCTATAGTATACCCGT-GCGCCTTCGAAATCCGCCGCTCCCTTGTCTTATAGTGGTTGTAAATGGGCCGGACCGGGCCGGCCCAGCAGGAAAAGAAGGCGCGCACTAATATTACCGCGCCTTCTTTTTCTGCGAGGGCCCGA-AGGGACCGAGCGATTTGATTTAAAGTTCGGTTCTGCTTTGTCTGATTTATCTAAAGCAGCCCAATCTAAAGAAACCGGTCCCCTGCGACTATAAATTGTCTCACAAGTGCGATTCATTC
>Pan1-R4
ATGGATCCACAGAACGCCCTGTATTAT-CAGCCGCGGGTACCCACAGCAGCTCCGGCATCCGCAGGAGTGCCGTGGAGTCGCGTAGGCGAGGTAGCTATTTTGAGCTTTGTTGCACTGATTTGCTTTTACCTGCTTTACCTTTGGGTGCTGAGAGACCTTATCTTAGTTCTGAAGGCTCGACAAGGCAGATCCACGGAGGAGCTGATATTTGGAGGACAAGCTGTGGATAGGAGCAACCCTATCCCTAATCTACCAGCACCACCAATTCAGGGGAATCCCGGGCCGTTCGTTCCAGGCACGGGATAAGCATTCAGCCATGTCCACGTCCAAGAGGAAGCGGGGAGATGATTCGAATTGGAGTAAGCGGGTGCCTAAGAAGAAGCCCTCTTCAGCTGGGCTGAAGAGGGCTGGAAGCAAGGCCGATAGGCCATCCCTCCAAATCCAGACACTCCAGCATGCTGGGACCACCATGATAACTGTCCCATCCGGAGGAGTATGTGACCTCATCAACACCTATGCCCGAGGATCTGACGAGGGCAACCGCCACACCAGCGAGACTCTCACGTACAAGATCGCCATCGACTACCACTTCGTTGCCGACGCGGCAGCCTGCCGCTACTCCAACACCGGAACCGGTGTAATGTGGCTGGTGTATGACACCACTCCCGGCGGACAAGCTCCGACCCCGCAAACTATATTTGCCTACCCTGACACGCTAAAAGCGTGGCCGGCCACATGGAAGGTGAGCCGGGAGCTGTGTCATCGCTTCGTGGTGAAACGGCGATGGTTGTTCAACATGGAGACCGACGGGCGGATTGGTTCGGACATCCCTCCCTCGAATGCAAGTTGGAAGCCTTGCAAGCGCAACATCTACTTCCACAAGTTCACGAGTGGGTTGGGAGTGAGAACGCAGTGGAAGAATGTAACGGACGGAGGAGTTGGTGCCATCCAGAGAGGAGCTCTGTACATGGTCATTGCCCCTGGCAATGGCCTTACATTTACTGCCCATGGGCAGACCCGTCTGTACTTTAAGAGTGTTGGCAACCAGTAATGAATAAAAACTCCCGTTTTATTATATCTGATGAATGCTGAAAGCTTACATTAATATGTCGTGCGATGGCACGAAAAAACACACGCAATCAATACAGGGGGGTAGTAGGCGGGCGGCTAAGGGTGGTGCTCGGCGG-GCAGAACATCGAAAAATCAAGATCTATCTGAAT-GTACTGCCTCCGTAGGAGGCAGCTCAGGGGGAGAATACCACTTCTCCCCCGGCGACATAATGTAAATGACGCAGTTTGCCTCGAAATACTCCAGCTGCCCTGGAGTCATTTCCTTCATCCAATCTTCATCCGAGTTGGCGAGGATTATTGTAGGCTTAGACTTCTTCTGCACCTTCTTCTTCTTACCATACTTGGGGTTCACAATGAAATCCCTCTGACAGCCAACTAACTGTTTCCAACAAGGACAAAATTTAAACGGAATATCATCTACGATGTTGTAGATTGCGTCTTCGTTGTATGAAGACCAATCAACATTATTTTGCCAGTAATTATGAACCCCTAGGCTTCTGGCCCAAGTAGATTTTCCGGTTCTTGTTGGGCCGACGATGTAGAGGCTCTGCTTTCTTGATCTTTCATCTGATGACTGGATACAGAATCCATCCATTGGAGGTCAGAAATTGCATCCTCGAGGGTATAACAGGTAGGTTGAAGGAGCATGTAAGCTTCGGGACTAACCTGGAAGATGTTAGGCTGGAGCCAATCATTGATTGACTCATTACAAAGTAAATCAGGTGAGGAGGGTGGATGAGGATTGGTGAACTCTTCCTGAATCTCAGGAAAAAGCTTATTTGCAAAGTATTCAAAATACTGCAATTTTGTGGACCAATCAAAGGGAAGCTCTTTCTGGATCATGGAGAGGTACTCTTCCTTGGAAGTAGCGTGTGAAATAATGTCTCGCATTATTTCATCTTTGGAAGGTTTTTTTTCCTTAACTTC---TGAATCAGATTTTCCTAGGAAGGGGGACTTCCTAGGAATGAAAGTACCTCTCTCAAAAACAGCCAGAGGTTCCTTGAGAATGTAATCCCTCACCCTGTTTACTGATTTGGCACTCTGAATGTTTGGGTGAAACCCATTAATATCAAAGAACCTTGAGTCGGATATCCTTACCGGCTTCTCTGTCTGAAGTAATGCATGTAAATGCAAACTTCCATCTTTATGTGCCTCTCGGGCACATAGAATGTATTTGGGAATCCAACGAACAACGAGCTCCCAGATCATCTGACAGGCGATTTCAGGATTTTCTGGACACTTTGGATAGGTGAGGAACGTGTTAGCGTTCCTGTGTGAGAACTGACGGTTGGATGAGGAGGAGGCCATAGCCGACGACGGAGGATGAGGCTGAGGGATGGCAGACTGGGAGCTCCAAACTCTATAGTATACCCGT-GCGCCTTCGAAATCCGCCGCTCCCTTGTCTTATAGTGGTTGTAAATGGGCCGGACCGGGCCGGCCCAGCAGGAAAAGAAGGCGCGCACTAATATTACCGCGCCTTCTTTTCCTGCGAGGGCCCGGTAGGGCCCGAGCGATTTGATGTAAAGCTTGGTCCTGCTTTGTATGATTTATCTAAAGCAGCCCAATCTAAAGAAACCGGTCCCCTGCGACTATAAATTGTCTCACAAGTGCGATTCATTC
>Pan1-R3
ATGGATCCACAGAACGCCCTGTATTAT-CAGCCGCGGGTACCCACAGCAGCTCCGGCATCCGCAGGAGTGCCGTGGAGTCGCGTAGGCGAGGTAGCTATTTTGAGCTTTGTTGCACTGATTTGCTTTTACCTGCTTTACCTTTGGGTGCTGAGAGACCTTATCTTAGTTCTGAAGGCTCGACAAGGCAGATCCACGGAGGAGCTGATATTTGGAGGACAAGCTGTGGATAGGAGCAACCCTATCCCTAATCTACCAGCACCACCAAGTCAGGGCAATCCCGGGCCATTTGTTCCAGGCACGGGATAAGCATTCAGCCATGTCCACGTCCAAGAGGAAGCGGGGAGATGATTCGAATTGGAGTAAGCGGGTGCCTAAGAAGAAGCCCTCTTCAGCTGGGCTGAAGAGGGCTGGAAGCAAGGCCGATAGGCCATCCCTCCAAATCCAGACACTCCAGCATGCTGGGACCACCATGATAACTGTCCCATCCGGAGGAGTATGTGACCTCATCAACACCTATGCCCGAGGATCTGACGAGGGCAACCGCCACACCAGCGAGACTCTCACGTACAAGATCGCCATCGACTACCACTTCGTTGCCGACGCGGCAGCCTGCCGCTACTCCAACACCGGAACCGGTGTAATGTGGCTGGTGTATGACACCACTCCCGGCGGACAAGCTCCGACCCCGCAAACTATATTTGCCTACCCTGACACGCTAAAAGCGTGGCCGGCCACATGGAAGGTGAGCCGGGAGCTGTGTCATCGCTTCGTGGTGAAACGGCGATGGTTGTTCAACATGGAGACCGACGGGCGGATTGGTTCGGACATTCCTCCCTCGAATGCAAGTTGGAAGCCTTGCAAGCGCAACATCTACTTCCACAAGTTCACGAGCGGGTTGGGAGTGAGAACGCAGTGGAAGAATGTAACGGACGGAGGAGTTGGTGCCATCCAGAGAGGAGCGTTGTACATGGTCATTGCCCCCGGCAATGGTCTTACATTTACTGCCCATGGGCAGACCCGTCTGTACTTTAAGAGTGTCGGCAACCAGTAATGAATAAAAACTCCCGTTTTATTATATCTGATGAATGCTGAAAGCTTACATTAATATGTCGTGCGATGGCACGAAAAAACACACGCAATCAATACAGGGGGGTAGTAGGCGGGCGGCTAAGGGTGGTGCTCGGCGG-GCAGAACATCGAAAAATCAAGATCTATCTGAAT-GTACTGCCTCCGTAGGAGGCAGCTCAGGGGGAGAATACCACTTCTCCCCCGGCGACATAATGTAAATGACGCAGTTTGCCTCGAAATACTCCAGCTGCCCTGGAGTCATTTCCTTCATCCAATCTTCATCCGAGTTGGCGAGGATTATTGTAGGCTTAGACTTCTTCTGCACCTTCTTCTTCTTACCATACTTGGGGTTCACAATGAAATCCCTCTGACAGCCAACTAACTGTTTCCAACAAGGACAAAATTTAAACGGAATATCATCTACGATGTTGTAGATTGCGTCTTCGTTGTATGAAGACCAATCAACATTATTTTGCCAGTAATTATGAACCCCTAGGCTTCTGGCCCAAGTAGATTTTCCGGTTCTTGTTGGGCCGACGATGTAGAGGCTCTGCTTTCTTGATCTTTCATCTGATGACTGGATACAGAATCCATCCATTGGAGGTCAGAAATTGCATCCTCGAGGGTATAACAGGTAGGTTGAAGGAGCATGTAAGCTTCGGGACTAACCTGGAAGATGTTAGGCTGGAGCCAATCATTGATTGACTCATTACAAAGTAAATCAGGTGAGGAGGGTGGATGAGGATTGGTGAACTCTTCCTGAATCTCAGGAAAAAGCTTATTTGCAGAGTATTCAAAATACTGCAATTTTGTGGACCAATCAAAGGGAAGCTCTTTCTGGATCATGGAGAGGTACTCTTCCTTGGAAGTAGCGTGTGAAATAATGTCTCGCATTATTTCATCTTTGGAAGGTTTTTTTTCCTTAACTTC---TGAATCAGATTTTCCTAGGAAGGGGGACTTCCTAGGAATGAAAGTACCTCTCTCAAAAACAGCCAGAGGTTCCTTGAGAATGTAATCCCTCACCCTGTTTACTGATTTGGCACTCTGAATGTTTGGGTGAAACCCATTAATATCAAAGAACCTTGAGTCGGATATCCTTACCGGCTTCTCTGTCTGAAGTAATGCATGTAAATGCAAACTTCCATCTTTATGTGCCTCTCGGGCACATAGAATGTATTTGGGAATCCAACGAACAACGAGCTCCCAGATCATCTGACAGGCGATTTCAGGATTTTCTGGACACTTTGGATAGGTGAGGAACGTGTTAGCGTTCCTGTGTGAGAACTGACGGTTGGATGAGGAGGAGGCCATAGCCGACGACGGAGGATGAGGCTGAGGGATGGCAGACTGGGAGCTCCAAACTCTATAGTATACCCGT-GCGCCTTCGAAATCCGCCGCTCCCTTGTCTTATAGTGGTTGTAAATGGGCCGGACCGGGCCGGCCCAGCAGGAAAAGAAGGCGCGCACTAATATTACCGCGCCTTCTTTTTCTGCGAGGGCCCGGTAGGGCCCGAGCGATTTGATGTAAAGTTTGGTCCTGCTTTGTATGATTTATCTAAAGCAGCCCATTCTAAAGAAACCGGTCCCGGGC-ACTATAAATTGTCTCACAAGTGCGATTCATTC
>Pan1-R2
ATGGATCCACAGAACTCCTTCT-TTGTACAGCCGCGGGTACCCACAGCAGCTCCGACATCCGGAGGAGTGCCGTGGAGTCGCGTAGGCGAGGTAGCTATTTTGAGCTTTGTTGCTTTGATTATCTTTTACCTGCTTTACCTTTGGGTGCTGAGAGACCTTATCTTAGTTCTGAAGGCTCGACAAGGCAGATCCACGGAGGAGCTGATATTTGGAATACAAGCTGTGGATAGGAGCAACCCTATCCCTAATCTACCAGCACCACCAAGTCAGGGCAATCCCGGGCCATTTGTTCCAGGCACGGGATAAGCATTCAGCCATGTCCACGTCCAAGAGGAAGCGGGGAGATGATTCGAATTGGAGTAAGCGGGTGCCTAAGAAGAAGCCCTCTTCAGCTGGGCTGAAGAGGGCTGGAAGCAAGGCCGATAGGCCATCCCTCCAAATCCAGACACTCCAGCATGCTGGGACCACCATGATAACTGTCCCATCCGGAGGAGTATGTGACCTCATCAACACCTATGCCCGAGGATCTGACGAGGGCAACCGCCACACCAGCGAGACTCTCACGTACAAGATCGCCATCGACTACCACTTCGTTGCCGACGCGGCAGCCTGCCGCTACTCCAACACCGGAACCGGTGTGATGTGGCTGGTGTATGACACCACTCCCGGCGGACAAGCGCCGACCCCGCAAACTATATTTGCCTACCCTGACACGCTAAAAGCGTGGCCGGCCACATGGAAGGTGAGCCGGGAGCTGTGTCATCGCTTCGTGGTGAAACGGCGATGGTTGTTCAACATGGAGACCGACGGTCGAATTGGTTCGGACATCCCTCCCTCGAATGCAAGTTGGAAGCCGTGCAAGCGCAACATCTACTTCCACAAGTTCACGAGCGGGTTGGGAGTGAGAACGCAGTGGAAGAATGTAACGGACGGAGGAGTTGGTGCGATACAGAGAGGAGCTCTGTACATGGTCATTGCCCCTGGCAATGGCCTTACATTTACTGCCCATGGGCAGACCCGTCTGTACTTTAAGAGTGTCGGCAACCAGTAATGAATAAAAACTCCCGTTTTATTATATCTGATGAATGCTGAAAGCTTACATTAATATGTCGTGCGATGGCACGAAAAAACACACGCAATCAATACAGGGGGGTAGTAGGCGGGCGGCTAAGGGTGGTGCTCGGCGG-GCAGAACATCGAAAAATCAAGATCTATCTGAAT-GTACTGCCTCCGTAGGAGGCAGCTCAGGGGGAGAATACCACTTCTCCCCCGGCGACATAATGTAAATGACGCAGTTTGCCTCGAAATACTCCAGCTGCCCTGGAGTCATTTCCTTCATCCAATCTTCATCCGAGTTGGCGAGGATTATTGTAGGCTTAGACTTCTTCTGCACCTTCTTCTTCTTACCATACTTGGGGTTCACAATGAAATCCCTCTGACAGCCAACTAACTGTTTCCAACAAGGACAAAATTTAAACGGAATATCATCTACGATGTTGTAGATTGCGTCTTCGTTGTATGAAGACCAATCAACATTATTTTGCCAGTAATTATGAACCCCTAGGCTTCTGGCCCAAGTAGATTTTCCGGTTCTTGTTGGGCCGACGATGTAGAGGCTCTGCTTTCTTGATCTTTCATCTGATGACTGGATACAGAATCCATCCATTGGAGGTCAGAAATTGCATCCTCGAGGGTATAACAGGTAGGTTGAAGGAGCATGTAAGCTTCGGGACTAACCTGGAAGATGTTAGGCTGGAGCCAATCATTGATTGACTCATTACAAAGTAAATCAGGTGAGGAGGGTGGATGAGGATTGGTGAACTCTTCCTGAATCTCAGGAAAAAGCTTATTTGCAGAGTATTCAAAATACTGCAATTTTGTGGACCAATCAAAGGGAAGCTCTTTCTGGATCATGGAGAGGTACTCTTCCTTGGAAGTAGCGTGTGAAATAATGTCTCGCATTATTTCATCTTTGGAAGGTTTTTTTTCCTTAACTTC---TGAATCAGATTTTCCTAGGAAGGGGGACTTCCTAGGAATGAAAGTACCTCTCTCAAAAACAGCCAGAGGTTCCTTGAGAATGTAATCCCTCACCCTGTTTACTGATTTGGCACTCTGAATGTTTGGGTGAAACCCATTAATATCAAAGAACCTTGAGTCGGATATCCTTACCGGCTTCTCTGTCTGAAGTAATGCATGTAAATGCAAACTTCCATCTTTATGTGCCTCTCGGGCACATAGAATGTATTTGGGAATCCAACGAACAACGAGCTCCCAGATCATCTGACAGGCGATTTCAGGATTTTCTGGACACTTTGGATAGGTGAGGAACGTGTTAGCGTTCCTGTGTGAGAACTGACGGTTGGATGAGGAGGAGGCCATAGCCGACGACGGAGGATGAGGCTGAGGGATGGCAGACTGGGAGCTCCAAACTCTATAGTATACCCGT-GCGCCTTCGAAATCCGCCGCTCCCTTGTCTTATAGTGGTTGTAAATGGGCCGGACCGGGCCGGCCCAGCAGGAAAAGAAGGCGCGCACTAATATTACCGCGCCTTCTTTTCCTGCGAGGGCCCGGTAGGGCCCGAGCGATTTGATGTAAAGCTTGGTCCTGCTTTGTATGATTTATCTAAAGCAGCCCATTCTAAAGAAACCGGTCCCCTGCGACTATAAATTGTCTCACAAGTGCGATTCATTC
>Pan1-R12
ATGGATCCACAGAACTCCTTCT-TTGTACAGCCGCGGGTACCCACAGCAGCTCCGGCATCCGCAGGAGTGCCGTGGAGTCGCGTAGGCGAGGTAGCTATTTTGAGCTTTGTTGCACTGATTTGCTTTTACCTGCTTTACCTTTGGGTGCTGAGAGACCTTATCTTAGTTCTGAAGGCTCGACAAGGCAGATCCACGGAGGAGCTGATATTTGGAGGACAAGCTGTGGATAGGAGCAACCCTATCCCTAATCTACCAGCACCACCAAGTCAGGGCAATCCCGGGCCATTTGTTCCAGGCACGGGATAAGCATTCAGCCATGTCCACGTCCAAGAGGAAGCGGGGAGATGATTCGAATTGGAGTAAGCGGGTGCCTAAGAAGAAGCCCTCTTCAGCTGGGCTGAAGAGGGCTGGAAGCAAGGCCGATAGGCCATCCCTCCAAATCCAGACACTCCAGCATGCTGGGACCACCATGATAACTGTCCCATCCGGAGGAGTATGTGACCTCATCAACACCTATGCCCGAGGATCTGACGAGGGCAACCGCCACACCAGCGAGACTCTCACGTACAAGATCGCCATCGACTACCACTTCGTTGCCGACGCGGCAGCCTGCCGCTACTCCAACACCGGAACCGGTGTAATGTGGCTGGTGTATGACACCACTCCCGGCGGACAAGCTCCGACCCCGCAAACTATATTTGCCTACCCTGACACGCTAAAAGCGTGGCCGGCCACATGGAAGGTGAGCCGGGAGCTGTGTCATCGCTTCGTGGTGAAACGGCGATGGTTGTTCAACATGGAGACCGACGGGCGGATTGGTTCGGACATTCCTCCCTCGAATGCAAGTTGGAAGCCTTGCAAGCGCAACATCTACTTCCACAAGTTCACGAGCGGGTTGGGAGTGAGAACGCAGTGGAAGAATGTAACGGACGGAGGAGTTGGTGCCATCCAGAGAGGAGCGTTGTACATGGTCATTGCCCCCGGCAATGGTCTTACATTTACTGCCCATGGGCAGACCCGTCTGTACTTTAAGAGTGTCGGCAACCAGTAATGAATAAAAACTCC-GTTTTATTATATCTGATGAATGCTCAAAGCTTACATTAATATGTCGTGCGATGGCACGAAAAAACACACGCAATCAATACAGGGGGGTAGTAGGCGGGCGGCTAAGGGTGGTGCTCGGCGG-GCAGAACATCGAAAAATCAAGATCTATCTGAAT-GTACTGCCTCCGTAGGAGGCAGCTCAGGGGGAGAATACCACTTCTCCCCCGGCGACATAATGTAAATGACGCAGTTTGCCTCGAAATACTCCAGCTGCCCTGGAGTCATTTCCTTCATCCAATCTTCATCCGAGTTGGCGAGGATTATTGTAGGCTTAGACTTCTTCTGCACCTTCTTCTTCTTACCATACTTGGGGTTCACAATGAAATCCCTCTGACAGCCAACTAACTGTTTCCAACAAGGACAAAATTTAAACGGAATATCATCTACGATGTTGTAGATTGCGTCTTCGTTGTATGAAGACCAATCAACATTATTTTGCCAGTAATTATGAACCCCTAGGCTTCTGGCCCAAGTAGATTTTCCGGTTCTTGTTGGGCCGACGATGTAGAGGCTCTGCTTTCTTGATCTTTCATCTGATGACTGGATACAGAATCCATCCATTGGAGGTCAGAAATTGCATCCTCGAGGGTATAACAGGTAGGTTGAAGGAGCATGTAAGCTTCGGGACTAACCTGGAAGATGTTAGGCTGGAGCCAATCATTGATTGACTCATTACAAAGTAAATCAGGTGAGGAGGGTGGATGAGGATTGGTGAACTCTTCCTGAATCTCAGGAAAAAGCTTATTTGCAGAGTATTCAAAATACTGCAATTTTGTGGACCAATCAAAGGGAAGCTCTTTCTGGATCATGGAGAGGTACTCTTCCTTGGAAGTAGCGTGTGAAATAATGTCTCGCATTATTTCATCTTTGGAAGGTTTTTTTTCCTTAACTTC---TGAATCAGATTTTCCTAGGAAGGGGGACTTCCTAGGAATGAAAGTACCTCTCTCAAAAACAGCCAGAGGTTCCTTGAGAATGTAATCCCTCACCCTGTTTACTGATTTGGCACTCTGAATGTTTGGGTGAAACCCATTAATATCAAAGAACCTTGAGTCGGATATCCTTACCGGCTTCTCTGTCTGAAGTAATGCATGTAAATGCAAACTTCCATCTTTATGTGCCTCTCGGGCACATAGAATGTATTTGGGAATCCAACGAACAACGAGCTCCCAGATCATCTGACAGGCGATTTCAGGATTTTCTGGACACTTTGGATAGGTGAGGAACGTGTTAGCGTTCCTGTGTGAGAACTGACGGTTGGATGAGGAGGAGGCCATAGCCGACGACGGAGGATGAGGCTGAGGGATGGCAGACTGGGAGCTCCAAACTCTATAGTATACCCGT-GCGCCTTCGAAATCCGCCGCTCCCTTGTCTTATAGTGGTTGTAAATGGGCCGGACCGGGCCGGCCCAGCAGGAAAAGAAGGCGCGCACTAATATTACCGCGCCTTCTTTTCCTGCGAGGGCCCGGTAGGGCCCGAGCGATTTGATGTAAAGCTTGGTCCTGCTTTGTATGATTTATCTAAAGCAGCCCATTCTAAAGAAACCGGTCCCGGGC-ACTATAAATTGCCTAACAAGTGCGATTCATTC
>Pan1-R11
ATGGATCCACAGAACGCCCTGTATTAT-CAGCCGCGGGTACCCACAGCAGCTCCGGCATCCGCAGGAGTGCCGTGGAGTCGCGTAGGCGAGGTAGCTATTTTGAGCTTTGTTGCACTGATTTGCTTTTACCTGCTTTACCTTTGGGTGCTGAGAGACCTTATCTTAGTTCTGAAGGCTCGACAAGGCAGATCCACGGAGGAGCTGATATTTGGAGGACAAGCTGTGGATAGGAGCAACCCTATCCCTAATCTACCAGCACCACCAAGTCAGGGCAATCCCGGGCCATTTGTTCCAGGCACGGGATAAGCATTCAGCCATGTCCACGTCCAAGAGGAAGCGGGGAGATGATTCGAATTGGAGTAAGCGGGTGCCTAAGAAGAAGCCCTCTTCAGCTGGGCTGAAGAGGGCTGGAAGCAAGGCCGATAGGCCATCCCTCCAAATCCAGACACTCCAGCATGCTGGGACCACCATGATAACTGTCCCATCCGGAGGAGTATGTGACCTCATCAACACCTATGCCCGAGGATCTGACGAGGGCAACCGCCACACCAGCGAGACTCTCACGTACAAGATCGCCATCGACTACCACTTCGTTGCCGACGCGGCAGCCTGCCGCTACTCCAACACCGGAACCGGTGTAATGTGGCTGGTGTATGACACCACTCCCGGCGGACAAGCTCCGACCCCGCAAACTATATTTGCCTACCCTGACACGCTAAAAGCGTGGCCGGCCACATGGAAGGTGAGCCGGGAGCTGTGTCATCGCTTCGTGGTGAAACGGCGATGGTTGTTCAACATGGAGACCGACGGTCGAATTGGTTCGGACATTCCTCCCTCGAATGCAAGTTGGAAGCCTTGCAAGCGCAACATCTACTTCCACAAGTTCACGAGTGGGTTGGGAGTGAGAACGCAGTGGAAGAATGTAACGGACGGAGGAGTTGGTGCGATACAGAGAGGAGCGTTGTACATGGTCATTGCCCCCGGCAATGGTCTTACATTTACTGCCCATGGGCAGACCCGTCTGTACTTTAAGAGTGTCGGCAACCAGTAATGAATAAAAACTCC-GTTTTATTATATCTGATGAATGCTCAAAGCTTACATTAATATGTCGTGCGATGGCACGAAAAAACACACGCAATCAATACAGGGGGGTAGTAGGCGGGCGGCTAAGGGTGGTGCTCGGCGG-GCAGAACATCGAAAAATCAAGATCTATCTGAAT-GTACTGCCTCCGTAGGAGGCAGCTCAGGGGGAGAATACCACTTCTCCCCCGGCGACATAATGTAAATGACGCAGTTTGCCTCGAAATACTCCAGCTGCCCTGGAGTCATTTCCTTCATCCAATCTTCATCCGAGTTGGCGAGGATTATTGTAGGCTTAGACTTCTTCTGCACCTTCTTCTTCTTACCATACTTGGGGTTCACAATGAAATCCCTCTGACAGCCAACTAACTGTTTCCAACAAGGACAAAATTTAAACGGAATATCATCTACGATGTTGTAGATTGCGTCTTCGTTGTATGAAGACCAATCAACATTATTTTGCCAGTAATTATGAACCCCTAGGCTTCTGGCCCAAGTAGATTTTCCGGTTCTTGTTGGGCCGACGATGTAGAGGCTCTGCTTTCTTGATCTTTCATCTGATGACTGGATACAGAATCCATCCATTGGAGGTCAGAAATTGCATCCTCGAGGGTATAACAGGTAGGTTGAAGGAGCATGTAAGCTTCGGGACTAACCTGGAAGATGTTAGGCTGGAGCCAATCATTGATTGACTCATTACAAAGTAAATCAGGTGAGGAGGGTGGATGAGGATTGGTGAACTCTTCCTGAATCTCAGGAAAAAGCTTATTTGCAGAGTATTCAAAATACTGCAATTTTGTGGACCAATCAAAGGGAAGCTCTTTCTGGATCATGGAGAGGTACTCTTCCTTGGAAGTAGCGTGTGAAATAATGTCTCGCATTATTTCATCTTTGGAAGGTTTTTTTTCCTTAACTTC---TGAATCAGATTTTCCTAGGAAGGGGGACTTCCTAGGAATGAAAGTACCTCTCTCAAAAACAGCCAGAGGTTCCTTGAGAATGTAATCCCTCACCCTGTTTACTGATTTGGCACTCTGAATGTTTGGGTGAAACCCATTAATATCAAAGAACCTTGAGTCGGATATCCTTACCGGCTTCTCTGTCTGAAGTAATGCATGTAAATGCAAACTTCCATCTTTATGTGCCTCTCGGGCACATAGAATGTATTTGGGAATCCAACGAACAACGAGCTCCCAGATCATCTGACAGGCGATTTCAGGATTTTCTGGACACTTTGGATAGGTGAGGAACGTGTTAGCGTTCCTGTGTGAGAACTGACGGTTGGATGAGGAGGAGGCCATAGCCGACGACGGAGGATGAGGCTGAGGGATGGCAGACTGGGAGCTCCAAACTCTATAGTATACCCGT-GCGCCTTCGAAATCCGCCGCTCCCTTGTCTTATAGTGGTTGTAAATGGGCCGGACCGGGCCGGCCCAGCAGGAAAAGAAGGCGCGCACTAATATTACCGCGCCTTCTTTTCCTGCGAGGGCCCGGTAGGGCCCGAGCGATTTGATTTAAAGTTCGGTTCTGCTTTGTCTGATTTATCTAAAGCAGCCCATTCTAAAGAAACCGGTCCCGGGC-ACTATAAATTGTCTCACAAGTGCGATTCATTC
>Pan1-R10
ATGGATCCACAGAACGCCCTGTATTAT-CAGCCGCGGGTACCCACAGCAGCTCCGGCATCCGCAGGAGTGCCGTGGAGTCGCGTAGGCGAGGTAGCTATTTTGAGCTTTGTTGCACTGATTTGCTTTTACCTGCTTTACCTTTGGGTGCTGAGAGACCTTATCTTAGTTCTGAAGGCTCGACAAGGCAGATCCACGGAGGAGCTGATATTTGGAGGACAAGCTGTGGATAGGAGCAACCCTATCCCTAATCTACCAGCACCACCAAGTCAGGGCAATCCCGGGCCATTTGTTCCAGGCACGGGATAAGCATTCAGCCATGTCCACGTCCAAGAGGAAGCGGGGAGATGATTCGAATTGGAGTAAGCGGGTGCCTAAGAAGAAGCCCTCTTCAGCTGGGCTGAAGAGGGCTGGAAGCAAGGCCGATAGGCCATCCCTCCAAATCCAGACACTCCAGCATGCTGGGACCACCATGATAACTGTCCCATCCGGAGGAGTATGTGACCTCATCAACACCTATGCCCGAGGATCTGACGAGGGCAACCGCCACACCAGCGAGACTCTCACGTACAAGATCGCCATCGACTACCACTTCGTTGCCGACGCGGCAGCCTGCCGCTACTCCAACACCGGAACCGGTGTAATGTGGCTGGTGTATGACACCACTCCCGGCGGACAAGCTCCGACCCCGCAAACTATATTTGCCTACCCTGACACGCTAAAAGCGTGGCCGGCCACATGGAAGGTGAGCCGGGAGCTGTGTCATCGCTTCGTGGTGAAACGGCGATGGTTGTTCAACATGGAGACCGACGGGCGGATTGGTTCGGACATTCCTCCCTCGAATGCAAGTTGGAAGCCTTGCAAGCGCAACATCTACTTCCACAAGTTCACGAGCGGGTTGGGAGTGAGAACGCAGTGGAAGAATGTAACGGACGGAGGAGTTGGTGCCATCCAGAGAGGAGCGTTGTACATGGTCATTGCCCCCGGCAATGGTCTTACATTTACTGCCCATGGGCAGACCCGTCTGTACTTTAAGAGTGTCGGCAACCAGTAATGAATAAAAACTCC-GTTTTATTATATCTGATGAATGCTCAAAGCTTACATTAATATGTCGTGCGATGGCACGAAAAAACACACGCAATCAATACAGGGGGGTAGTAGGCGGGCGGCTAAGGGTGGTGCTCGGCGG-GCAGAACATCGAAAAATCAAGATCTATCTGAAT-GTACTGCCTCCGTAGGAGGCAGCTCAGGGGGAGAATACCACTTCTCCCCCGGCGACATAATGTAAATGACGCAGTTTGCCTCGAAATACTCCAGCTGCCCTGGAGTCATTTCCTTCATCCAATCTTCATCCGAGTTGGCGAGGATTATTGTAGGCTTAGACTTCTTCTGCACCTTCTTCTTCTTACCATACTTGGGGTTCACAATGAAATCCCTCTGACAGCCAACTAACTGTTTCCAACAAGGACAAAATTTAAACGGAATATCATCTACGATGTTGTAGATTGCGTCTTCGTTGTATGAAGACCAATCAACATTATTTTGCCAGTAATTATGAACCCCTAGGCTTCTGGCCCAAGTAGATTTTCCGGTTCTTGTTGGGCCGACGATGTAGAGGCTCTGCTTTCTTGATCTTTCATCTGATGACTGGATACAGAATCCATCCATTGGAGGTCAGAAATTGCATCCTCGAGGGTATAACAGGTAGGTTGAAGGAGCATGTAAGCTTCGGGACTAACCTGGAAGATGTTAGGCTGGAGCCAATCATTGATTGACTCATTACAAAGTAAATCAGGTGAGGAGGGTGGATGAGGATTGGTGAACTCTTCCTGAATCTCAGGAAAAAGCTTATTTGCAGAGTATTCAAAATACTGCAATTTTGTGGACCAATCAAAGGGAAGCTCTTTCTGGATCATGGAGAGGTACTCTTCCTTGGAAGTAGCGTGTGAAATAATGTCTCGCATTATTTCATCTTTGGAAGGTTTTTTTTCCTTAACTTC---TGAATCAGATTTTCCTAGGAAGGGGGACTTCCTAGGAATGAAAGTACCTCTCTCAAAAACAGCCAGAGGTTCCTTGAGAATGTAATCCCTCACCCTGTTTACTGATTTGGCACTCTGAATGTTTGGGTGAAACCCATTAATATCAAAGAACCTTGAGTCGGATATCCTTACCGGCTTCTCTGTCTGAAGTAATGCATGTAAATGCAAACTTCCATCTTTATGTGCCTCTCGGGCACATAGAATGTATTTGGGAATCCAACGAACAACGAGCTCCCAGATCATCTGACAGGCGATTTCAGGATTTTCTGGACACTTTGGATAGGTGAGGAACGTGTTAGCGTTCCTGTGTGAGAACTGACGGTTGGATGAGGAGGAGGCCATAGCCGACGACGGAGGATGAGGCTGAGGGATGGCAGACTGGGAGCTCCAAACTCTATAGTATACCCGT-GCGCCTTCGAAATCCGCCGCTCCCTTGTCTTATAGTGGTTGTAAATGGGCCGGACCGGGCCGGCCCAGCAGGAAAAGAAGGCGCGCACTAATATTACCGCGCCTTCTTTTTCTGCGAGGGCCCGA-AGGGACCGAGCGATTTGATTTAAAGTTCGGTTCTGCTTTGTCTGATTTATCTAAAGCAGCCCAATCTAAAGAAACCGGTCCCCTGCGACTATAAATTGTCTCACAAGTGCGATTCATTC
>Pan1-R1
ATGGATCCACAGAACTCCTTCT-TTGTACAGCCGCGGGTACCCACAGCAGCTCCGACATCCGGAGGAGTGCCGTGGAGTCGCGTAGGCGAGGTAGCTATTTTGAGCTTTGTTGCACTGATTTGCTTTTACCTGCTTTACCTTTGGGTGCTGAGAGACCTTATCTTAGTTCTGAAGGCTCGACAAGGCAGATCCACGGAGGAGCTGATATTTGGAGGACAAGCTGTGGATAGGAGCAACCCTATCCCTAATCTACCAGCACCACCAAGTCAGGGCAATCCCGGGCCATTTGTTCCAGGCACGGGATAAGCATTCAGCCATGTCCACGTCCAAGAGGAAGCGGGGAGATGATTCGAATTGGAGTAAGCGGGTGCCTAAGAAGAAGCCCTCTTCAGCTGGGCTGAAGAGGGCTGGAAGCAAGGCCGATAGGCCATCCCTCCAAATCCAGACACTCCAGCATGCTGGGACCACCATGATAACTGTCCCATCCGGAGGAGTATGTGACCTCATCAACACCTATGCCCGAGGATCTGACGAGGGCAACCGCCACACCAGCGAGACTCTCACGTACAAGATCGCCATCGACTACCACTTCGTTGCCGACGCGGCAGCCTGCCGCTACTCCAACACCGGAACCGGTGTGATGTGGCTGGTGTACGACACCACTCCCGGCGGACAAGCGCCGACCCCACAAACCATATTTGCATATCCGGACACGCTGAAAGCTTGGCCGGCAACATGGAAAGTGAGCCGGGAGCTGTGTCATCGCTTCGTGGTGAAACGGCGATGGTTGTTCAACATGGAGACCGACGGTCGAATTGGTTCGGACATCCCTCCTTCGAATGCAAGTTGGAAGCCGTGCAAGCGCAACATCTACTTCCACAAGTTCACGAGTGGGTTGGGAGTGAGAACGCAGTGGAAGAATGTAACGGACGGAGGAGTTGGTGCGATACAGAGAGGAGCTCTGTACATGGTCATTGCCCCTGGCAATGGCCTTACATTTACTGCCCATGGGCAGACCCGTCTGTACTTTAAGAGTGTTGGCAACCAGTAATGAATAAAAACTCCCGTTTTATTATATCTGATGAATGCTGAAAGCTTACATTAATATGTCGTGCGATGGCACGAAAAAACACACGCAATCAATACAGGGGGGTAGTAGGCGGGCGGCTAAGGGTGGTGCTCGGCGG-GCAGAACATCGAAAAATCAAGATCTATCTGAAT-GTACTGCCTCCGTAGGAGGCAGCTCAGGGGGAGAATACCACTTCTCCCCCGGCGACATAATGTAAATGACGCAGTTTGCCTCGAAATACTCCAGCTGCCCTGGAGTCATTTCCTTCATCCAATCTTCATCCGAGTTGGCGAGGATTATTGTAGGCTTAGACTTCTTCTGCACCTTCTTCTTCTTACCATACTTGGGGTTCACAATGAAATCCCTCTGACAGCCAACTAACTGTTTCCAACAAGGACAAAATTTAAACGGAATATCATCTACGATGTTGTAGATTGCGTCTTCGTTGTATGAAGACCAATCAACATTATTTTGCCAGTAATTATGAACCCCTAGGCTTCTGGCCCAAGTAGATTTTCCGGTTCTTGTTGGGCCGACGATGTAGAGGCTCTGCTTTCTTGATCTTTCATCTGATGACTGGATACAGAATCCATCCATTGGAGGTCAGAAATTGCATCCTCGAGGGTATAACAGGTAGGTTGAAGGAGCATGTAAGCTTCGGGACTAACCTGGAAGATGTTAGGCTGGAGCCAATCATTGATTGACTCATTACAAAGTAAATCAGGTGAGGAGGGTGGATGAGGATTGGTGAACTCTTCCTGAATCTCAGGAAAAAGCTTATTTGCAGAGTATTCAAAATACTGCAATTTTGTGGACCAATCAAAGGGAAGCTCTTTCTGGATCATGGAGAGGTACTCTTCCTTGGAAGTAGCGTGTGAAATAATGTCTCGCATTATTTCATCTTTGGAAGGTTTTTTTTCCTTAACTTC---TGAATCAGATTTTCCTAGGAAGGGGGACTTCCTAGGAATGAAAGTACCTCTCTCAAAAACAGCCAGAGGTTCCTTGAGAATGTAATCCCTCACCCTGTTTACTGATTTGGCACTCTGAATGTTTGGGTGAAACCCATTAATATCAAAGAACCTTGAGTCGGATATCCTTACCGGCTTCTCTGTCTGAAGTAATGCATGTAAATGCAAACTTCCATCTTTATGTGCCTCTCGGGCACATAGAATGTATTTGGGAATCCAACGAACAACGAGCTCCCAGATCATCTGACAGGCGATTTCAGGATTTTCTGGACACTTTGGATAGGTGAGGAACGTGTTAGCGTTCCTGTGTGAGAACTGACGGTTGGATGAGGAGGAGGCCATAGCCGACGACGGAGGATGAGGCTGAGGGATGGCAGACTGGGAGCTCCAAACTCTATAGTATACCCGT-GCGCCTTCGAAATCCGCCGCTCCCTTGTCTTATAGTGGTTGTAAATGGGCCGGACCGGGCCGGCCCAGCAGGAAAAGAAGGCGCGCACTAATATTACCGCGCCTTCTTTTCCTGCGAGGGCCCGGTAGGGCCCGAGCGATTTGATGTAAAGCTTGGTCCTGCTTTGTATGATTTATCTAAAGCAGCCCATTCTAAAGAAACCGGTCCCGGGC-ACTATAAATTGCCTAACAAGTGCGATTCATTC
>MSV-VW
ATGGATCCACAGAACTCCTTCT-TTGTACAGCCGCGGGTACCCACAGCAGCTCCGACATCCGGAGGAGTGTCGTGGAGTCGCGTAGGCGAGGTAGCTATTTTGAGCTTTGTTGCTTTGATTATCTTTTACCTGCTTTACCTTTGGGTGCTGAGAGATCTTATCTTAGTTCTGAAGGCTCGACAAGGCAGATCCACGGAGGAGCTGATATTTGGAATACAAGCTGTGGATAGGAGCAACCCTATCCCTAATACACAGGCACCACCAATTCAGGGGAATCCCGGGCCGTTCGTTCCAGGCACGGGATAAGCAATCAGCCATGTCTACTTCCAAGAGGAAACGGGGAGATGATTCGAACTGGAATAAGCGGACGACTAAGAAGAAGCCTTCTTCAGCTGGTCTGAAGAAGGCTGGAAGCAAGGCCGAAAGGCCATCCCTTCAGATCCAGACACTCCAGCATGCTGGGTCCACCATGATAACAGTCCCCTCCGGAGGAGTATGTGACCTCATCAACACCTATGCCCGAGGATCAGACGAGGGCAACCGCCACACCAGCGAGACTCTGACGTACAAGATTGCCGTCGACTACCACTTCGTTGCAGACTCGCAAGCCTGCAAGTATTCTAACACCGGGACCGGTGTGATGTGGCTGGTGTACGACACCACTCCCGGCGGACAAGCGCCGACCCCACAAACCATATTTGCATATCCGGACACGCTGAAAGCTTGGCCGGCAACATGGAAAGTGAGCCGGGAGCTGTGTCATCGCTTCGTGGTGAAACGGCGATGGTTGTTCAACATGGAGACCGACGGTCGAATTGGTTCGGACATCCCTCCTTCGAATGCAAGTTGGAAGCCGTGCAAGCGCAACATCTACTTCCACAAGTTCACGAGTGGGTTGGGAGTGAGAACGCAGTGGAAGAATGTAACGGACGGAGGAGTTGGTGCGATACAGAGAGGAGCTCTGTACATGGTCATTGCCCCTGGCAATGGCCTTACATTTACTGCCCATGGGCAGACCCGTCTGTACTTTAAGAGTGTCGGCAACCAGTAATGAATAAAAACTCC-GTTTTATTATATCTGATGAATGCTCAAAGCTTACATTAATATGTCGTGCGATGGCACGAAAAA-CACACTGGAACGCAGCCCCGGGCTAA-AGACCGGGTCTCAAGAG----ACCCTGCGATACAAAACATCGAAAAAACAAGATCTATATGAATTACACTTCCTCCGTAGGAGGAAGCACAGGGGGAGAATACCACTTCTCCCCTGGCGACATTTTATAAATCATGCAGTTTGCCTCGAAATACTCCATCTGCCCTGGAGTCATTTCCTTCATCCAGTCTTCATCCCAGTTGGTGAGGATGATTGTAGGCTTAGACTTCATCTGAACTTTCTTCTTCTTGCCATATTTTGGATTTACCACGAACTCTTTCTGACAGCCAACTAACTGTTTCCAACAAGGACAGAATTTAAAAGGAATATCATCTACGATGTTGTAGATTGCGTCTTCGTTGTACGAAGACCAATCAACATTATTTTGCCAATAATTATGAAGCCCTAAGCTTCTGGCCCAAGTAGATTTTCCTGTTCGTGTTGGACCGACGATGTAGAGGCTCTGCTTTCTTGTTCCTTCATCTGTTGGCTGGATAATTGATCCATCCATTCAAGGTCAGAGATAGCCTCTTCGAGGGTGTAACAGGTTGGTTGAAGAAGCATGTATGATTCGGGACTAACCTGGAAGATGTTAGGCTGGAGCCAATCTTTGATTGACTCATTACAAAGAAGATCAGGTGAAGAGGGTGGATGAGGACTGATGAACTCTTCCTGAATCTCAGGGAACAATTTATTTGCAGAGTATTCAAAATACTGCAATTTTGTGGCCCAGTCATAGGGGAACTCTTTACGAACCATAGAGAGGTACTCTAGCTTTGAAGTGGAGTGTGAAATAATCTCTCTCATTATTTCATCTTTGGAAGGTTTCTTTTCAG-AATTTCCCTTGGA--AGGATTTCCTAGGAAGCTTGACTTCCTAGGAATGAAAGTACCTCTCTCAAACAAGGCCAGAGGTTCCTTGAGAATGTAATCCCTGACCTTGTTTACTGATTTTGCACTCTGAATGTTTGGGTGGAACCCTTTGATATCAAAGAACCTTGAGTCAGTGATTCTTACCGGTTTCTCTGTCTGGATTAATGCATGTAAATGCATATCTCCATCTCTATGTGCCTCTCGGGCACATATGATATACTTCGGGGTCCAACGACCAACGAGCTCCCAAATCATCTGACAGAGGATTTCTGGATTTTCTGGACAGTGTGGATATGTTAAGAACGTGTTAACGTTCCTGTGTGAGAACTGACGGTTGGATGAGGAGGAGGCCATATCGGACGACTCCGAGC-AGCTTGAGGGATGGCAGGATGGGAGCTCCAAACTCTATATCA-ACCGGTTGCGCCTTCGAAATCCGCCGCTCCCCC-TTTTATAGTGGTTGTTTATGGGCCGGACCGGGCCGGCCCAGCAGGAAAAGAAGGCGCGCAATAATATTACCGCGCCTTCTTTTTCTGCGAGGGCCCGA-AGGGACCGAGCGATTTGATTTAAAGTTCGGTTCTGCTTTGTCTGATTTATCTAAAGCAGCCCAATCTAAAGAAACCGGTCCCCTGCGACTATAAATTGTCTCACAAGTGCGATTCATTC
>MSV-MatA
ATGGATCCACAGAACGCCCTGTATTAT-CAGCCGCGGGTACCCACAGCAGCTCCGGCATCCGCAGGAGTGCCGTGGAGTCGCGTAGGCGAGGTAGCTATTTTGAGCTTTGTTGCACTGATTTGCTTTTACCTGCTTTACCTTTGGGTGCTGAGAGACCTTATCTTAGTTCTGAAGGCTCGACAAGGCAGATCCACGGAGGAGCTGATATTTGGAGGACAAGCTGTGGATAGGAGCAACCCTATCCCTAATCTACCAGCACCACCAAGTCAGGGCAATCCCGGGCCATTTGTTCCAGGCACGGGATAAGCATTCAGCCATGTCCACGTCCAAGAGGAAGCGGGGAGATGATTCGAATTGGAGTAAGCGGGTGCCTAAGAAGAAGCCCTCTTCAGCTGGGCTGAAGAGGGCTGGAAGCAAGGCCGATAGGCCATCCCTCCAAATCCAGACACTCCAGCATGCTGGGACCACCATGATAACTGTCCCATCCGGAGGAGTATGTGACCTCATCAACACCTATGCCCGAGGATCTGACGAGGGCAACCGCCACACCAGCGAGACTCTCACGTACAAGATCGCCATCGACTACCACTTCGTTGCCGACGCGGCAGCCTGCCGCTACTCCAACACCGGAACCGGTGTAATGTGGCTGGTGTATGACACCACTCCCGGCGGACAAGCTCCGACCCCGCAAACTATATTTGCCTACCCTGACACGCTAAAAGCGTGGCCGGCCACATGGAAGGTGAGCCGGGAGCTGTGTCATCGCTTCGTGGTGAAACGGCGATGGTTGTTCAACATGGAGACCGACGGGCGGATTGGTTCGGACATTCCTCCCTCGAATGCAAGTTGGAAGCCTTGCAAGCGCAACATCTACTTCCACAAGTTCACGAGCGGGTTGGGAGTGAGAACGCAGTGGAAGAATGTAACGGACGGAGGAGTTGGTGCCATCCAGAGAGGAGCGTTGTACATGGTCATTGCCCCCGGCAATGGTCTTACATTTACTGCCCATGGGCAGACCCGTCTGTACTTTAAGAGTGTTGGCAACCAGTAATGAATAAAAACTCCCGTTTTATTATATCTGATGAATGCTGAAAGCTTACATTAATATGTCGTGCGATGGCACGAAAAAACACACGCAATCAATACAGGGGGGTAGTAGGCGGGCGGCTAAGGGTGGTGCTCGGCGG-GCAGAACATCGAAAAATCAAGATCTATCTGAAT-GTACTGCCTCCGTAGGAGGCAGCTCAGGGGGAGAATACCACTTCTCCCCCGGCGACATAATGTAAATGACGCAGTTTGCCTCGAAATACTCCAGCTGCCCTGGAGTCATTTCCTTCATCCAATCTTCATCCGAGTTGGCGAGGATTATTGTAGGCTTAGACTTCTTCTGCACCTTCTTCTTCTTACCATACTTGGGGTTCACAATGAAATCCCTCTGACAGCCAACTAACTGTTTCCAACAAGGACAAAATTTAAACGGAATATCATCTACGATGTTGTAGATTGCGTCTTCGTTGTATGAAGACCAATCAACATTATTTTGCCAGTAATTATGAACCCCTAGGCTTCTGGCCCAAGTAGATTTTCCGGTTCTTGTTGGGCCGACGATGTAGAGGCTCTGCTTTCTTGATCTTTCATCTGATGACTGGATACAGAATCCATCCATTGGAGGTCAGAAATTGCATCCTCGAGGGTATAACAGGTAGGTTGAAGGAGCATGTAAGCTTCGGGACTAACCTGGAAGATGTTAGGCTGGAGCCAATCATTGATTGACTCATTACAAAGTAAATCAGGTGAGGAGGGTGGATGAGGATTGGTGAACTCTTCCTGAATCTCAGGAAAAAGCTTATTTGCAGAGTATTCAAAATACTGCAATTTTGTGGACCAATCAAAGGGAAGCTCTTTCTGGATCATGGAGAGGTACTCTTCCTTGGAAGTAGCGTGTGAAATAATGTCTCGCATTATTTCATCTTTGGAAGGTTTTTTTTCCTTAACTTC---TGAATCAGATTTTCCTAGGAAGGGGGACTTCCTAGGAATGAAAGTACCTCTCTCAAAAACAGCCAGAGGTTCCTTGAGAATGTAATCCCTCACCCTGTTTACTGATTTGGCACTCTGAATGTTTGGGTGAAACCCATTAATATCAAAGAACCTTGAGTCGGATATCCTTACCGGCTTCTCTGTCTGAAGTAATGCATGTAAATGCAAACTTCCATCTTTATGTGCCTCTCGGGCACATAGAATGTATTTGGGAATCCAACGAACAACGAGCTCCCAGATCATCTGACAGGCGATTTCAGGATTTTCTGGACACTTTGGATAGGTGAGGAACGTGTTAGCGTTCCTGTGTGAGAACTGACGGTTGGATGAGGAGGAGGCCATAGCCGACGACGGAGGATGAGGCTGAGGGATGGCAGACTGGGAGCTCCAAACTCTATAGTATACCCGT-GCGCCTTCGAAATCCGCCGCTCCCTTGTCTTATAGTGGTTGTAAATGGGCCGGACCGGGCCGGCCCAGCAGGAAAAGAAGGCGCGCACTAATATTACCGCGCCTTCTTTTCCTGCGAGGGCCCGGTAGGGCCCGAGCGATTTGATGTAAAGCTTGGTCCTGCTTTGTATGATTTATCTAAAGCAGCCCATTCTAAAGAAACCGGTCCCGGGC-ACTATAAATTGCCTAACAAGTGCGATTCATTC
>Matv1v2VW
ATGGATCCACAGAACTCCTTCT-TTGTACAGCCGCGGGTACCCACAGCAGCTCCGACATCCGGAGGAGTGTCGTGGAGTCGCGTAGGCGAGGTAGCTATTTTGAGCTTTGTTGCTTTGATTATCTTTTACCTGCTTTACCTTTGGGTGCTGAGAGATCTTATCTTAGTTCTGAAGGCTCGACAAGGCAGATCCACGGAGGAGCTGATATTTGGAATACAAGCTGTGGATAGGAGCAACCCTATCCCTAATACACAGGCACCACCAATTCAGGGGAATCCCGGGCCGTTCGTTCCAGGCACGGGATAAGCAATCAGCCATGTCTACTTCCAAGAGGAAACGGGGAGATGATTCGAACTGGAATAAGCGGACGACTAAGAAGAAGCCTTCTTCAGCTGGTCTGAAGAAGGCTGGAAGCAAGGCCGAAAGGCCATCCCTTCAGATCCAGACACTCCAGCATGCTGGGTCCACCATGATAACAGTCCCCTCCGGAGGAGTATGTGACCTCATCAACACCTATGCCCGAGGATCAGACGAGGGCAACCGCCACACCAGCGAGACTCTGACGTACAAGATTGCCGTCGACTACCACTTCGTTGCAGACTCGCAAGCCTGCAAGTATTCTAACACCGGGACCGGTGTGATGTGGCTGGTGTACGACACCACTCCCGGCGGACAAGCGCCGACCCCACAAACCATATTTGCATATCCGGACACGCTGAAAGCTTGGCCGGCAACATGGAAAGTGAGCCGGGAGCTGTGTCATCGCTTCGTGGTGAAACGGCGATGGTTGTTCAACATGGAGACCGACGGTCGAATTGGTTCGGACATCCCTCCTTCGAATGCAAGTTGGAAGCCGTGCAAGCGCAACATCTACTTCCACAAGTTCACGAGTGGGTTGGGAGTGAGAACGCAGTGGAAGAATGTAACGGACGGAGGAGTTGGTGCGATACAGAGAGGAGCTCTGTACATGGTCATTGCCCCTGGCAATGGCCTTACATTTACTGCCCATGGGCAGACCCGTCTGTACTTTAAGAGTGTTGGCAACCAGTAATGAATAAAAACTCCCGTTTTATTATATCTGATGAATGCTGAAAGCTTACATTAATATGTCGTGCGATGGCACGAAAAAACACACGCAATCAATACAGGGGGGTAGTAGGCGGGCGGCTAAGGGTGGTGCTCGGCGG-GCAGAACATCGAAAAATCAAGATCTATCTGAAT-GTACTGCCTCCGTAGGAGGCAGCTCAGGGGGAGAATACCACTTCTCCCCCGGCGACATAATGTAAATGACGCAGTTTGCCTCGAAATACTCCAGCTGCCCTGGAGTCATTTCCTTCATCCAATCTTCATCCGAGTTGGCGAGGATTATTGTAGGCTTAGACTTCTTCTGCACCTTCTTCTTCTTACCATACTTGGGGTTCACAATGAAATCCCTCTGACAGCCAACTAACTGTTTCCAACAAGGACAAAATTTAAACGGAATATCATCTACGATGTTGTAGATTGCGTCTTCGTTGTATGAAGACCAATCAACATTATTTTGCCAGTAATTATGAACCCCTAGGCTTCTGGCCCAAGTAGATTTTCCGGTTCTTGTTGGGCCGACGATGTAGAGGCTCTGCTTTCTTGATCTTTCATCTGATGACTGGATACAGAATCCATCCATTGGAGGTCAGAAATTGCATCCTCGAGGGTATAACAGGTAGGTTGAAGGAGCATGTAAGCTTCGGGACTAACCTGGAAGATGTTAGGCTGGAGCCAATCATTGATTGACTCATTACAAAGTAAATCAGGTGAGGAGGGTGGATGAGGATTGGTGAACTCTTCCTGAATCTCAGGAAAAAGCTTATTTGCAGAGTATTCAAAATACTGCAATTTTGTGGACCAATCAAAGGGAAGCTCTTTCTGGATCATGGAGAGGTACTCTTCCTTGGAAGTAGCGTGTGAAATAATGTCTCGCATTATTTCATCTTTGGAAGGTTTTTTTTCCTTAACTTC---TGAATCAGATTTTCCTAGGAAGGGGGACTTCCTAGGAATGAAAGTACCTCTCTCAAAAACAGCCAGAGGTTCCTTGAGAATGTAATCCCTCACCCTGTTTACTGATTTGGCACTCTGAATGTTTGGGTGAAACCCATTAATATCAAAGAACCTTGAGTCGGATATCCTTACCGGCTTCTCTGTCTGAAGTAATGCATGTAAATGCAAACTTCCATCTTTATGTGCCTCTCGGGCACATAGAATGTATTTGGGAATCCAACGAACAACGAGCTCCCAGATCATCTGACAGGCGATTTCAGGATTTTCTGGACACTTTGGATAGGTGAGGAACGTGTTAGCGTTCCTGTGTGAGAACTGACGGTTGGATGAGGAGGAGGCCATAGCCGACGACGGAGGATGAGGCTGAGGGATGGCAGACTGGGAGCTCCAAACTCTATAGTATACCCGT-GCGCCTTCGAAATCCGCCGCTCCCTTGTCTTATAGTGGTTGTAAATGGGCCGGACCGGGCCGGCCCAGCAGGAAAAGAAGGCGCGCACTAATATTACCGCGCCTTCTTTTCCTGCGAGGGCCCGGTAGGGCCCGAGCGATTTGATGTAAAGCTTGGTCCTGCTTTGTATGATTTATCTAAAGCAGCCCATTCTAAAGAAACCGGTCCCGGGC-ACTATAAATTGCCTAACAAGTGCGATTCATTC
>GB1-R9
ATGGATCCACAGAACGCCCTGTATTAT-CAGCCGCGGGTACCCACAGCAGCTCCGGCATCCGCAGGAGTGCCGTGGAGTCGCGTAGGCGAGGTAGCTATTTTGAGCTTTGTTGCACTGATTTGCTTTTACCTGCTTTACCTTTGGGTGCTGAGAGACCTTATCTTAGTTCTGAAGGCTCGACAAGGCAGATCCACGGAGGAGCTGATATTTGGAGGACAAGCTGTGGATAGGAGCAACCCTATCCCTAATCTACCAGCACCACCAAGTCAGGGCAATCCCGGGCCATTTGTTCCAGGCACGGGATAAGCATTCAGCCATGTCCACGTCCAAGAGGAAGCGGGGAGATGATTCGAATTGGAGTAAGCGGGTGCCTAAGAAGAAGCCCTCTTCAGCTGGGCTGAAGAGGGCTGGAAGCAAGGCCGATAGGCCATCCCTCCAAATCCAGACACTCCAGCATGCTGGGACCACCATGATAACTGTCCCATCCGGAGGAGTATGTGACCTCATCAACACCTATGCCCGAGGATCTGACGAGGGCAACCGCCACACCAGCGAGACTCTCACGTACAAGATCGCCATCGACTACCACTTCGTTGCCGACGCGGCAGCCTGCCGCTACTCCAACACCGGAACCGGTGTAATGTGGCTGGTGTATGACACCACTCCCGGCGGACAAGCTCCGACCCCGCAAACTATATTTGCCTACCCTGACACGCTAAAAGCGTGGCCGGCCACATGGAAGGTGAGCCGGGAGCTGTGTCATCGCTTCGTGGTGAAACGGCGATGGTTGTTCAACATGGAGACCGACGGGCGGATTGGTTCGGACATTCCTCCCTCGAATGCAAGTTGGAAGCCTTGCAAGCGCAACATCTACTTCCACAAGTTCACGAGCGGGTTGGGAGTGAGAACGCAGTGGAAGAATGTAACGGACGGAGGAGTTGGTGCCATCCAGAGAGGAGCGTTGTACATGGTCATTGCCCCCGACAATGGCCTTACATTTACTGCCCATGGGCAGACCCGTCTGTACTTTAAGAGTGTTGGCAACCAGTAATGAATAAAAACTCCCGTTTTATTATATCTGATGAATGCTGAAAGCTTACATTAATATGTCGTGCGATGGCACGAAAAAACACACGCAATCAATACAGGGGGGTAGTAGGCGGGCGGCTAAGGGTGGTGCTCGGCGG-GCAGAACATCGAAAAATCAAGATCTATCTGAAT-GTACTGCCTCCGTAGGAGGCAGCTCAGGGGGAGAATACCACTTCTCCCCCGGCGACATAATGTAAATGACGCAGTTTGCCTCGAAATACTCCAGCTGCCCTGGAGTCATTTCCTTCATCCAATCTTCATCCGAGTTGGCGAGGATTATTGTAGGCTTAGACTTCTTCTGCACCTTCTTCTTCTTACCATACTTGGGGTTCACAATGAAATCCCTCTGACAGCCAACTAACTGTTTCCAACAAGGACAAAATTTAAACGGAATATCATCTACGATGTTGTAGATTGCGTCTTCGTTGTATGAAGACCAATCAACATTATTTTGCCAGTAATTATGAACCCCTAGGCTTCTGGCCCAAGTAGATTTTCCGGTTCTTGTTGGGCCGACGATGTAGAGGCTCTGCTTTCTTGATCTTTCATCTGATGACTGGATACAGAATCCATCCATTGGAGGTCAGAAATTGCATCCTCGAGGGTATAACAGGTAGGTTGAAGGAGCATGTAAGCTTCGGGACTAACCTGGAAGATGTTAGGCTGGAGCCAATCATTGATTGACTCATTACAAAGTAAATCAGGTGAGGAGGGTGGATGAGGATTGGTGAACTCTTCCTGAATCTCAGGAAAAAGCTTATTTGCAGAGTATTCAAAATACTGCAATTTTGTGGACCAATCAAAGGGAAGCTCTTTCTGGATCATGGAGAGGTACTCTTCCTTGGAAGTAGCGTGTGAAATAATGTCTCGCATTATTTCATCTTTGGAAGGTTTTTTTTCCTTAACTTC---TGAATCAGATTTTCCTAGGAAGGGGGACTTCCTAGGAATGAAAGTACCTCTCTCAAAAACAGCCAGAGGTTCCTTGAGAATGTAATCCCTCACCCTGTTTACTGATTTGGCACTCTGAATGTTTGGGTGAAACCCATTAATATCAAAGAACCTTGAGTCGGATATCCTTACCGGCTTCTCTGTCTGAAGTAATGCATGTAAATGCAAACTTCCATCTTTATGTGCCTCTCGGGCACATAGAATGTATTTGGGAATCCAACGAACAACGAGCTCCCAGATCATCTGACAGGCGATTTCAGGATTTTCTGGACACTTTGGATAGGTGAGGAACGTGTTAGCGTTCCTGTGTGAGAACTGACGGTTGGATGAGGAGGAGGCCATAGCCGACGACGGAGGATGAGGCTGAGGGATGGCAGACTGGGAGCTCCAAACTCTATAGTATACCCGT-GCGCCTTCGAAATCCGCCGCTCCCTTGTCTTATAGTGGTTGTAAATGGGCCGGACCGGGCCGGCCCAGCAGGAAAAGAAGGCGCGCACTAATATTACCGCGCCTTCTTTTTCTGCGAGGGCCCGA-AGGGACCGAGCGATTTGATTTAAAGTTCGGTTCTGCTTTGTCTGATTTATCTAAAGCAGCCCAATCTAAAGAAACCGGTCCCCTGCGACTATAAATTGTCTCACAAGTGCGATTCATTC
>GB1-R8
ATGGATCCACAGAACGCCCTGTATTAT-CAGCCGCGGGTACCCACAGCAGCTCCGGCATCCGCAGGAGTGCCGTGGAGTCGCGTAGGCGAGGTAGCTATTTTGAGCTTTGTTGCACTGATTTGCTTTTACCTGCTTTACCTTTGGGTGCTGAGAGACCTTATCTTAGTTCTGAAGGCTCGACAAGGCAGATCCACGGAGGAGCTGATATTTGGAGGACAAGCTGTGGATAGGAGCAACCCTATCCCTAATCTACCAGCACCACCAAGTCAGGGCAATCCCGGGCCATTTGTTCCAGGCACGGGATAAGCATTCAGCCATGTCCACGTCCAAGAGGAAGCGGGGAGATGATTCGAATTGGAGTAAGCGGGTGCCTAAGAAGAAGCCCTCTTCAGCTGGGCTGAAGAGGGCTGGAAGCAAGGCCGATAGGCCATCCCTCCAAATCCAGACACTCCAGCATGCTGGGACCACCATGATAACTGTCCCATCCGGAGGAGTATGTGACCTCATCAACACCTATGCCCGAGGATCTGACGAGGGCAACCGCCACACCAGCGAGACTCTCACGTACAAGATCGCCATCGACTACCACTTCGTTGCCGACGCGGCAGCCTGCCGCTACTCCAACACCGGAACCGGTGTAATGTGGCTGGTGTATGACACCACTCCCGGCGGACAAGCTCCGACCCCGCAAACTATATTTGCCTACCCTGACACGCTAAAAGCGTGGCCGGCCACATGGAAGGTGAGCCGGGAGCTGTGTCATCGCTTCGTGGTGAAACGGCGATGGTTGTTCAACATGGAGACCGACGGGCGGATTGGTTCGGACATTCCTCCCTCGAATGCAAGTTGGAAGCCTTGCAAGCGCAACATCTACTTCCACAAGTTCACGAGCGGGTTGGGAGTGAGAACGCAGTGGAAGAATGTAACGGACGGAGGAGTTGGTGCGATACAGAGAGGAGCTCTGTACATGGTCATTGCCCCTGGCAATGGCCTTACATTTACTGCCCATGGGCAGACCCGTCTGTACTTTAAGAGTGTTGGCAACCAGTAATGAATAAAAACTCCCGTTTTATTATATCTGATGAATGCTGAAAGCTTACATTAATATGTCGTGCGATGGCACGAAAAAACACACGCAATCAATACAGGGGGGTAGTAGGCGGGCGGCTAAGGGTGGTGCTCGGCGG-GCAGAACATCGAAAAATCAAGATCTATCTGAAT-GTACTGCCTCCGTAGGAGGCAGCTCAGGGGGAGAATACCACTTCTCCCCCGGCGACATAATGTAAATGACGCAGTTTGCCTCGAAATACTCCAGCTGCCCTGGAGTCATTTCCTTCATCCAATCTTCATCCGAGTTGGCGAGGATTATTGTAGGCTTAGACTTCTTCTGCACCTTCTTCTTCTTATCATACTTGGGGTTCACAATGAAATCCCTCTGACAGCCAACTAACTGTTTCCAACAAGGACAAAATTTAAACGGAATATCATCTACGATGTTGTAGATTGCGTCTTCGTTGTATGAAGACCAATCAACATTATTTTGCCAGTAATTATGAACCCCTAGGCTTCTGGCCCAAGTAGATTTTCCGGTTCTTGTTGGGCCGACGATGTAGAGGCTCTGCTTTCTTGATCTTTCATCTGATGACTGGATACAGAATCCATCCATTGGAGGTCAGAAATTGCATCCTCGAGGGTATAACAGGTAGGTTGAAGGAGCATGTAAGCTTCAGGACTAACCTGGAAGATGTTAGGCTGGAGCCAATCATTGATTGACTCATTACAAAGTAAATCAGGTGAGGAGGGTGGATGAGGATTGGTGAACTTTTCCTGAATCTCAGGAAAAAGCTTATTTGCAGAGTATTCAAAATACTGCAATTTTGTGGACCAATCAAAGGGAAGCTCTTTCTGGATCATGGAGAGGTACTCTTCCTTGGAAGTAGCGTGTGAAATAATGTCTCGCATTATTTCATCTTTGGAAGGTTTTTTTTCCTTAACTTC---TGAATCAGATTTTCCTAGGAAGGGGGACTTCCTAGGAATGAAAGTACCTCTCTCAAAAACAGCCAGAGGTTCCTTGAGAATGTAATCCCTCACCCTGTTTACTGATTTGGCACTCTGAATGTTTGGGTGAAACCCATTAATATCAAAGAACCTTGAGTCGGATATCCTTACCGGCTTCTCTGTCTGAAGTAATGCATGTAAATGCAAACTTCCATCTTTATGTGCCTCTCGGGCACATAGAATGTATTTGGGAATCCAACGAACAACGAGCTCCCAGATCATCTGACAGGCGATTTCAGGATTTTCTGGACACTTTGGATAGGTGAGGAACGTGTTAGCGTTCCTGTGTGAGAACTGACGGTTGGATGAGGAGGAGGCCATAGCCGACGACGGAGGATGAGGCTGAGGGATGGCAGACTGGGAGCTCCAAACTCTATAGTATACCCGT-GCGCCTTCGAAATCCGCCGCTCCCTTGTCTTATAGTGGTTGTAAATGGGCCGGACCGGGCCGGCCCAGCAGGAAAAGAAGGCGCGCACTAATATTACCGCGCCTTCTTTTTCTGCGAGGGCCCGA-AGGGACTGAGCGATTTGATTTAAAGTTCGGTTCTGCTTTGTCTGATTTATCTAAAGCAGCCCAATCTAAAGAAACCGGTCCCCTGCGACTATAAATTGTCTCACAAGTGCGATTCATTC
>GB1-R7
ATGGATCCACAGAACGCCCTGTATTAT-CAGCCGCGGGTACCCACAGCAGCTCCGGCATCCGCAGGAGTGCCGTGGAGTCGCGTAGGCGAGGTAGCTATTTTGAGCTTTGTTGCACTGATTTGCTTTTACCTGCTTTACCTTTGGGTGCTGAGAGACCTTATCTTAGTTCTGAAGGCTCGACAAGGCAGATCCACGGAGGAGCTGATATTTGGAGGACAAGCTGTGGATAGGAGCAACCCTATCCCTAATCTACCAGCACCACCAAGTCAGGGCAATCCCGGGCCATTTGTTCCAGGCACGGGATAAGCATTCAGCCATGTCCACGTCCAAGAGGAAGCGGGGAGATGATTCGAATTGGAGTAAGCGGGTGCCTAAGAAGAAGCCCTCTTCAGCTGGGCTGAAGAGGGCTGGAAGCAAGGCCGATAGGCCATCCCTCCAAATCCAGACACTCCAGCATGCTGGGACCACCATGATAACTGTCCCATCCGGAGGAGTATGTGACCTCATCAACACCTATGCCCGAGGATCTGACGAGGGCAACCGCCACACCAGCGAGACTCTCACGTACAAGATCGCCATCGACTACCACTTCGTTGCCGACGCGGCAGCCTGCCGCTACTCCAACACCGGAACCGGTGTAATGTGGCTGGTGTATGACACCACTCCCGGCGGACAAGCTCCGACCCCGCAAACTATATTTGCCTACCCTGACACGCTAAAAGCGTGGCCGGCCACATGGAAGGTGAGCCGGGAGCTGTGTCATCGCTTCGTGGTGAAACGGCGATGGTTGTTCAACATGGAGACCGACGGGCGGATTGGTTCGGACATTCCTCCCTCGAATGCAAGTTGGAAGCCTTGCAAGCGCAACATCTACTTCCACAAGTTCACGAGCGGGTTGGGAGTGAGAACGCAGTGGAAGAATGTAACGGACGGAGGAGTTGGTGCCATCCAGAGAGGAGCGTTGTACATGGTCATTGCCCCCGGCAATGGTCTTACATTTACTGCCCATGGGCAGACCCGTCTGTACTTTAAGAGTGTCGGCAACCAGTAATGAATAAAAACTCC-GTTTTATTATATCTGATGAATGCTCAAAGCTTACATTAATATGTCGTGCGATGGCACGAAAAA-CACACTGGAACGCAGCCCCGGGCTAA-AGACCGGGTCTCAAGAG----ACCCTGCGATACAAAACATCGAAAAAACAAGATCTATATGAATTACACTTCCTCCGTAGGAGGAAGCACAGGGGGAGAATACCACTTCTCCCCTGGCGACATTTTATAAATCATGCAGTTTGCCTCGAAATACTCCATCTGCCCTGGAGTCATTTCCTTCATCCAGTCTTCATCCCAGTTGGTGAGGATGATTGTAGGCTTAGACTTCATCTGAACTTTCTTCTTCTTGCCATATTTTGGATTTACCACGAACTCTTTCTGACAGCCAACTAACTGTTTCCAACAAGGACAGAATTTAAAAGGAATATCATCTACGATGTTGTAGATTGCGTCTTCGTTGTACGAAGACCAATCAACATTATTTTGCCAATAATTATGAAGCCCTAAGCTTCTGGCCCAAGTAGATTTTCCTGTTCGTGTTGGACCGACGATGTAGAGGCTCTGCTTTCTTGTTCCTTCATCTGTTGGCTGGATAATTGATCCATCCATTCAAGGTCAGAGATAGCCTCTTCGAGGGTGTAACAGGTTGGTTGAAGAAGCATGTATGATTCGGGACTAACCTGGAAGATGTTAGGCTGGAGCCAATCTTTGATTGACTCATTACAAAGAAGATCAGGTGAAGAGGGTGGATGAGGACTGATGAACTCTTCCTGAATCTCAGGGAACAATTTATTTGCAGAGTATTCAAAATACTGCAATTTTGTGGCCCAGTCATAGGGGAACTCTTTACGAACCATAGAGAGGTACTCTAGCTTTGAAGTGGAGTGTGAAATAATCTCTCTCATTATTTCATCTTTGGAAGGTTTCTTTTCAG-AATTTCCCTTGGA--AGGATTTCCTAGGAAGCTTGACTTCCTAGGAATGAAAGTACCTCTCTCAAACAAGGCCAGAGGTTCCTTGAGAATGTAATCCCTGACCTTGTTTACTGATTTTGCACTCTGAATGTTTGGGTGGAACCCTTTGATATCAAAGAACCTTGAGTCAGTGATTCTTACCGGTTTCTCTGTCTGGATTAATGCATGTAAATGCATATCTCCATCTCTATGTGCCTCTCGGGCACATATGATATACTTCGGGGTCCAACGACCAACGAGCTCCCAAATCATCTGACAGAGGATTTCTGGATTTTCTGGACAGTGTGGATATGTTAAGAACGTGTTAACGTTCCTGTGTGAGAACTGACGGTTGGATGAGGAGGAGGCCATATCGGACGACTCCGAGC-AGCTTGAGGGATGGCAGGATGGGAGCTCCAAACTCTATATCA-ACCGGTTGCGCCTTCGAAATCCGCCGCTCCCTTGTCTTATAGTGGTTGTAAATGGGCCGGACCGGGCCGGCCCAGCAGGAAAAGAAGGCGCGCACTAATATTACCGCGCCTTCTTTTCCTGCGAGGGCCCGGTAGGGCCCGAGCGATTTGATGTAAAGCTTGGTCCTGCTTTGTATGATTTATCTAAAGCAGCCCATTCTAAAGAAACCGGTCCCGGGC-ACTATAAATTGCCTAACAAGTGCGATTCATTC
>GB1-R6
ATGGATCCACAGAACGCCCTGTATTAT-CAGCCGCGGGTACCCACAGCAGCTCCGGCATCCGCAGGAGTGCCGTGGAGTCGCGTAGGCGAGGTAGCTATTTTGAGCTTTGTTGCACTGATTTGCTTTTACCTGCTTTACCTTTGGGTGCTGAGAGACCTTATCTTAGTTCTGAAGGCTCGACAAGGCAGATCCACGGAGGAGCTGATATTTGGAGGACAAGCTGTGGATAGGAGCAACCCTATCCCTAATCTACCAGCACCACCAAGTCAGGGCAATCCCGGGCCATTTGTTCCAGGCACGGGATAAGCATTCAGCCATGTCCACGTCCAAGAGGAAGCGGGGAGATGATTCGAATTGGAGTAAGCGGGTGCCTAAGAAGAAGCCCTCTTCAGCTGGGCTGAAGAGGGCTGGAAGCAAGGCCGATAGGCCATCCCTCCAAATCCAGACACTCCAGCATGCTGGGACCACCATGATAACTGTCCCATCCGGAGGAGTATGTGACCTCATCAACACCTATGCCCGAGGATCTGACGAGGGCAACCGCCACACCAGCGAGACTCTCACGTACAAGATCGCCATCGACTACCACTTCGTTGCCGACGCGGCAGCCTGCCGCTACTCCAACACCGGAACCGGTGTAATGTGGCTGGTGTATGACACCACTCCCGGCGGACAAGCTCCGACCCCGCAAACTATATTTGCCTACCCTGACACGCTAAAAGCGTGGCCGGCCACATGGAAGGTGAGCCGGGAGCTGTGTCATCGCTTCGTGGTGAAACGGCGATGGTTGTTCAACATGGAGACCGACGGGCGGATTGGTTCGGACATTCCTCCCTCGAATGCAAGTTGGAAGCCTTGCAAGCGCAACATCTACTTCCACAAGTTCACGAGCGGGTTGGGAGTGAGAACGCAGTGGAAGAATGTAACGGACGGAGGAGTTGGTGCCATCCAGAGAGGAGCGTTGTACATGGTCATTGCCCCCGGCAATGGTCTTACATTTACTGCCCATGGGCAGACCCGTCTGTACTTTAAGAGTGTTGGCAACCAGTAATGAATAAAAACTCCCGTTTTATTATATCTGATGAATGCTGAAAGCTTACATTAATATGTCGTGCGATGGCACGAAAAAACACACGCAATCAATACAGGGGGGTAGTAGGCGGGCGGCTAAGGGTGGTGCTCGGCGG-GCAGAACATCGAAAAATCAAGATCTATCTGAAT-GTACTGCCTCCGTAGGAGGCAGCTCAGGGGGAGAATACCACTTCTCCCCCGGCGACATAATGTAAATGACGCAGTTTGCCTCGAAATACTCCAGCTGCCCTGGAGTCATTTCCTTCATCCAATCTTCATCCGAGTTGGCGAGGATTATTGTAGGCTTAGACTTCTTCTGCACCTTCTTCTTCTTACCATACTTGGGGTTCACAATGAAATCCCTCTGACAGCCAACTAACTGTTTCCAACAAGGACAAAATTTAAACGGAATATCATCTACGATGTTGTAGATTGCGTCTTCGTTGTATGAAGACCAATCAACATTATTTTGCCAGTAATTATGAACCCCTAGGCTTCTGGCCCAAGTAGATTTTCCGGTTCTTGTTGGGCCGACGATGTAGAGGCTCTGCTTTCTTGATCTTTCATCTGATGACTGGATACAGAATCCATCCATTGGAGGTCAGAAATTGCATCCTCGAGGGTATAACAGGTAGGTTGAAGGAGCATGTAAGCTTCGGGACTAACCTGGAAGATGTTAGGCTGGAGCCAATCATTGATTGACTCATTACAAAGTAAATCAGGTGAGGAGGGTGGATGAGGATTGGTGAACTCTTCCTGAATCTCAGGAAAAAGCTTATTTGCAGAGTATTCAAAATACTGCAATTTTGTGGACCAATCAAAGGGAAGCTCTTTCTGGATCATGGAGAGGTACTCTTCCTTGGAAGTAGCGTGTGAAATAATGTCTCGCATTATTTCATCTTTGGAAGGTTTTTTTTCCTTAACTTC---TGAATCAGATTTTCCTAGGAAGGGGGACTTCCTAGGAAAGAAAGTACCTCTCTCAAAAACAGCCAGAGGTTCCTTGAGAATGTAATCCCTCACCCTGTTTACTGATTTGGCACTCTGAATGTTTGGGTGAAACCCATTAATATCAAAGAACCTTGAGTCGGATATCCTTACCGGCTTCTCTGTCTGAAGTAATGCATGTAAATGCAAACTTCCATCTTTATGTGCCTCTCGGGCACATAGAATGTATTTGGGAATCCAACGAACAACGAGCTCCCAGATCATCTGACAGGCGATTTCAGGATTTTCTGGACACTTTGGATAGGTGAGGAACGTGTTAGCGTTCCTGTGTGAGAACTGACGGTTGGATGAGGAGGAGGCCATAGCCGACGACGGAGGATGAGGCTGAGGGATGGCAGACTGGGAGCTCCAAACTCTATAGTATACCCGT-GCGCCTTCGAAATCCGCCGCTCCCTTGTCTTATAGTGGTTGTAAATGGGCCGGACCGGGCCGGCCCAGCAGGAAAAGAAGGCGCGCACTAATATTACCGCGCCTTCTTTTCCTGCGAGGGCCCGGTAGGGCCCGAGCGATTTGATTTAAAGTTCGGTTCTGCTTTGTCTGATTTATCTAAAGCAGCCCAATCTAAAGAAACCGGTCCCCTGCGACTATAAATTGTCTCACAAGTGCGATTCATTC
>GB1-R5
ATGGATCCACAGAACTCCTTCT-TTGTACAGCCGCGGGTACCCACAGCAGCTCCGGCATCCGCAGGAGTGCCGTGGAGTCGCGTAGGCGAGGTAGCTATTTTGAGCTTTGTTGCACTGATTTGCTTTTACCTGCTTTACCTTTGGGTGCTGAGAGACCTTATCTTAGTTCTGAAGGCTCGACAAGGCAGATCCACGGAGGAGCTGATATTTGGAGGACAAGCTGTGGATAGGAGCAACCCTATCCCTAATCTACCAGCACCACCAAGTCAGGGCAATCCCGGGCCATTTGTTCCAGGCACGGGATAAGCATTCAGCCATGTCCACGTCCAAGAGGAAGCGGGGAGATGATTCGAATTGGAGTAAGCGGGTGCCTAAGAAGAAGCCCTCTTCAGCTGGGCTGAAGAGGGCTGGAAGCAAGGCCGATAGGCCATCCCTCCAAATCCAGACACTCCAGCATGCTGGGACCACCATGATAACTGTCCCATCCGGAGGAGTATGTGACCTCATCAACACCTATGCCCGAGGATCTGACGAGGGCAACCGCCACACCAGCGAGACTCTCACGTACAAGATCGCCATCGACTACCACTTCGTTGCCGACGCGGCAGCCTGCCGCTACTCCAACACCGGAACCGGTGTAATGTGGCTGGTGTATGACACCACTCCCGGCGGACAAGCTCCGACCCCGCAAACTATATTTGCCTACCCTGACACGCTAAAAGCGTGGCCGGCCACATGGAAGGTGAGCCGGGAGCTGTGTCATCGCTTCGTGGTGAAACGGCGATGGTTGTTCAACATGGAGACCGACGGTCGAATTGGTTCGGACATCCCTCCTTCGAATGCAAGTTGGAAGCCGTGCAAGCGCAACATCTACTTCCACAAGTTCACGAGCGGGTTGGGAGTGAGAACGCAGTGGAAGAATGTAACGGACGGAGGAGTTGGTGCGATACAGAGAGGAGCTCTGTACATGGTCATTGCCCCTGGCAATGGCCTTACATTTACTGCCCATGGGCAGACCCGTCTGTACTTTAAGAGTGTCGGCAACCAGTAATGAATAAAAACTCCCGTTTTATTATATCTGATGAATGCTGAAAGCTTACATTAATATGTCGTGCGATGGCACGAAAAAACACACGCAATCAATACAGGGGGGTAGTAGGCGGGCGGCTAAGGGTGGTGCTCGGCGG-GCAGAACATCGAAAAATCAAGATCTATCTGAAT-GTACTGCCTCCGTAGGAGGCAGCTCAGGGGGAGAATACCACTTCTCCCCCGGCGACATAATGTAAATGACGCAGTTTGCCTCGAAATACTCCAGCTGCCCTGGAGTCATTTCCTTCATCCAATCTTCATCCGAGTTGGCGAGGATTATTGTAGGCTTAGACTTCTTCTGCACCTTCTTCTTCTTACCATACTTGGGGTTCACAATGAAATCCCTCTGACAGCCAACTAACTGTTTCCAACAAGGACAAAATTTAAACGGAATATCATCTACGATGTTGTAGATTGCGTCTTCGTTGTATGAAGACCAATCAACATTATTTTGCCAGTAATTATGAACCCCTAGGCTTCTGGCCCAAGTAGATTTTCCGGTTCTTGTTGGGCCGACGATGTAGAGGCTCTGCTTTCTCGATCTTTCATCTGATGACTGGATACAGAATCCATCCATTGGAGGTCAGAAATTGCATCCTCGAGGGTATAACAGGTAGGTTGAAGGAGCATGTAAGCTTCGGGACTAACCTGGAAGATGTTAGGCTGGAGCCAATCATTGATTGACTCATTACAAAGTAAATCAGGTGAGGAGGGTGGATGAGGATTGGTGAACTCTTCCTGAATCTCAGGAAAAAGCTTATTTGCAGAGTATTCAAAATACTGCAATTTTGTGGACCAATCAAAGGGAAGCTCTTTCTGGATCATGGAGAGGTACTCTTCCTTGGAAGTAGCGTGTGAAATAATGTCTCGCATTATTTCATCTTTGGAAGGTTTTTTTTCCTTAACTTC---TGAATCAGATTTTCCTAGGAAGGGGGACTTCCTAGGAATGAAAGTACCTCTCTCAAAAACAGCCAGAGGTTCCTTGAGAATGTAATCCCTCACCCTGTTTACTGATTTGGCACTCTGAATGTTTGGGTGAAACCCATTAATATCAAAGAACCTTGAGTCGGATATCCTTACCGGCTTCTCTGTCTGAAGTAATGCATGTAAATGCAAACTTCCATCTTTATGTGCCTCTCGGGCACATAGAATGTATTTGGGAATCCAACGAACAACGAGCTCCCAGATCATCTGACAGGCGATTTCAGGATTTTCTGGACACTTTGGATAGGTGAGGAACGTGTTAGCGTTCCTGTGTGAGAACTGACGGTTGGATGAGGAGGAGGCCATAGCCGACGACGGAGGATGAGGCTGAGGGATGGCAGACTGGGAGCTCCAAACTCTATAGTATACCCGT-GCGCCTTCGAAATCCGCCGCTCCCTTGTCTTATAGTGGTTGTAAATGGGCCGGACTGGGCCGGCCCAGCAGGAAAAGAAGGCGCGCACTAATATTACCGCGCCTTCTTTTCCTGCGAGGGCCCGGTAGGGCCCGAGCGATTTGATGTAAAGCTTGGTCCTGCTTTGTATGATTTATCTAAAGCAGCCCATTCTAAAGAAACCGGTCCCGGGC-ACTATAAATTGCCTAACAAGTGCGATTCATTC
>GB1-R4
ATGGATCCACAGAACTCCTTCT-TTGTACAGCCGCGGGTACCCACAGCAGCTCCGGCATCCGCAGGAGTGCCGTGGAGTCGCGTAGGCGAGGTAGCTATTTTGAGCTTTGTTGCACTGATTTGCTTTTACCTGCTTTACCTTTGGGTGCTGAGAGACCTTATCTTAGTTCTGAAGGCTCGACAAGGCAGATCCACGGAGGAGCTGATATTTGGAGGACAAGCTGTGGATAGGAGCAACCCTATCCCTAATCTACCAGCACCACCAAGTCAGGGCAATCCCGGGCCATTTGTTCCAGGCACGGGATAAGCATTCAGCCATGTCCACGTCCAAGAGGAAGCGGGGAGATGATTCGAATTGGAGTAAGCGGGTGCCTAAGAAGAAGCCCTCTTCAGCTGGGCTGAAGAGGGCTGGAAGCAAGGCCGATAGGCCATCCCTCCAAATCCAGACACTCCAGCATGCTGGGACCACCATGATAACTGTCCCATCCGGAGGAGTATGTGACCTCATCAACACCTATGCCCGAGGATCTGACGAGGGCAACCGCCACACCAGCGAGACTCTCACGTACAAGATCGCCATCGACTACCACTTCGTTGCCGACGCGGCAGCCTGCCGCTACTCCAACACCGGAACCGGTGTAATGTGGCTGGTGTATGACACCACTCCCGGCGGACAAGCTCCGACCCCGCAAACTATATTTGCCTACCCTGACACGCTAAAAGCGTGGCCGGCCACATGGAAGGTGAGCCGGGAGCTGTGTCATCGCTTCGTGGTGAAACGGCGATGGTTGTTCAACATGGAGACCGACGGGCGGATTGGTTCGGACATTCCTCCCTCGAATGCAAGTTGGAAGCCTTGCAAGCGCAACATCTACTTCCACAAGTTCACGAGCGGGTTGGGAGTGAGAACGCAGTGGAAGAATGTAACGGACGGAGGAGTTGGTGCGATACAGAGAGGAGCTCTGTACATGGTCATTGCCCCTGGCAATGGCCTTACATTTACTGCCCATGGGCAGACCCGTCTGTACTTTAAGAGTGTTGGCAACCAGTAATGAATAAAAACTCCCGTTTTATTATATCTGATGAATGCTGAAAGCTTACATTAATATGTCGTGCGATGGCACGAAAAAACACACGCAATCAATACAGGGGGGTAGTAGGCGGGCGGCTAAGGGTGGTGCTCGGCGG-GCAGAACATCGAAAAATCAAGATCTATCTGAAT-GTACTGCCTCCGTAGGAGGCAGCTCAGGGGGAGAATACCACTTCTCCCCCGGCGACATAATGTAAATGACGCAGTTTGCCTCGAAATACTCCAGCTGCCCTGGAGTCATTTCCTTCATCCAATCTTCATCCGAGTTGGCGAGGATTATTGTAGGCTTAGACTTCTTCTGCACCTTCTTCTTCTTACCATACTTGGGGTTCACAATGAAATCCCTCTGACAGCCAACTAACTGTTTCCAACAAGGACAAAATTTAAACGGAATATCATCTACGATGTTGTAGATTGCGTCTTCGTTGTATGAAGACCAATCAACATTATTTTGCCAGTAATTATGAACCCCTAGGCTTCTGGCCCAAGTAGATTTTCCGGTTCTTGTTGGGCCGACGATGTAGAGGCTCTGCTTTCTTGATCTTTCATCTGATGACTGGATACAGAATCCATCCATTGGAGGTCAGAAATTGCATCCTCGAGGGTATAACAGGTAGGTTGAAGGAGCATGTAAGCTTCGGGACTAACCTGGAAGATGTTAGGCTGGAGCCAATCATTGATTGACTCATTACAAAGTAAATCAGGTGAGGAGGGTGGATGAGGATTGGTGAACTCTTCCTGAATCTCATGAAAAAGCTTATTTGCAGAGTATTCAAAATACTGCAATTTTGTGGACCAATCAAAGGGAAGCTCTTTCTGGATCATGGAGAGGTACTCTTCCTTGGAAGTAGCGTGTGAAATAATGTCTCGCATTATTTCATCTTTGGAAGGTTTTTTTTCCTTAACTTC---TGAATCAGATTTTCCTAGGAAGGGGGACTTCCTAGGAATGAAAGTACCTCTCTCAAAAACAGCCAGAGGTTCCTTGAGAATGTAATCCCTCACCCTGTTTACTGATTTGGCACTCTGAATGTTTGGGTGAAACCCATTAATATCAAAGAACCTTGAGTCGGATATCCTTACCGGCTTCTCTGTCTGAAGTAATGCATGTAAATGCAAACTTCCATCTTTATGTGCCTCTCGGGCACATAGAATGTATTTGGGAATCCAACGAACAACGAGCTCCCAGATCATCTGACAGGCGATTTCAGGATTTTCTGGACACTTTGGATAGGTGAGGAACGTGTTAGCGTTCCTGTGTGAGAACTGACGGTTGGATGAGGAGGAGGCCATAGCCGACGACGGAGGATGAGGCTGAGGGATGGCAGACTGGGAGCTCCAAACTCTATAGTATACCCGT-GCGCCTTCGAAATCCGCCGCTCCCTTGTCTTATAGTGGTTGTAAATGGGCCGGACCGGGCCGGCCCAGCAGGAAAAGAAGGCGCGCACTAATATTACCGCGCCTTCTTTTTCTGCGAGGGCCCGA-AGGGACCGAGCGATTTGATTTAAAGTTCGGTTCTGCTTTGTCTGATTTATCTAAAGCAGCCCAATCTAAAGAAACCGGTCCCCTGCGACTATAAATTGTCTCACAAGTGCGATTCATTC
>GB1-R3
ATGGATCCACAGAACTCCTTCT-TTGTACAGCCGCGGGTACCCACAGCAGCTCCGACATCCGGAGGAGTGTCGTGGAGTCGCGTAGGCGAGGTAGCTATTTTGAGCTTTGTTGCACTGATTTGCTTTTACCTGCTTTACCTTTGGGTGCTGAGAGACCTTATCTTAGTTCTGAAGGCTCGACAAGGCAGATCCACGGAGGAGCTGATATTTGGAGGACAAGCTGTGGATAGGAGCAACCCTATCCCTAATCTACCAGCACCACCAAGTCAGGGCAATCCCGGGCCATTTGTTCCAGGCACGGGATAAGCATTCAGCCATGTCCACGTCCAAGAGGAAGCGGGGAGATGATTCGAATTGGAGTAAGCGGGTGCCTAAGAAGAAGCCCTCTTCAGCTGGGCTGAAGAGGGCTGGAAGCAAGGCCGATAGGCCATCCCTCCAAATCCAGACACTCCAGCATGCTGTGACCACCATGATAACTGTCCCATCCGGAGGAGTATTTGACCTCATCAACACCTATGCCCGAGGATCTGACGAGGGCAACCGCCACACCAGCGAGACTCTCACGTACAAGATCGCCATCGACTACCACTTCGTTGCCGACGCGGCAGCCTGCCGCTACTCCAACACCGGAACCGGTGTAATGTGGCTGGTGTATGACACCACTCCCGGCGGACAAGCTCCGACCCCGCAAACTATATTTGCCTACCCTGACACGCTAAAAGCGTGGCCGGCCACATGGAAGGTGAGCCGGGAGCTGTGTCATCGCTTCGTGGTGAAACGGCGATGGTTGTTCAACATGGAGACCGACGGGCGGATTGGTTCGGACATTCCTCCCTCGAATGCAAGTTGGAAGCCTTGCAAGCGCAACATCTACTTCCACAAGTTCACGAGCGGGTTGGGAGTGAGAACGCAGTGGAAGAATGTAACGGACGGAGGAGTTGGTGCCATCCAGAGAGGAGCGTTGTACATGGTCATTGCCCCCGGCAATGGTCTTACATTTACTGCCCATGGGCAGACCCGTCTGTACTTTAAGAGTGTCGGCAACCAGTAATGAATAAAAACTCC-GTTTTATTATATCTGATGAATGCTCAAAGCTTACATTAATATGTCGTGCGATGGCACGAAAAA-CACACTGGAACGCAGCCCCGGGCTAA-AGACCGGGTCTCAAGAG----ACCCTGCGATACAAAACATCGAAAAAACAAGATCTATATGAATTACACTTCCTCCGTAGGAGGAAGCACAGGGGGAGAATACCACTTCTCCCCTGGCGACATTTTATAAATCATGCAGTTTGCCTCGAAATACTCCATCTGCCCTGGAGTCATTTCCTTCATCCAGTCTTCATCCCAGTTGGTGAGGATGATTGTAGGCTTAGACTTCATCTGAACTTTCTTCTTCTTGCCATATTTTGGATTTACCACGAACTCTTTCTGACAGCCAACTAACTGTTTCCAACAAGGACAGAATTTAAAAGGAATATCATCTACGATGTTGTAGATTGCGTCTTCGTTGTACGAAGACCAATCAACATTATTTTGCCAATAATTATGAAGCCCTAAGCTTCTGGCCCAAGTAGATTTTCCTGTTCGTGTTGGACCGACGATGTAGAGGCTCTGCTTTCTTGTTCCTTCATCTGTTGGCTGGATAATTGATCCATCCATTCAAGGTCAGAGATAGCCTCTTCGAGGGTGTAACAGGTTGGTTGAAGAAGCATGTATGATTCGGGACTAACCTGGAAGATGTTAGGCTGGAGCCAATCTTTGATTGACTCATTACAAAGAAGATCAGGTGAAGAGGTTGGATGAGGACTGATGAACTCTTCCTGAATCTCAGGGAACAATTTATTTGCAGAGTATTCAAAATACTGCAATTTTGTGGCCCAGTCATAGGGGAACTCTTTACGAACCATAGAGAGGTACTCTAGCTTTGAAGTGGAGTGTGAAATAATCTCTCTCATTATTTCATCTTTGGAAGGTTTCTTTTCAG-AATTTCCCTTGGA--AGGATTTCCTAGGAAGCTTGACTTCCTAGGAATGAAAGTACCTCTCTCAAACAAGGCCAGAGGTTCCTTGAGAATGTAATCCCTGACCTTGTTTACTGATTTTGCACTCTGAATGTTTGGGTGGAACCCTTTGATATCAAAGAACCTTGAGTCAGTGATTCTTACCGGTTTCTCTGTCTGGATTAATGCATGTAAATGCATATCTCCATCTCTATGTGCCTCTCGGGCACATATGATATACTTCGGGGTCCAACGACCAACGAGCTCCCAAATCATCTGACAGAGGATTTCTGGATTTTCTGGACAGTGTGGATATGTTAAGAACGTGTTAACGTTCCTGTGTGAGAACTGACGGTTGGATGAGGAGGAGGCCATATCGGACGACTCCGAGC-AGCTTGAGGGATGGCAGGATGGGAGCTCCAAACTCTATATCA-ACCGGTTGCGCCTTCGAAATCCGCCGCTCCCTTGTCTTATAGTGGTTGTAAATGGGCCGGACCGGGCCGGCCCAGCAGGAAAAGAAGGCGCGCACTAATATTACCGCGCCTTCTTTTCCTGCGAGGGCCCGGTAGGGCCCGAGCGATTTGATGTAAAGCTTGGTCCTGCTTTGTATGATTTATCTAAAGCAGCCCATTCTAAAGAAACCGGTCCCGGGC-ACTATAAATTGCCTAACAAGTGCGATTCATTC
>GB1-R27
ATGGATCCACAGAACTCCTTCT-TTGTACAGCCGCGGGTACCCACAGCAGCTCCGGCATCCGCAGGAGTGCCGTGGAGTCGCGTAGGCGAGGTAGCTATTTTGAGCTTTGTTGCACTGATTTGCTTTTACCTGCTTTACCTTTGGGTGCTGAGAGACCTTATCTTAGTTCTGAAGGCTCGACAAGGCAGATCCACGGAGGAGCTGATATTTGGAGGACAAGCTGTGGATAGGAGCAACCCTATCCCTAATCTACCAGCACCACCAAGTCAGGGCAATCCCGGGCCATTTGTTCCAGGCACGGGATAAGCATTCAGCCATGTCCACGTCCAAGAGGAAGCGGGGAGATGATTCGAATTGGAGTAAGCGGGTGCCTAAGAAGAAGCCCTCTTCAGCTGGGCTGAAGAGGGCTGGAAGCAAGGCCGATAGGCCATCCCTCCAAATCCAGACACTCCAGCATGCTGGGACCACCATGATAACTGTCCCATCCGGAGGAGTATGTGACCTCATCAACACCTATGCCCGAGGATCTGACGAGGGCAACCGCCACACCAGCGAGACTCTCACGTACAAGATCGCCATCGACTACCACTTCGTTGCCGACGCGGCAGCCTGCCGCTACTCCAACACCGGAACCGGTGTAATGTGGCTGGTGTATGACACCACTCCCGGCGGACAAGCTCCGACCCCGCAAACTATATTTGCCTACCCTGACACGCTAAAAGCGTGGCCGGCCACATGGAAGGTGAGCCGGGAGCTGTGTCATCGCTTCGTGGTGAAACGGCGATGGTTGTTCAACATGGAGACCGACGGGCGGATTGGTTCGGACATTCCTCCCTCGAATGCAAGTTGGAAGCCTTGCAAGCGCAACATCTACTTCCACAAGTTCACGAGCGGGTTGGGAGTGAGAACGCAGTGGAAGAATGTAACGGACGGAGGAGTTGGTGCCATCCAGAGAGGAGCGTTGTACATGGTCATTGCCCCCGGCAATGGTCTTACATTTACTGCCCATGGGCAGACCCGTCTGTACTTTAAGAGTGTCGGCAACCAGTAATGAATAAAAACTCC-GTTTTATTATATCTGATGAATGCTCAAAGCTTACATTAATATGTCGTGCGATGGCACGAAAAAACACACGCAATCAATACAGGGGGGTAGTAGGCGGGCGGCTAAGGGTGGTGCTCGGCGG-GCAGAACATCGAAAAATCAAGATCTATCTGAAT-GTACTGCCTCCGTAGGAGGCAGCTCAGGGGGAGAATACCACTTCTCCCCCGGCGACATAATGTAAATGACGCAGTTTGCCTCGAAATACTCCAGCTGCCCTGGAGTCATTTCCTTCATCCAATCTTCATCCGAGTTGGCGAGGATTATTGTAGGCTTAGACTTCTTCTGCACCTTCTTCTTCTTACCATACTTGGGGTTCACAATGAAATCCCTCTGACAGCCAACTAACTGTTTCCAACAAGGACAAAATTTAAACGGAATATCATCTACGATGTTGTAGATTGCGTCTTCGTTGTATGAAGACCAATCAACATTATTTTGCCAGTAATTATGAACCCCTAGGCTTCTGGCCCAAGTAGATTTTCCGGTTCTTGTTGGGCCGACGATGTAGAGGCTCTGCTTTCTTGATCTTTCATCTGATGACTGGATACAGAATCCATCCATTGGAGGTCAGAAATTGCATCCTCGAGGGTATAACAGGTAGGTTGAAGGAGCATGTAAGCTTCGGGACTAACCTGGAAGATGTTAGGCTGGAGCCAATCATTGATTGACTCATTACAAAGTAAATCAGGTGAGGAGGGTGGATGAGGATTGGTGAACTCTTCCTGAATCTCAGGAAAAAGCTTATTTGCAGAGTATTCAAAATACTGCAATTTTGTGGACCAATCAAAGGGAAGCTCTTTCTGGATCATGGAGAGGTACTCTTCCTTGGAAGTAGCGTGTGAAATAATGTCTCGCATTATTTCATCTTTGGAAGGTTTTTTTTCCTTAACTTC---TGAATCAGATTTTCCTAGGAAGGGGGACTTCCTAGGAATGAAAGTACCTCTCTCAAAAACAGCCAGAGGTTCCTTGAGAATGTAATCCCTCACCCTGTTTACTGATTTGGCACTCTGAATGTTTGGGTGAAACCCATTAATATCAAAGAACCTTGAGTCGGATATCCTTACCGGCTTCTCTGTCTGAAGTAATGCATGTAAATGCAAACTTCCATCTTTATGTGCCTCTCGGGCACATAGAATGTATTTGGGAATCCAACGAACAACGAGCTCCCAGATCATCTGACAGGCGATTTCAGGATTTTCTGGACACTTTGGATAGGTGAGGAACGTGTTAGCGTTCCTGTGTGAGAACTGACGGTTGGATGAGGAGGAGGCCATAGCCGACGACGGAGGATGAGGCTGAGGGATGGCAGACTGGGAGCTCCAAACTCTATAGTATACCCGT-GCGCCTTCGAAATCCGCCGCTCCCTTGTCTTATAGTGGTTGTAAATGGGCCGGACCGGGCCGGCCCAGCAGGAAAAGAAGGCGCGCACTAATATTACCGCGCCTTCTTTTCCTGCGAGGGCCCGGTAGGGCCCGAGCGATTTGATGTAAAGCTTGGTCCTGCTTTGTATGATTTATCTAAAGCAGCCCATTCTAAAGAAACCGGTCCCGGGC-ACTATAAATTGCCTAACAAGTGCGATTCATTC
>GB1-R26
ATGGATCCACAGAACGCCCTGTATTAT-CAGCCGCGGGTACCCACAGCAGCTCCGGCATCCGCAGGAGTGCCGTGGAGTCGCGTAGGCGAGGTAGCTATTTTGAGCTTTGTTGCACTGATTTGCTTTTACCTGCTTTACCTTTGGGTGCTGAGAGACCTTATCTTAGTTCTGAAGGCTCGACAAGGCAGATCCACGGAGGAGCTGATATTTGGAGGACAAGCTGTGGATAGGAGCAACCCTATCCCTAATCTACCAGCACCACCAAGTCAGGGCAATCCCGGGCCATTTGTTCCAGGCACGGGATAAGCATTCAGCCATGTCCACGTCCAAGAGGAAGCGGGGAGATGATTCGAATTGGAGTAAGCGGGTGCCTAAGAAGAAGCCCTCTTCAGCTGGGCTGAAGAGGGCTGGAAGCAAGGCCGATAGGCCATCCCTCCAAATCCAGACACTCCAGCATGCTGGGACCACCATGATAACTGTCCCATCCGGAGGAGTATGTGACCTCATCAACACCTATGCCCGAGGATCTGACGAGGGCAACCGCCACACCAGCGAGACTCTCACGTACAAGATCGCCATCGACTACCACTTCGTTGCCGACGCGGCAGCCTGCCGCTACTCCAACACCGGAACCGGTGTAATGTGGCTGGTGTATGACACCACTCCCGGCGGACAAGCTCCGACCCCGCAAACTATATTTGCCTACCCTGACACGCTAAAAGCGTGGCCGGCCACATGGAAGGTGAGCCGGGAGCTGTGTCATCGCTTCGTGGTGAAACGGCGATGGTTGTTCAACATGGAGACCGACGGGCGGATTGGTTCGGACATTCCTCCCTCGAATGCAAGTTGGAAGCCTTGCAAGCGCAACATCTACTTCCACAAGTTCACGAGCGGGTTGGGAGTGAGAACGCAGTGGAAGAATGTAACGGACGGAGGAGTTGGTGCGATACAGAGAGGAGCTCTGTACATGGTCATTGCCCCTGGCAATGGCCTTACATTTACTGCCCATGGGCAGACCCGTCTGTACTTTAAGAGTGTTGGCAACCAGTAATGAATAAAAACTCCCGTTTTATTATATCTGATGAATGCTGAAAGCTTACATTAATATGTCGTGCGATGGCACGAAAAAACACACGCAATCAATACAGGGGGGTAGTAGGCGGGCGGCTAAGGGTGGTGCTCGGCGG-GCAGAACATCGAAAAATCAAGATCTATCTGAAT-GTACTGCCTCCGTAGGAGGCAGCTCAGGGGGAGAATACCACTTCTCCCCCGGCGACATAATGTAAATGACGCAGTTTGCCTCGAAATACTCCAGCTGCCCTGGAGTCATTTCCTTCATCCAATCTTCATCCGAGTTGGCGAGGATTATTGTAGGCTTAGACTTCTTCTGCACCTTCTTCTTCTTACCATACTTGGGGTTCACAATGAAATCCCTCTGACAGCCAACTAACTGTTTCCAACAAGGACAAAATTTAAACGGAATATCATCTACGATGTTGTAGATTGCGTCTTCGTTGTATGAAGACCAATCAACATTATTTTGCCAGTAATTATGAACCCCTAGGCTTCTGGCCCAAGTAGATTTTCCGGTTCTTGTTGGGCCGACGATGTAGAGGCTCTGCTTTCTTGATCTTTCATCTGATGACTGGATACAGAATCCATCCATTGGAGGTCAGAAATTGCATCCTCGAGGGTATAACAGGTAGGTTGAAGGAGCATGTAAGCTTCGGGACTAACCTGGAAGATGTTAGGCTGGAGCCAATCATTGATTGACTCATTACAAAGTAAATCAGGTGAGGAGGGTGGATGAGGATTGGTGAACTCTTCCTGAATCTCAGGAAAAAGCTTATTTGCAGAGTATTCAAAATACTGCAATTTTGTGGACCAATCAAAGGGAAGCTCTTTCTGGATCATGGAGAGGTACTCTTCCTTGGAAGTAGCGTGTGAAATAATGTCTCGCATTATTTCATCTTTGGAAGGTTTTTTTTCCTTAACTTC---TGAATCAGATTTTCCTAGGAAGGGGGACTTCCTAGGAATGAAAGTACCTCTCTCAAAAACAGCCAGAGGTTCCTTGAGAATGTAATCCCTCACCCTGTTTACTGATTTGGCACTCTGAATGTTTGGGTGAAACCCATTAATATCAAAGAACCTTGAGTCGGATATCCTTACCGGCTTCTCTGTCTGAAGTAATGCATGTAAATGCAAACTTCCATCTTTATGTGCCTCTCGGGCACATAGAATGTATTTGGGAATCCAACGAACAACGAGCTCCCAGATCATCTGACAGGCGATTTCAGGATTTTCTGGACACTTTGGATAGGTGAGGAACGTGTTAGCGTTCCTGTGTGAGAACTGACGGTTGGATGAGGAGGAGGCCATAGCCGACGACGGAGGATGAGGCTGAGGGATGGCAGACTGGGAGCTCCAAACTCTATAGTATACCCGT-GCGCCTTCGAAATCCGCCGCTCCCTTGTCTTATAGTGGTTGTAAATGGGCCGGACCGGGCCGGCCCAGCAGGAAAAGAAGGCGCGCACTAATATTACCGCGCCTTCTTTTTCTGCGAGGGCCCGA-AGGGACCGAGCGATTTGATTTAAAGTTCGGTTCTGCTTTGTCTGATTTATCTAAAGCAGCCCAATCTAAAGAAACCGGTCCCCTGCGAGTATAAATTGTCTCACAAGTGCGATTCATTC
>GB1-R25
ATGGATCCACAGAACTCCTTCT-TTGTACAGCCGCGGGTACCCACAGCAGCTCCGGCATCCGCAGGAGTGCCGTGGAGTCGCGTAGGCGAGGTAGCTATTTTGAGCTTTGTTGCACTGATTTGCTTTTACCTGCTTTACCTTTGGGTGCTGAGAGACCTTATCTTAGTTCTGAAGGCTCGACAAGGCAGATCCACGGAGGAGCTGATATTTGGAGGACAAGCTGTGGATAGGAGCAACCCTATCCCTAATCTACCAGCACCACCAAGTCAGGGCAATCCCGGGCCATTTGTTCCAGGCACGGGATAAGCATTCAGCCATGTCCACGTCCAAGAGGAAGCGGGGAGATGATTCGAATTGGAGTAAGCGGGTGCCTAAGAAGAAGCCCACTTCAGCTGGGCTGAAGAGGGCTGGAAGCAAGGCCGATAGGCCATCCCTCCAAATCCAGACACTCCAGCATGCTGGGACCACCATGATAACTGTCCCATCCGGAGGAGTATGTGACCTCATCAACACCTATGCCCGAGGATCTGACGAGGGCAACCGCCACACCAGCGAGACTCTCACGTACAAGATCGCCATCGACTACCACTTCGTTGCCGACGCGGCAGCCTGCCGCTACTCCAACACCGGAACCGGTGTAATGTGGCTGGTGTATGACACCACTCCCGGCGGACAAGCTCCGACCCCGCAAACTATATTTGCCTACCCTGACACGCTAAAAGCGTGGCCGGCCACATGGAAGGTGAGCCGGGAGCTGTGTCATCGCTTCGTGGTGAAACGGCGATGGTTGTTCAACATGGAGACCGACGGGCGGATTGGTTCGGACATTCCTCCCTCGAATGCAAGTTGGAAGCCTTGCAAGCGCAACATCTACTTCCACAAGTTCACGAGCGGGTTGGGAGTGAGAACGCAGTGGAAGAATGTAACGGACGGAGGAGTTGGTGCCATCCAGAGAGGAGCGTTGTACATGGTCATTGCCCCCGGCAATGGTCTTACATTTACTGCCCATGGGCAGACCCGTCTGTACTTTAAGAGTGTCGGCAACCAGTAATGAATAAAAACTCC-GTTTTATTATATCTGATGAATGCTCAAAGCTTACATTAATATGTCGTGCGATGGCACGAAAAAACACACGCAATCAATACAGGGGGGTAGTAGGCGGGCGGCTAAGGGTGGTGCTCGGCGG-GCAGAACATCGAAAAATCAAGATCTATCTGAAT-GTACTGCCTCCGTAGGAGGCAGCTCAGGGGGAGAATACCACTTCTCCCCCGGCGACATAATGTAAATGACGCAGTTTGCCTCGAAATACTCCAGCTGCCCTGGAGTCATTTCCTTCATCCAATCTTCATCCGAGTTGGCGAGGATTATTGTAGGCTTAGACTTCTTCTGCACCTTCTTCTTCTTACCATACTTGGGGTTCACAATGAAATCCCTCTGACAGCCAACTAACTGTTTCCAACAAGGACAAAATTTAAACGGAATATCATCTACGATGTTGTAGATTGCGTCTTCGTTGTATGAAGACCAATCAACATTATTTTGCCAGTAATTATGAACCCCTAGGCTTCTGGCCCAAGTAGATTTTCCGGTTCTTGTTGGGCCGACGATGTAGAGGCTCTGCTTTCTTGATCTTTCATCTGATGACTGGATACAGAATCCATCCATTGGAGGTCAGAAATTGCATCCTCGAGGGTATAACAGGTAGGTTGAAGGAGCATGTAAGCTTCGGGACTAACCTGGAAGATGTTAGGCTGGAGCCAATCATTGATTGACTCATTACAAAGTAAATCAGGTGAGGAGGGTGGATGAGGATTGGTGAACTCTTCCTGAATCTCAGGAAAAAGCTTATTTGCAGAGTATTCAAAATACTGCAATTTTGTGGACCAATCAAAGGGAAGCTCTTTCTGGATCATGGAGAGGTACTCTTCCTTGGAAGTAGCGTGTGAAATAATGTCTCGCATTATTTCATCTTTGGAAGGTTTTTTTTCCTTAACTTC---TGAATCAGATTTTCCTAGGAAGGGGGACTTCCTAGGAATGAAAGTACCTCTCTCAAAAACAGCCAGAGGTTCCTTGAGAATGTAATCCCTCACCCTGTTTACTGATTTGGCACTCTGAATGTTTGGGTGAAACCCATTAATATCAAAGAACCTTGAGTCGGATATCCTTACCGGCTTCTCTGTCTGAAGTAATGCATGTAAATGCAAACTTCCATCTTTATGTGCCTCTCGGGCACATAGAATGTATTTGGGAATCCAACGAACAACGAGCTCCCAGATCATCTGACAGGCGATTTCAGGATTTTCTGGACACTTTGGATAGGTGAGGAACGTGTTAGCGTTCCTGTGTGAGAACTGACGGTTGGATGAGGAGGAGGCCATAGCCGACGACGGAGGATGAGGCTGAGGGATGGCAGACTGGGAGCTCCAAACTCTATAGTATACCCGT-GCGCCTTCGAAATCCGCCGCTCCCTTGTCTTATAGTGGTTGTTAATGGGCCGGACCGGGCCGGCCCAGCAGGAAAAGAAGGCGCGCACTAATATTACCGCGCCTTCTTTTCCTGCGAGGGCCCGGTAGGGCCCGAGCGATTTGATGTAAAGCTTGGTCCTGCTTTGTATGATTTATCTAAAGCAGCCCATTCTAAAGAAACCGGTCCCGGGC-ACTATAAATTGCCTAACAAGTGCGATTCATTC
>GB1-R24
ATGGATCCACAGAACGCCCTGTATTAT-CAGCCGCGGGTACCCACAGCAGCTCCGGCATCCGCAGGAGTGCCGTGGAGTCGCGTAGGCGAGGTAGCTATTTTGAGCTTTGTTGCACTGATTTGCTTTTACCTGCTTTACCTTTGGGTGCTGAGAGACCTTATCTTAGTTCTGAAGGCTCGACAAGGCAGATCCACGGAGGAGCTGATATTTGGAGGACAAGCTGTGGATAGGAGCAACCCTATCCCTAATCTACCAGCACCACCAAGTCAGGGCAATCCCGGGCCATTTGTTCCAGGCACGGGATAAGCATTCAGCCATGTCCACGTCCAAGAGGAAGCGGGGAGATGATTCGAATTGGAGTAAGCGGGTGCCTAAGAAGAAGCCCTCTTCAGCTGGGCTGAAGAGGGCTGGAAGCAAGGCCGATAGGCCATCCCTCCAAATCCAGACACTCCAGCATGCTGGGACCACCATGATAACTGTCCCATCCGGAGGAGTATGTGACCTCATCAACACCTATGCCCGAGGATCTGACGAGGGCAACCGCCACACCAGCGAGACTCTCACGTACAAGATCGCCATCGACTACCACTTCGTTGCCGACGCGGCAGCCTGCCGCTACTCCAACACCGGAACCGGTGTAATGTGGCTGGTGTATGACACCACTCCCGGCGGACAAGCTCCGACCCCGCAAACTATATTTGCCTACCCTGACACGCTAAAAGCGTGGCCGGCCACATGGAAGGTGAGCCGGGAGCTGTGTCATCGCTTCGTGGTGAAACGGCGATGGTTGTTCAACATGGAGACCGACGGTCGAATTGGTTCGGACATTCCTCCCTCGAATGCAAGTTGGAAGCCTTGCAAGCGCAACATCTACTTCCACAAGTTCACGAGTGGGTTGGGAGTGAGAACGCAGTGGAAGAATGTAACGGACGGAGGAGTTGGTGCGATACAGAGAGGAGCGTTGTACATGGTCATTGCCCCCGGCAATGGTCTTACATTTACTGCCCATGGGCAGACCCGTCTGTACTTTAAGAGTGTCGGCAACCAGTAATGAATAAAAACTCC-GTTTTATTATATCTGATGAATGCTCAAAGCTTACATTAATATGTCGTGCGATGGCACGAAAAAACACACGCAATCAATACAGGGGGGTAGTAGGCGGGCGGCTAAGGGTGGTGCTCGGCGG-GCAGAACATCGAAAAATCAAGATCTATCTGAAT-GTACTGCCTCCGTAGGAGGCAGCTCAGGGGGAGAATACCACTTCTCCCCCGGCGACATAATGTAAATGACGCAGTTTGCCTCGAAATACTCCAGCTGCCCTGGAGTCATTTCCTTCATCCAATCTTCATCCGAGTTGGCGAGGATTATTGTAGGCTTAGACTTCTTCTGCACCTTCTTCTTCTTACCATACTTGGGGTTCACAATGAAATCCCTCTGACAGCCAACTAACTGTTTCCAACAAGGACAAAATTTAAACGGAATATCATCTACGATGTTGTAGATTGCGTCTTCGTTGTATGAAGACCAATCAACATTATTTTGCCAGTAATTATGAACCCCTAGGCTTCTGGCCCAAGTAGATTTTCCGGTTCTTGTTGGGCCGACGATGTAGAGGCTCTGCTTTCTTGATCTTTCATCTGATGACTGGATACAGAATCCATCCATTGGAGGTCAGAAATTGCATCCTCGAGGGTATAACAGGTAGGTTGAAGGAGCATGTAAGCTTCGGGACTAACCTGGAAGATGTTAGGCTGGAGCCAATCATTGATTGACTCATTACAAAGTAAATCAGGTGAGGAGGGTGGATGAGGATTGGTGAACTCTTCCTGAATCTCAGGAAAAAGCTTATTTGCAGAGTATTCAAAATACTGCAATTTTGTGGACCAATCAAAGGGAAGCTCTTTCTGGATCATGGAGAGGTACTCTTCCTTGGAAGTAGCGTGTGAAATAATGTCTCGCATTATTTCATCTTTGGAAGGTTTTTTTTCCTTAACTTC---TGAATCAGATTTTCCTAGGAAGGGGGACTTCCTAGGAATGAAAGTACCTCTCTCAAAAACAGCCAGAGGTTCCTTGAGAATGTAATCCCTCACCCTGTTTACTGATTTGGCACTCTGAATGTTTGGGTGAAACCCATTAATATCAAAGAACCTTGAGTCGGATATCCTTACCGGCTTCTCTGTCTGAAGTAATGCATGTAAATGCAAACTTCCATCTTTATGTGCCTCTCGGGCACATAGAATGTATTTGGGAATCCAACGAACAACGAGCTCCCAGATCATCTGACAGGCGATTTCAGGATTTTCTGGACACTTTGGATAGGTGAGGAACGTGTTAGCGTTCCTGTGTGAGAACTGACGGTTGGATGAGGAGGAGGCCATAGCCGACGACGGAGGATGAGGCTGAGGGATGGCAGACTGGGAGCTCCAAACTCTATAGTATACCCGT-GCGCCTTCGAAATCCGCCGCTCCCTTGTCTTATAGTGGTTGTAAATGGGCCGGACCGGGCCGGCCCAGCAGGAAAAGAAGGCGCGCACTAATATTACCGCGCCTTCTTTTCCTGCGAGGGCCCGGTAGGGCCCGAGCGATTTGATTTAAAGTTCGGTTCTGCTTTGTCTGATTTATCTAAAGCAGCCCATTCTAAAGAAACCGGTCCCGGGC-ACTATAAATTGTCTCACAAGTGCGATTCATTC
>GB1-R23
ATGGATCCACAGAACGCCCTGTATTAT-CAGCCGCGGGTACCCACAGCAGCTCCGGCATCCGGAGGAGTGCCGTGGAGTCGCGTAGGCGAGGTAGCTATTTTGAGCTTTGTTGCACTGATTTGCTTTTACCTGCTTTACCTTTGGGTGCTGAGAGACCTTATCTTAGTTCTGAAGGCTCGACAAGGCAGATCCACGGAGGAGCTGATATTTGGAATACAAGCTGTGGATAGGAGCAACCCTATCCCTAATCTACCAGCACCACCAATTCAGGGCAATCCCGGGCCATTCGTTCCAGGCACGGGATAAGCAATCAGCCATGTCTACTTCCAAGAGGAAACGGGGAGATGATTCGAACTGGAATAAGCGGACGACTAAGAAGAAGCCCTCTTCAGCTGGGCTGAAGAGGGCTGGAAGCAAGGCCGATAGGCCATCCCTTCAGATCCAGACACTCCAGCATGCTGGGACCACCATGATAACTGTCCCATCCGGAGGAGTATGTGACCTCATCAACACCTATGCCCGAGGATCTGACGAGGGCAACCGCCACACCAGCGAGACTCTGACGTACAAGATTGCCGTCGACTACCACTTCGTTGCCGACGCGGCAGCCTGCCGCTACTCCAACACCGGAACCGGTGTGATGTGGCTGGTGTATGACACCACTCCCGGCGGACAAGCTCCGACCCCGCAAACTATATTTGCCTACCCTGACACGCTAAAAGCGTGGCCGGCAACATGGAAGGTGAGCCGGGAGCTGTGTCATCGCTTCGTGGTGAAACGGCGATGGTTGTTCAACATGGAGACCGACGGTCGAATTGGTTCGGACATTCCTCCCTCGAATGCAAGTTGGAAGCCTTGCAAGCGCAACATCTACTTCCACAAGTTCACGAGTGGGTTGGGAGTGAGAACGCAGTGGAAGAATGTAACGGACGGAGGAGTTGGTGCGATACAGAGAGGAGCGTTGTACATGGTCATTGCCCCCGGCAATGGTCTTACATTTACTGCCCATGGGCAGACCCGTCTGTACTTTAAGAGTGTCGGCAACCAGTAATGAATAAAAACTCC-GTTTTATTATATCTGATGAATGCTCAAAGCTTACATTAATATGTCGTGCGATGGCACGAAAAAACACACGCAATCAATACAGGGGGGTAGTAGGCGGGCGGCTAAGGGTGGTGCTCGGCGG-GCAGAACATCGAAAAATCAAGATCTATCTGAAT-GTACTGCCTCCGTAGGAGGCAGCTCAGGGGGAGAATACCACTTCTCCCCCGGCGACATAATGTAAATGACGCAGTTTGCCTCGAAATACTCCAGCTGCCCTGGAGTCATTTCCTTCATCCAATCTTCATCCGAGTTGGCGAGGATTATTGTAGGCTTAGACTTCTTCTGCACCTTCTTCTTCTTACCATACTTGGGGTTCACAATGAAATCCCTCTGACAGCCAACTAACTGTTTCCAACAAGGACAAAATTTAAACGGAATATCATCTACGATGTTGTAGATTGCGTCTTCGTTGTATGAAGACCAATCAACATTATTTTGCCAGTAATTATGAACCCCTAGGCTTCTGGCCCAAGTAGATTTTCCGGTTCTTGTTGGGCCGACGATGTAGAGGCTCTGCTTTCTTGATCTTTCATCTGATGACTGGATACAGAATCCATCCATTGGAGGTCAGAAATTGCATCCTCGAGGGTATAACAGGTAGGTTGAAGGAGCATGTAAGCTTCGGGACTAACCTGGAAGATGTTAGGCTGGAGCCAATCATTGATTGACTCATTACAAAGTAAATCAGGTGAGGAGGGTGGATGAGGATTGGTGAACTCTTCCTGAATCTCAGGAAAAAGCTTATTTGCAGAGTATTCAAAATACTGCAATTTTGTGGACCAATCAAAGGGAAGCTCTTTCTGGATCATGGAGAGGTACTCTTCCTTGGAAGTAGCGTGTGAAATAATGTCTCGCATTATTTCATCTTTGGAAGGTTTTTTTTCCTTAACTTC---TGAATCAGATTTTCCTAGGAAGGGGGACTTCCTAGGAATGAAAGTACCTCTCTCAAAAACAGCCAGAGGTTCCTTGAGAATGTAATCCCTCACCCTGTTTACTGATTTGGCACTCTGAATGTTTGGGTGAAACCCATTAATATCAAAGAACCTTGAGTCGGATATCCTTACCGGCTTCTCTGTCTGAAGTAATGCATGTAAATGCAAACTTCCATCTTTATGTGCCTCTCGGGCACATAGAATGTATTTGGGAATCCAACGAACAACGAGCTCCCAGATCATCTGACAGGCGATTTCAGGATTTTCTGGACACTTTGGATAGGTGAGGAACGTGTTAGCGTTCCTGTGTGAGAACTGACGGTTGGATGAGGAGGAGGCCATAGCCGACGACGGAGGATGAGGCTGAGGGATGGCAGACTGGGAGCTCCAAACTCTATAGTATACCCGT-GCGCCTTCGAAATCCGCCGCTCCCTTGTCTTATAGTGGTTGTAAATGGGCCGGACCGGGCCGGCCCAGCAGGAAAAGAAGGCGCGCACTAATATTACCGCGCCTTCTTTTCCTGCGAGGGCCCGGTAGGGCCCGAGCGATTTGATTTAAAGTTCGGTTCTGCTTTGTCTGATTTATCTAAAGCAGCCCATTCTAAAGAAACCGGTCCCGGGC-ACTATAAATTGTCTCACAAGTGCGATTCATTC
>GB1-R22
ATGGATCCACAGAACGCCCTGTATTAT-CAGCCGCGGGTACCCACAGCAGCTCCGGCATCCGCAGGAGTGCCGTGGAGTCGCGTAGGCGAGGTAGCTATTTTGAGCTTTGTTGCACTGATTTGCTTTTACCTGCTTTACCTTTGGGTGCTGAGAGACCTTATCTTAGTTCTGAAGGCTCGACAAGGCAGATCCACGGAGGAGCTGATATTTGGAGGACAAGCTGTGGATAGGAGCAACCCTATCCCTAATCTACCAGCACCACCAAGTCAGGGCAATCCCGGGCCATTTGTTCCAGGCACGGGATAAGCATTCAGCCATGTCCACGTCCAAGAGGAAGCGGGGAGATGATTCGAATTGGATTAAGCGGGTGCCTAAGAAGAAGCCCTCTTCAGCTGGGCTGAAGAGGGCTGGAAGCAAGGCCGATAGGCCATCCCTCCAAATCCAGACACTCCAGCATGCTGGGACCACCATGATAACTGTCCCATCCGGAGGAGTATGTGACCTCATCAACACCTATGCCCGAGGATCTGACGAGGGCAACCGCCACACCAGCGAGACTCTCACGTACAAGATCGCCATCGACTACCACTTCGTTGCCGACGCGGCAGCCTGCCGCTACTCCAACACCGGAACCGGTGTAATGTGGCTGGTGTATGACACCACTCCCGGCGGACAAGCTCCGACCCCGCAAACTATATTTGCCTACCCTGACACGCTAAAAGCGTGGCCGGCCACATGGAAGGTGAGCCGGGAGCTGTGTCATCGCTTCGTGGTGAAACGGCGATGGTTGTTCAACATGGAGACCGACGGGCGGATTGGTTCGGACATTCCTCCCTCGAATGCAAGTTGGAAGCCTTGCAAGCGCAACATCTACTTCCACAAGTTCACGAGCGGGTTGGGAGTGAGAACGCAGTGGAAGAATGTAACGGACGGAGGAGTTGGTGCCATCCAGAGAGGAGCGTTGTACATGGTCATTGCCCCCGGCAATGGTCTTACATTTACTGCCCATGGGCAGACCCGTCTGTACTTTAAGAGTGTCGGCAACCAGTAATGAATAAAAACTCCCGTTTTATTATATCTGATGAATGCTGAAAGCTTACATTAATATGTCGTGCGATGGCACGAAAAAACACACGCAATCAATACAGGGGGGTAGTAGGCGGGCGGCTAAGGGTGGTGCTCGGCGG-GCAGAACATCGAAAAATCAAGATCTATCTGAAT-GTACTGCCTCCGTAGGAGGCAGCTCAGGGGGAGAATACCACTTCTCCCCCGGCGACATAATGTAAATGACGCAGTTTGCCTCGAAATACTCCAGCTGCCCTGGAGTCATTTCCTTCATCCAATCTTCATCCGAGTTGGCGAGGATTATTGTAGGCTTAGACTTCTTCTGCACCTTCTTCTTCTTACCATACTTGGGGTTCACAATGAAATCCCTCTGACAGCCAACTAACTGTTTCCAACAAGGACAAAATTTAAACGGAATATCATCTACGATGTTGTAGATTGCGTCTTCGTTGTATGAAGACCAATCAACATTATTTTGCCAGTAATTATGAACCCCTAGGCTTCTGGCCCAAGTAGATTTTCCGGTTCTTGTTGGGCCGACGATGTAGAGGCTCTGCTTTCTTGATCTTTCATCTGATGACTGGATACAGAATCCATCCATTGGAGGTCAGAAATTGCATCCTCGAGGGTATAACAGGTAGGTTGAAGGAGCATGTAAGCTTCGGGACTAACCTGGAAGATGTTAGGCTGGAGCCAATCATTGATTGACTCATTACAAAGTAAATCAGGTGAGGAGGGTGGATGAGGATTGGTGAACTCTTCCTGAATCTCAGGAAAAAGCTTATTTGCAGAGTATTCAAAATACTGCAATTTTGTGGACCAATCAAAGGGAAGCTCTTTCTGGATCATGGAGAGGTACTCTTCCTTGGAAGTAGCGTGTGAAATAATGTCTCGCATTATTTCATCTTTGGAAGGTTTTTTTTCCTTAACTTC---TGAATCAGATTTTCCTAGGAAGGGGGACTTCCTAGGAATGAAAGTACCTCTCTCAAAAACAGCCAGAGGTTCCTTGAGAATGTAATCCCTCACCCTGTTTACTGATTTGGCACTCTGAATGTTTGGGTGAAACCCATTAATATCAAAGAACCTTGAGTCGGATATCCTTACCGGCTTCTCTGTCTGAAGTAATGCATGTAAATGCAAACTTCCATCTTTATGTGCCTCTCGGGCACATAGAATGTATTTGGGAATCCAACGAACAACGAGCTCCCAGATCATCTGACAGGCGATTTCAGGATTTTCTGGACACTTTGGATAGGTGAGGAACGTGTTAGCGTTCCTGTGTGAGAACTGACGGTTGGATGAGGAGGAGGCCATAGCCGACGACGGAGGATGAGGCTGAGGGATGGCAGACTGGGAGCTCCAAACTCTATAGTATACCCGT-GCGCCTTCGAAATCCGCCGCTCCCTTGTCTTATAGTGGTTGTAAATGGGCCGGACCGGGCCGGCCCAGCAGGAAAAGAAGGCGCGCACTAATATTACCGCGCCTTCTTTTCCTGCGAGGGCCCGGTAGGGCCCGAGCGATTTGATTTAAAGTTCGGTTCTGCTTTGTCTGATTTATCTAAAGCAGCCCAATCTAAAGAAACCGGTCCCCTGCGACTATAAATTGTCTCACAAGTGCGATTCATTC
>GB1-R21
ATGGATCCACAGAACGCCCTGTATTAT-CAGCCGCGGGTACCCACAGCAGCTCCGGCATCCGCAGGAGTGCCGTGGAGTCGCGTAGGCGAGGTAGCTATTTTGAGCTTTGTTGCACTGATTTGCTTTTACCTGCTTTACCTTTGGGTGCTGAGAGACCTTATCTTAGTTCTGAAGGCTCGACAAGGCAGATCCACGGAGGAGCTGATATTTGGAGGACAAGCTGTGGATAGGAGCAACCCTATCCCTAATCTACCAGCACCACCAAGTCAGGGCAATCCCGGGCCATTTGTTCCAGGCACGGGATAAGCATTCAGCCATGTCCACGTCCAAGAGGAAGCGGGGAGATGATTCGAATTGGATTAAGCGGGTGCCTAAGAAGAAGCCCTCTTCAGCTGGGCTGAAGAGGGCTGGAAGCAAGGCCGATAGGCCATCCCTCCAAATCCAGACACTCCAGCATGCTGGGACCACCATGATAACTGTCCCATCCGGAGGAGTATGTGACCTCATCAACACCTATGCCCGAGGATCTGACGAGGGCAACCGCCACACCAGCGAGACTCTCACGTACAAGATCGCCATCGACTACCACTTCGTTGCCGACGCGGCAGCCTGCCGCTACTCCAACACCGGAACCGGTGTAATGTGGCTGGTGTATGACACCACTCCCGGCGGACAAGCTCCGACCCCGCAAACTATATTTGCCTACCCTGACACGCTAAAAGCGTGGCCGGCCACATGGAAGGTGAGCCGGGAGCTGTGTCATCGCTTCGTGGTGAAACGGCGATGGTTGTTCAACATGGAGACCGACGGGCGGATTGGTTCGGACATTCCTCCCTCGAATGCAAGTTGGAAGCCTTGCAAGCGCAACATCTACTTCCACAAGTTCACGAGCGGGTTGGGAGTGAGAACGCAGTGGAAGAATGTAACGGACGGAGGAGTTGGTGCCATCCAGAGAGGAGCGTTGTACATGGTCATTGCCCCCGGCAATGGTCTTACATTTACTGCCCATGGGCAGACCCGTCTGTACTTTAAGAGTGTCGGCAACCAGTAATGAATAAAAACTCC-GTTTTATTATATCTGATGAATGCTGAAAGCTTACATTAATATGTCGTGCGATGGCACGAAAAAACACACGCAATCAATACAGGGGGGTAGTAGGCGGGCGGCTAAGGGTGGTGCTCGGCGG-GCAGAACATCGAAAAATCAAGATCTATCTGAAT-GTACTGCCTCCGTAGGAGGCAGCTCAGGGGGAGAATACCACTTCTCCCCCGGCGACATAATGTAAATGACGCAGTTTGCCTCGAAATACTCCAGCTGCCCTGGAGTCATTTCCTTCATCCAATCTTCATCCGAGTTGGCGAGGATTATTGTAGGCTTAGACTTCTTCTGCACCTTCTTCTTCTTACCATACTTGGGGTTCACAATGAAATCCCTCTGACAGCCAACTAACTGTTTCCAACAAGGACAAAATTTAAACGGAATATCATCTACGATGTTGTAGATTGCGTCTTCGTTGTATGAAGACCAATCAACATTATTTTGCCAGTAATTATGAACCCCTAGGCTTCTGGCCCAAGTAGATTTTCCGGTTCTTGTTGGGCCGACGATGTAGAGGCTCTGCTTTCTTGATCTTTCATCTGATGACTGGATACAGAATCCATCCATTGGAGGTCAGAAATTGCATCCTCGAGGGTATAACAGGTAGGTTGAAGGAGCATGTAAGCTTCGGGACTAACCTGGAAGATGTTAGGCTGGAGCCAATCATTGATTGACTCATTACAAAGTAAATCAGGTGAGGAGGGTGGATGAGGATTGGTGAACTCTTCCTGAATCTCAGGAAAAAGCTTATTTGCAGAGTATTCAAAATACTGCAATTTTGTGGACCAATCAAAGGGAAGCTCTTTCTGGATCATGGAGAGGTACTCTTCCTTGGAAGTAGCGTGTGAAATAATGTCTCGCATTATTTCATCTTTGGAAGGTTTTTTTTCCTTAACTTC---TGAATCAGATTTTCCTAGGAAGGGGGACTTCCTAGGAATGAAAGTACCTCTCTCAAAAACAGCCAGAGGTTCCTTGAGAATGTAATCCCTCACCCTGTTTACTGATTTGGCACTCTGAATGTTTGGGTGAAACCCATTAATATCAAAGAACCTTGAGTCGGATATCCTTACCGGCTTCTCTGTCTGAAGTAATGCATGTAAATGCAAACTTCCATCTTTATGTGCCTCTCGGGCACATAGAATGTATTTGGGAATCCAACGAACAACGAGCTCCCAGATCATCTGACAGGCGATTTCAGGATTTTCTGGACACTTTGGATAGGTGAGGAACGTGTTAGCGTTCCTGTGTGAGAACTGACGGTTGGATGAGGAGGAGGCCATAGCCGACGACGGAGGATGAGGCTGAGGGATGGCAGACTGGGAGCTCCAAACTCTATAGTATACCCGT-GCGCCTTCGAAATCCGCCGCTCCCTTGTCTTATAGTGGTTGTAAATGGGCCGGACCGGGCCGGCCCAGCAGGAAAAGAAGGCGCGCACTAATATTACCGCGCCTTCTTTTTCTGCGAGGGCCCGA-AGGGACCGAGCGATTTGATTTAAAGTTCGGTTCTGCTTTGTCTGATTTATCTAAAGCAGCCCAATCTAAAGAAACCGGTCCCCTGCGACTATAAATTGTCTCACAAGTGCGATTCATTC
>GB1-R20
ATGGATCCACAGAACGCCCTGTATTAT-CAGCCGCGGGTACCCACAGCAGCTCCGGCATCCGCAGGAGTGCCGTGGAGTCGCGTAGGCGAGGTAGCTATTTTGAGCTTTGTTGCACTGATTTGCTTTTACCTGCTTTACCTTTGGGTGCTGAGAGACCTTATCTTAGTTCTGAAGGCTCGACAAGGCAGATCCACGGAGGAGCTGATATTTGGAGGACAAGCTGTGGATAGGAGCAACCCTATCCCTAATCTACCAGCACCACCAAGTCAGGGCAATCCCGGGCCATTTGTTCCAGGCACGGGATAAGCATTCAGCCATGTCCACGTCCAAGAGGAAGCGGGGAGATGATTCGAATTGGAGTAAGCGGGTGCCTAAGAAGAAGCCCTCTTCAGCTGGGCTGAAGAGGGCTGGAAGCAAGGCCGATAGGCCATCCCTCCAAATCCAGACACTCCAGCATGCTGGGACCACCATGATAACTGTCCCATCCGGAGGAGTATGTGACCTCATCAACACCTATGCCCGAGGATCTGACGAGGGCAACCGCCACACCAGCGAGACTCTCACGTACAAGATCGCCATCGACTACCACTTCGTTGCCGACGCGGCAGCCTGCCGCTACTCCAACACCGGAACCGGTGTAATGTGGCTGGTGTATGACACCACTCCCGGCGGACAAGCTCCGACCCCGCAAACTATATTTGCCTACCCTGACACGCTAAAAGCGTGGCCGGCCACATGGAAGGTGAGCCGGGAGCTGTGTCATCGCTTCGTGGTGAAACGGCGATGGTTGTTCAACATGGAGACCGACGGGCGGATTGGTTCGGACATTCCTCCCTCGAATGCAAGTTGGAAGCCTTGCAAGCGCAACATCTACTTCCACAAGTTCACGAGCGGGTTGGGAGTGAGAACGCAGTGGAAGAATGTAACGGACGGAGGAGTTGGTGCCATCCAGAGAGGAGCGTTGTACATGGTCATTGCCCCCGGCAATGGTCTTACATTTACTGCCCATGGGCAGACCCGTCTGTACTTTAAGAGTGTCGGCAACCAGTAATGAATAAAAACTCC-GTTTTATTATATCTGATGAATGCTCAAAGCTTACATTAATATGTCGTGCGATGGCACGAAAAA-CACACTGGAACGCAGCCCCGGGCTAA-AGACCGGGTCTCAAGAG----ACCCTGCGATACAAAACATCGAAAAAACAAGATCTATATGAATTACACTTCCTCCGTAGGAGGAAGCACAGGGGGAGAATACCACTTCTCCCCTGGCGACATTTTATAAATCATGCAGTTTGCCTCGAAATACTCCATCTGCCCTGGAGTCATTTCCTTCATCCAGTCTTCATCCCAGTTGGTGAGGATGATTGTAGGCTTAGACTTCATCTGAACTTTCTTCTTCTTGCCATATTTTGGATTTACCACGAACTCTTTCTGACAGCCAACTAACTGTTTCCAACAAGGACAGAATTTAAAAGGAATATCATCTACGATGTTGTAGATTGCGTCTTCGTTGTACGAAGACCAATCAACATTATTTTGCCAATAATTATGAAGCCCTAAGCTTCTGGCCCAAGTAGATTTTCCTGTTCGTGTTGGACCGACGATGTAGAGGCTCTGCTTTCTTGTTCCTTCATCTGTTGGCTGGATAATTGATCCATCCATTCAAGGTCAGAGATAGCCTCTTCGAGGGTGTAACAGGTTGGTTGAAGAAGCATGTATGATTCGGGACTAACCTGGAAGATGTTAGGCTGGAGCCAATCTTTGATTGACTCATTACAAAGAAGATCAGGTGAAGAGGGTGGATGAGGACTGATGAACTCTTCCTGAATCTCAGGGAACAATTTATTTGCAGAGTATTCAAAATACTGCAATTTTGTGGCCCAGTCATAGGGGAACTCTTTACGAACCATAGAGAGGTACTCTAGCTTTGAAGTGGAGTGTGAAATAATCTCTCTCATTATTTCATCTTTGGAAGGTTTCTTTTCAG-AATTTCCCTTGGA--AGGATTTCCTAGGAAGCTTGACTTCCTAGGAATGAAAGTACCTCTCTCAAACAAGGCCAGAGGTTCCTTGAGAATGTAATCCCTGACCTTGTTTACTGATTTTGCACTCTGAATGTTTGGGTGGAACCCTTTGATATCAAAGAACCTTGAGTCAGTGATTCTTACCGGTTTCTCTGTCTGGATTAATGCATGTAAATGCATATCTCCATCTCTATGTGCCTCTCGGGCACATATGATATACTTCGGGGTCCAACGACCAACGAGCTCCCAAATCATCTGACAGAGGATTTCTGGATTTTCTGGACAGTGTGGATATGTTAAGAACGTGTTAACGTTCCTGTGTGAGAACTGACGGTTGGATGAGGAGGAGGCCATATCGGACGACTCCGAGC-AGCTTGAGGGATGGCAGGATGGGAGCTCCAAACTCTATATCA-ACCGGTTGCGCCTTCGAAATCCGCCGCTCCCTTGTCTTATAGTGGTTGTTTATGGGCCGGACCGGGCCGGCCCAGCAGGAAAAGAAGGCGCGCACTAATATTACCGCGCCTTCTTTTCCTGCGAGGGCCCGGTAGGGCCCGAGCGATTTGATGTAAAGCTTGGTCCTGCTTTGTCTGATTTATCTAAAGCAGCCCAATCTAAAGAAACCGGTCCCCTGCGACTATAAATTGCCTAACAAGTGCGATTCATTC
>GB1-R2
ATGGATCCACAGAACGCCCTGTATTAT-CAGCCGCGGGTACCCACAGCAGCTCCGGCATCCGCAGGAGTGCCGTGGAGTCGCGTAGGCGAGGTAGCTATTTTGAGCTTTGTTGCACTGATTTGCTTTTACCTGCTTTACCTTTGGGTGCTGAGAGACCTTATCTTAGTTCTGAAGGCTCGACAAGGCAGATCCACGGAGGAGCTGATATTTGGAGGACAAGCTGTGGATAGGAGCAACCCTATCCCTAATCTACCAGCACCACCAAGTCAGGGCAATCCCGGGCCATTTGTTCCAGGCACGGGATAAGCATTCAGCCATGTCCACGTCCAAGAGGAAGCGGGGAGATGATTCGAATTGGAGTAAGCGGGTGCCTAAGAAGAAGCCCTCTTCAGCTGGGCTGAAGAGGGCTGGAAGCAAGGCCGATAGGCCATCCCTCCAAATCCAGACACTCCAGCATGCTGGGACCACCATGATAACTGTCCCATCCGGAGGAGTATGTGACCTCATCAACACCTATGCCCGAGGATCTGACGAGGGCAACCGCCACACCAGCGAGACTCTCACGTACAAGATCGCCATCGACTACCACTTCGTTGCCGACGCGGCAGCCTGCCGCTACTCCAACACCGGAACCGGTGTAATGTGGCTGGTGTATGACACCACTCCCGGCGGACAAGCTCCGATCCCGCAAACTATATTTGCCTACCCTGACACGCTAAAAGCGTGGCCGGCCACATGGAAGGTGAGCCGGGAGCTGTGTCATCGCTTCGTGGTGAAACGGCGATGGTTGTTCAACATGGAGACCGACGGGCGGATTGGTTCGGACATTCCTCCCTCGAATGCAAGTTGGAAGCCTTGCAAGCGCAACATCTACTTCCACAAGTTCACGAGCGGGTTGGGAGTGAGAACGCAGTGGAAGAATGTAACGGACGGAGGAGTTGGTGCCATCCAGAGAGGAGCGTTGTACATGGTCATTGCCCCCGGCAATGGTCTTACATTTACTGCCCATGGGCAGACCCGTCTGTACTTTAAGAGTGTCGGCAACCAGTAATGAATAAAAACTCC-GTTTTATTATATCTGATGAATGCTCAAAGCTTACATTAATATGTCGTGCGATGGCACGAAAAAACACACGCAATCAATACAGGGGGGTAGTAGGCGGGCGGCTAAGGGTGGTGCTCGGCGG-GCAGAACATCGAAAAATCAAGATCTATCTGAAT-GTACTGCCTCCGTAGGAGGCAGCTCAGGGGGAGAATACCACTTCTCCCCCGGCGACATAATGTAAATGACGCAGTTTGCCTCGAAATACTCCAGCTGCCCTGGAGTCATTTCCTTCATCCAATCTTCATCCGAGTTGGCGAGGATTATTGTAGGCTTAGACTTCTTCTGCACCTTCTTCTTCTTACCATACTTGGGGTTCACAATGAAATCCCTCTGACAGCCAACTAACTGTTTCCAACAAGGACAAAATTTAAACGGAATATCATCTACGATGTTGTAGATTGCGTCTTCGTTGTATGAAGACCAATCAACATTATTTTGCCAGTAATTATGAACCCCTAGGCTTCTGGCCCAAGTAGATTTTCCGGTTCTTGTTGGGCCGACGATGTAGAGGCTCTGCTTTCTTGATCTTTCATCTGATGACTGGATACAGAATCCATCCATTGGAGGTCAGAAATTGCATCCTCGAGGGTATAACAGGTAGGTTGAAGGAGCATGTAAGCTTCGGGACTAACCTGGAAGATGTTAGGCTGGAGCCAATCATTGATTGACTCATTACAAAGTAAATCAGGTGAGGAGGGTGGATGAGGATTGGTGAACTCTTCCTGACTCTCAGGAAAAAGCTTATTTGCAGAGTATTCAAAATACTGCAATTTTGTGGACCAATCAAAGGGAAGCTCTTTCTGGATCATGGAGAGGTACTCTTCCTTGGAAGTAGCGTGTGAAATAATGTCTCGCATTATTTCATCTTTGGAAGGTTTTTTTTCCTTAACTTC---TGAATCAGATTTTCCTAGGAAGGGGGACTTCCTAGGAATGAAAGTACCTCTCTCAAAAACAGCCAGAGGTTCCTTGAGAATGTAATCCCTCACCCTGTTTACTGATTTGGCACTCTGAATGTTTGGGTGAAACCCATTAATATCAAAGAACCTTGAGTCGGATATCCTTACCGGCTTCTCTGTCTGAAGTAATGCATGTAAATGCAAACTTCCATCTTTATGTGCCTCTCGGGCACATAGAATGTATTTGGGAATCCAACGAACAACGAGCTCCCAGATCATCTGACAGGCGATTTCAGGATTTTCTGGACACTTTGGATAGGTGAGGAACGTGTTAGCGTTCCTGTGTGAGAACTGACGGTTGGATGAGGAGGAGGCCATAGCCGACGACGGAGGATGAGGCTGAGGGATGGCAGACTGGGAGCTCCAAACTCTATAGTATACCCGT-GCGCCTTCGAAATCCGCCGCTCCCTTGTCTTATAGTGGTTGTAAATGGGCCGGACCGGGCCGGCCCAGCAGGAAAAGAAGGCGCGCACTAATATTACCGCGCCTTCTTTTTCTGCGAGGGCCCGGAAGGGACCGAGCGATTTGATTTAAAGTTCGGTTCTGCTTTGTCTGATTTATCTAAAGCAGCCCAATCTAAAGAAACCGGTCCCCTGCGACTATAAATTGTCTCACAAGTGCGATTCATTC
>GB1-R19
ATGGATCCACAGAACGCCCTGTATTAT-CAGCCGCGGGTACCCACAGCAGCTCCGGCATCCGCAGGAGTGCCGTGGAGTCGCGTAGGCGAGGTAGCTATTTTGAGCTTTGTTGCACTGATTTGCTTTTACCTGCTTTACCTTTGGGTGCTGAGAGACCTTATCTTAGTTCTGAAGGCTCGACAAGGCAGATCCACGGAGGAGCTGATATTTGGAGGACAAGCTGTGGATAGGAGCAACCCTATCCCTAATCTACCAGCACCACCAAGTCAGGGCAATCCCGGGCCATTTGTTCCAGGCACGGGATAAGCATTCAGCCATGTCCACGTCCAAGAGGAAGCGGGGAGATGATTCGAATTGGAGTAAGCGGGTGCCTAAGAAGAAGCCCTCTTCAGCTGGGCTGAAGAGGGCTGGAAGCAAGGCCGATAGGCCATCCCTCCAAATCCAGACACTCCAGCATGCTGGGACCACCATGATAACTGTCCCATCCGGAGGAGTATGTGACCTCATCAACACCTATGCCCGAGGATCTGACGAGGGCAACCGCCACACCAGCGAGACTCTCACGTACAAGATCGCCATCGACTACCACTTCGTTGCCGACGCGGCAGCCTGCCGCTACTCCAACACCGGAACCGGTGTAATGTGGCTGGTGTATGACACCACTCCCGGCGGACAAGCTCCGACCCCGCAAACTATATTTGCCTACCCTGACACGCTAAAAGCGTGGCCGGCCACATGGAAGGTGAGCCGGGAGCTGTGTCATCGCTTCGTGGTGAAACGGCGATGGTTGTTCAACATGGAGACCGACGGGCGGATTGGTTCGGACATTCCTCCCTCGAATGCAAGTTGGAAGCCTTGCAAGCGCAACATCTACTTCCACAAGTTCACGAGCGGGTTGGGAGTGAGAACGCAGTGGAAGAATGTAACGGACGGAGGAGTTGGTGCCATCCAGAGAGGAGCGTTGTACATGGTCATTGCCCCCGGCAATGGTCTTACATTTACTGCCCATGGGCAGACCCGTCTGTACTTTAAGAGTGTCGGCAACCAGTAATGAATAAAAACTCC-GTTTTATTATATCTGATGAATGCTCAAAGCTTACATTAATATGTCGTGCGATGGCACGAAAAA-CACACTGGAACGCAGCCCCGGGCTAA-AGACCGGGTCTCAAGAG----ACCCTGCGATACAAAACATCGAAAAAACAAGATCTATATGAATTACACTTTCTCCGTAGGAGGAAGCACAGGGGGAGAATACCACTTCTCCCCTGGCGACATTTTATAAATCATGCAGTTTGCCTCGAAATACTCCATCTGCCCTGGAGTCATTTCCTTCATCCAGTCTTCATCCCAGTTGGTGAGGATGATTGTAGGCTTAGACTTCATCTGAACTTTCTTCTTCTTGCCATACTTGTGGTTCACCACGAAATCCCTCTGACAGCCAACTAACTGTTTCCAACAAGGACAGAATTTAGACGGAATATCATCTACGATGTTGTAGATTGCGTCTTCGTTGTACGAAGACCAATCAACATTATTTTGCCAGTAATTATGAACCCCTAAGCTTCTGGCCCAAGTAGATTTTCCTGTTCGTGTTGGACCGACGATGTAGAGGCTCTGCTTTCTTGTTCCTTCATCTGATGACTGGATAATTGATCCATCCATTCAAGGTCAGAGATAGCCTCTTCGAGGGTGTAACAGGTTGGTTGAAGAAGCATGTATGATTCGGGACTAACCTGGAAGATGTTAGGCTGGAGCCAATCTTTGATTGACTCATTACAAAGAAAATCAGGTGAAGAGGGTGGATGAGGACTGATGAACTCTTCCTGAATCTCAGGGAACAATTTATTTGCAGAGTATTCAAAATACTGCAATTTTGTGGCCCAGTCATAGGGGAACTCTTTACGAACCATAGAGAGGTACTCTAGCTTTGAAGTGGAGTGTGAAATAATCTCTCTCATTATTTCATCTTTGGAAGGTTTCTTTTCAG-AATTTCCCTTGGA--AGGATTTCCTAGGAAGCTTGACTTCCTAGGAATGAAAGTACCTCTCTCAAACAAGGCCAGAGGTTCCTTGAGAATGTAATCCCTGACCTTGTTTACTGATTTTGCACTCTGAATGTTTGGGTGGAACCCTTTGATATCAAAGAACCTTGAGTCAGTGATTCTTACCGGTTTCTCTGTCTGGATTAATGCATGTAAATGCATATCTCCATCTCTATGTGCCTCTCGGGCACATATGATATACTTCGGGGTCCAACGACCAACGAGCTCCCAAATCATCTGACAGAGGATTTCTGGATTTTCTGGACAGTGTGGATATGTTAAGAACGTGTTAACGTTCCTGTGTGAGAACTGACGGTTGGATGAGGAGGAGGCCATATCGGACGACTCCGAGC-AGCTTGAGGGATGGCAGGATGGGAGCTCCAAACTCTATATCA-ACCGGTTGCGCCTTCGAAATCCGCCGCTCCCCC-TTTTATAGTGGTTGTTTATGGGCCGGACCGGGCCGGCCCAGCAGGAAAAGAAGGCGCGCAATAATATTACCGCGCCTTCTTTTTCTGCGAGGGCCCGA-AGGGACCGAGCGATTTGATTTAAAGTTCGGTTCTGCTTTGTCTGATTTATCTAAAGCAGCCCAATCTAAAGAAACCGGTCCCCTGCGACTATAAATTGTCTCACAAGTGCGATTCATTC
>GB1-R18
ATGGATCCACAGAACGCCCTGTATTAT-CAGCCGCGGGTACCCACAGCAGCTCCGGCATCCGCAGGAGTGCCGTGGAGTCGCGTAGGCGAGGTAGCTATTTTGAGCTTTGTTGCACTGATTTGCTTTTACCTGCTTTACCTTTGGGTGCTGAGAGACCTTATCTTAGTTCTGAAGGCTCGACAAGGCAGATCCACGGAGGAGCTGATATTTGGAGGACAAGCTGTGGATAGGAGCAACCCTATCCCTAATCTACCAGCACCACCAAGTCAGGGCAATCCCGGGCCATTTGTTCCAGGCACGGGATAAGCATTCAGCCATGTCCACGTCCAAGAGGAAGCGGGGAGATGATTCGAATTGGAGTAAGCGGGTGCCTAAGAAGAAGCCCTCTTCAGCTGGGCTGAAGAGGGCTGGAAGCAAGGCCGATAGGCCATCCCTCCAAATCCAGACACTCCAGCATGCTGGGACCACCATGATAACTGTCCCATCCGGAGGAGTATGTGACCTCATCAACACCTATGCCCGAGGATCTGACGAGGGCAACCGCCACACCAGCGAGACTCTCACGTACAAGATCGCCATCGACTACCACTTCGTTGCCGACGCGGCAGCCTGCCGCTACTCCAACACCGGAACCGGTGTAATGTGGCTGGTGTATGACACCACTCCCGGCGGACAAGCTCCGACCCCGCAAACTATATTTGCCTACCCTGACACGCTAAAAGCGTGGCCGGCCACATGGAAGGTGAGCCGGGAGCTGTGTCATCGCTTCGTGGTGAAACGGCGATGGTTGTTCAACATGGAGACCGACGGGCGGATTGGTTCGGACATTCCTCCCTCGAATGCAAGTTGGAAGCCTTGCAAGCGCAACATCTACTTCCACAAGTTCACGAGCGGGTTGGGAGTGAGAACGCAGTGGAAGAATGTAACGGACGGAGGAGTTGGTGCCATCCAGAGAGGAGCGTTGTACATGGTCATTGCCCCCGGCAATGGTCTTACATTTACTGCCCATGGGCAGACCCGTCTGTACTTTAAGAGTGTCGGCAACCAGTAATGAATAAAAACTCC-GTTTTATTATATCTGATGAATGCTCAAAGCTTACATTAATATGTCGTGCGATGGCACGAAAAA-CACACTGGAACGCAGCCCCGGGCTAA-AGACCGGGTCTCAAGAG----ACCCTGCGATACAAAACATCGAAAAAtCAAGATCTATCTGAAT-GTACTGCCTCCGTAGGAGGCAGCTCAGGGGGAGAATACCACTTCTCCCCCGGCGACATAATGTAAATGACGCAGTTTGCCTCGAAATACTCCAGCTGCCCTGGAGTCATTTCCTTCATCCAATCTTCATCCGAGTTGGCGAGGATTATTGTAGGCTTAGACTTCTTCTGCACCTTCTTCTTCTTACCATACTTGGGGTTCACAATGAAATCCCTCTGACAGCCAACTAACTGTTTCCAACAAGGACAGAATTTAAAAGGAATATCATCTACGATGTTGTAGATTGCGTCTTCGTTGTACGAAGACCAATCAACATTATTTTGCCAATAATTATGAAGCCCTAAGCTTCTGGCCCAAGTAGATTTTCCTGTTCGTGTTGGACCGACGATGTAGAGGCTCTGCTTTCTTGTTCCTTCATCTGTTGGCTGGATAATTGATCCATCCATTCAAGGTCAGAGATTGCATCCTCGAGGGTGTAACAGGTTGGTTGAAGAAGCATGTATGATTCGGGACTAACCTGGAAGATGTTAGGCTGGAGCCAATCTTTGATTGACTCATTACAAAGAAGATCAGGTGAAGAGGGTGGATGAGGACTGATGAACTCTTCCTGAATCTCAGGGAACAATTTATTTGCAGAGTATTCAAAATACTGCAATTTTGTGGCCCAGTCATAGGGGAACTCTTTACGAACCATAGAGAGGTACTCTAGCTTTGAAGTGGAGTGTGAAATAATCTCTCTCATTATTTCATCTTTGGAAGGTTTCTTTTCAG-AATTTCCCTTGGA--AGGATTTCCTAGGAAGCTTGACTTCCTAGGAATGAAAGTACCTCTCTCAAACAAGGCCAGAGGTTCCTTGAGAATGTAATCCCTGACCCTGTTTACTGATTTTGCACTCTGAATGTTTGGGTGGAACCCTTTGATATCAAAGAACCTTGAGTCAGTGATTCTTACCGGTTTCTCTGTCTGGATTAATGCATGTAAATGCATATCTCCATCTCTATGTGCCTCTCGGGCACATATGATATACTTCGGGGTCCAACGACCAACGAGCTCCCAAATCATCTGACAGAGGATTTCTGGATTTTCTGGACAGTGTGGATATGTTAAGAACGTGTTAACGTTCCTGTGTGAGAACTGACGGTTGGATGAGGAGGAGGCCATATCGGACGACTCCGAGC-AGCTTGAGGGATGGCAGGATGGGAGCTCCAAACTCTATATCA-ACCGGTTGCGCCTTCGAAATCCGCCGCTCCCTTGTCTTATAGTGGTTGTTTATGGGCCGGACCGGGCCGGCCCAGCAGGAAAAGAAGGCGCGCACTAATATTACCGCGCCTTCTTTTTCTGCGAGGGCCCGA-AGGGACCGAGCGATTTGATTTAAAGTTCGGTTCTGCTTTGTCTGATTTATCTAAAGCAGCCCAATCTAAAGAAACCGGTCCCCTGCGACTATAAATTGTCTCACAAGTGCGATTCATTC
>GB1-R17
ATGGATCCACAGAACGCCCTGTATTAT-CAGCCGCGGGTACCCACAGCAGCTCCGGCATCCGCAGGAGTGCCGTGGAGTCGCGTAGGCGAGGTAGCTATTTTGAGCTTTGTTGCACTGATTTGCTTTTACCTGCTTTACCTTTGGGTGCTGAGAGACCTTATCTTAGTTCTGAAGGCTCGACAAGGCAGATCCACGGAGGAGCTGATATTTGGAGGACAAGCTGTGGATAGGAGCAACCCTATCCCTAATCTACCAGCACCACCAAGTCAGGGCAATCCCGGGCCATTTGTTCCAGGCACGGGATAAGCATTCAGCCATGTCCACGTCCAAGAGGAAGCGGGGAGATGATTCGAATTGGAGTAAGCGGGTGCCTAAGAAGAAGCCCTCTTCAGCTGGGCTGAAGAGGGCTGGAAGCAAGGCCGATAGGCCATCCCTCCAAATCCAGACACTCCAGCATGCTGGGACCACCATGATAACTGTCCCATCCGGAGGAGTATGTGACCTCATCAACACCTATGCCCGAGGATCTGACGAGGGCAACCGCCACACCAGCGAGACTCTCACGTACAAGATCGCCATCGACTACCACTTCGTTGCCGACGCGGCAGCCTGCCGCTACTCCAACACCGGAACCGGTGTAATGTGGCTGGTGTATGACACCACTCCCGGCGGACAAGCTCCGACCCCGCAAACTATATTTGCCTACCCTGACACGCTAAAAGCGTGGCCGGCCACATGGAAGGTGAGCCGGGAGCTGTGTCATCGCTTCGTGGTGAAACGGCGATGGTTGTTCAACATGGAGACCGACGGGCGGATTGGTTCGGACATTCCTCCCTCGAATGCAAGTTGGAAGCCTTGCAAGCGCAACATCTACTTCCACAAGTTCACGAGCGGGTTGGGAGTGAGAACGCAGTGGAAGAATGTAACGGACGGAGGAGTTGGTGCCATCCAGAGAGGAGCGTTGTACATGGTCATTGCCCCCGGCAATGGTCTTACATTTACTGCCCATGGGCAGACCCGTCTGTACTTTAAGAGTGTCGGCAACCAGTAATGAATAAAAACTCC-GTTTTATTATATCTGATGAATGCTCAAAGCTTACATTAATATGTCGTGCGATGGCACGAAAAA-CACACTGGAACGCAGCCCCGGGCTAA-AGACCGGGTCTCAAGAG----ACCCTGCGATACAAAACATCGAAAAAACAAGATCTATATGAATTACACTTCCTCCGTAGGAGGAAGCACAGGGGGAGAATACCACTTCTCCCCTGGCGACATTTTATAAATCATGCAGTTTGCCTCGAAATACTCCATCTGCCCTGGAGTCATTTCCTTCATCCAGTCTTCATCCCAGTTGGTGAGGATGATTGTAGGCTTAGACTTCATCTGAACTTTCTTCTTCTTGCCATATTTTGGATTTACCACGAACTCTTTCTGACAGCCAACTAACTGTTTCCAACAAGGACAGAATTTAAAAGGAATATCATCTACGATGTTGTAGATTGCGTCTTCGTTGTACGAAGACCAATCAACATTATTTTGCCAATAATTATGAAGCCCTAAGCTTCTGGCCCAAGTAGATTTTCCTGTTCGTGTTGGACCGACGATGTAGAGGCTCTGCTTTCTTGTTCCTTCATCTGTTGGCTGGATAATTGATCCATCCATTCAAGGTCAGAGATAGCCTCTTCGAGGGTGTAACAGGTTGGTTGAAGAAGCATGTATGATTCGGGACTAACCTGGAAGATGTTAGGCTGGAGCCAATCTTTGATTGACTCATTACAAAGAAGATCAGGTGAAGAGGGTGGATGAGGACTGATGAACTCTTCCTGAATCTCAGGGAACAATTTATTTGCAGAGTATTCAAAATACTGCAATTTTGTGGCCCAGTCATAGGGGAACTCTTTACGAACCATAGAGAGGTACTCTAGCTTTGAAGTGGAGTGTGAAATAATCTCTCTCATTATTTCATCTTTGGAAGGTTTCTTTTCAG-AATTTCCCTTGGA--AGGATTTCCTAGGAAGCTTGACTTCCTAGGAATGAAAGTACCTCTCTCAAACAAGGCCAGAGGTTCCTTGAGAATGTAATCCCTGACCTTGTTTACTGATTTTGCACTCTGAATGTTTGGGTGGAACCCTTTGATATCAAAGAACCTTGAGTCAGTGATTCTTACCGGTTTCTCTGTCTGGATTAATGCATGTAAATGCATATCTCCATCTCTATGTGCCTCTCGGGCACATATGATATACTTCGGGGTCCAACGACCAACGAGCTCCCAAATCATCTGACAGAGGATTTCTGGATTTTCTGGACAGTGTGGATATGTTAAGAACGTGTTAACGTTCCTGTGTGAGAACTGACGGTTGGATGAGGAGGAGGCCATATCGGACGACTCCGAGC-AGCTTGAGGGATGGCAGGATGGGAGCTCCAAACTCTATATCA-ACCGGTTGCGCCTTCGAAATCCGCCGCTCCCTTGTCTTGTAGTGGTTGTAAATGGGCCGGACCGGGCCGGCCCAGCAGGAAAAGAAGGCGCGCACTAATATTACCGCGCCTTCTTTTTCTGCGAGGGCCCGA-AGGGACCGAGCGATTTGATTTAAAGTTCGGTTCTGCTTTGTCTGATTTATCTAAAGCAGCCCAATCTAAAGAAACCGGTCCCCTGCGACTATAAATTGTCTCACAAGTGCGATTCATTC
>GB1-R16
ATGGATCCACAGAACGCCCTGTATTAT-CAGCCGCGGGTACCCACAGCAGCTCCGGCATCCGCAGGAGTGCCGTGGAGTCGCGTAGGCGAGGTAGCTATTTTGAGCTTTGTTGCACTGATTTGCTTTTACCTGCTTTACCTTTGGGTGCTGAGAGACCTTATCTTAGTTCTGAAGGCTCGACAAGGCAGATCCACGGAGGAGCTGATATTTGGAGGACAAGCTGTGGATAGGAGCAACCCTATCCCTAATCTACCAGCACCACCAAGTCAGGGCAATCCCGGGCCATTTGTTCCAGGCACGGGATAAGCATTCAGCCATGTCCACGTCCAAGAGGAAGCGGGGAGATGATTCGAATTGGAGTAAGCGGGTGCCTAAGAAGAAGCCCTCTTCAGCTGGGCTGAAGAGGGCTGGAAGCAAGGCCGATAGGCCATCCCTCCAAATCCAGACACTCCAGCATGCTGGGACCACCATGATAACTGTCCCATCCGGAGGAGTATGTGACCTCATCAACACCTATGCCCGAGGATCTGACGAGGGCAACCGCCACACCAGCGAGACTCTCACGTACAAGATCGCCATCGACTACCACTTCGTTGCCGACGCGGCAGCCTGCCGCTACTCCAACACCGGAACCGGTGTAATGTGGCTGGTGTATGACACCACTCCCGGCGGACAAGCTCCGACCCCGCAAACTATATTTGCCTACCCTGACACGCTAAAAGCGTGGCCGGCCACATGGAAGGTGAGCCGGGAGCTGTGTCATCGCTTCGTGGTGAAACGGCGATGGTTGTTCAACATGGAGACCGACGGGCGGATTGGTTCGGACATTCCTCCCTCGAATGCAAGTTGGAAGCCTTGCAAGCGCAACATCTACTTCCACAAGTTCACGAGCGGGTTGGGAGTGAGAACGCAGTGGAAGAATGTAACGGACGGAGGAGTTGGTGCCATCCAGAGAGGAGCGTTGTACATGGTCATTGCCCCCGGCAATGGTCTTACATTTACTGCCCATGGGCAGACCCGTCTGTACTTTAAGAGTGTCGGCAACCAGTAATGAATAAAAACTCC-GTTTTATTATATCTGATGAATGCTCAAAGCTTACATTAATATGTCGTGCGATGGCACGAAAAA-CACACTGGAACGCAGCCCCGGGCTAA-AGACCGGGTCTCAAGAG----ACCCTGCGATACAAAACATCGAAAAAACAAGATCTATATGAATTACACTTCCTCCGTAGGAGGAAGCACAGGGGGAGAATACCACTTCTCCCCTGGCGACATTTTATAAATCATGCAGTTTGCCTCGAAATACTCCATCTGCCCTGGAGTCATTTCCTTCATCCAGTCTTCATCCCAGTTGGTGAGGATGATTGTAGGCTTAGACTTCATCTGAACTTTCTTCTTCTTGCCATATTTTGGATTTACCACGAACTCTTTCTGACAGCCAACTAACTGTTTCCAACAAGGACAGAATTTAAAAGGAATATCATCTACGATGTTGTAGATTGCGTCTTCGTTGTACGAAGACCAATCAACATTATTTTGCCAATAATTATGAAGCCCTAAGCTTCTGGCCCAAGTAGATTTTCCTGTTCGTGTTGGACCGACGATGTAGAGGCTCTGCTTTCTTGTTCCTTCATCTGTTGGCTGGATAATTGATCCATCCATTCAAGGTCAGAGATAGCCTCTTCGAGGGTGTAACAGGTTGGTTGAAGAAGCATGTATGATTCGGGACTAACCTGGAAGATGTTAGGCTGGAGCCAATCTTTGATTGACTCATTACAAAGAAGATCAGGTGAAGAGGGTGGATGAGGACTGATGAACTCTTCCTGAATCTCAGGGAACAATTTATTTGCAGAGTATTCAAAATACTGCAATTTTGTGGCCCAGTCATAGGGGAACTCTTTACGAACCATAGAGAGGTACTCTAGCTTTGAAGTGGAGTGTGAAATAATCTCTCTCATTATTTCATCTTTGGAAGGTTTCTTTTCAG-AATTTCCCTTGGA--AGGATTTCCTAGGAAGCTTGACTTCCTAGGAATGAAAGTACCTCTCTCAAACAAGGCCAGAGGTTCCTTGAGAATGTAATCCCTGACCTTGTTTACTGATTTTGCACTCTGAATGTTTGGGTGGAACCCTTTGATATCAAAGAACCTTGAGTCAGTGATTCTTACCGGTTTCTCTGTCTGGATTAATGCATGTAAATGCATATCTCCATCTCTATGTGCCTCTCGGGCACATATGATATACTTCGGGGTCCAACGACCAACGAGCTCCCAAATCATCTGACAGAGGATTTCTGGATTTTCTGGACAGTGTGGATATGTTAAGAACGTGTTAACGTTCCTGTGTGAGAACTGACGGTTGGATGAGGAGGAGGCCATATCGGACGACTCCGAGC-AGCTTGAGGGATGGCAGGATGGGAGCTCCAAACTCTATATCA-ACCGGTTGCGCCTTCGAAATCCGCCGCTCCCTTGTCTTATAGTGGTTGTTTATGGGCCGGACCGGGCCGGCCCAGCAGGAAAAGAAGGCGCGCAATAATATTACCGCGCCTTCTTTTTCTGCGAGGGCCCGA-AGGGACCGAGCGATTTGATTTAAAGTTCGGTTCTGCTTTGTCTGATTTATCTAAAGCAGCCCAATCTAAAGAAACCGGTCCCCTGCGACTATAAATTGTCTCACAAGTGCGATTCATTC
>GB1-R15
ATGGATCCACAGAACGCCCTGTATTAT-CAGCCGCGGGTACCCACAGCAGCTCCGGCATCCGCAGGAGTGCCGTGGAGTCGCGTAGGCGAGGTAGCTATTTTGAGCTTTGTTGCACTGATTTGCTTTTACCTGCTTTACCTTTGGGTGCTGAGAGACCTTATCTTAGTTCTGAAGGCTCGACAAGGAAGATCCACGGAGGAGCTGATATTTGGAGGACAAGCTGTGGATAGGAGCAACCCTATCCCTAATCTACCAGCACCACCAAGTCAGGGCAATCCCGGGCCATTTGTTCCAGGCACGGGATAAGCATTCAGCCATGTCCACGTCCAAGAGGAAGCGGGGAGATGATTCGAATTGGAGTAAGCGGGTGCCTAAGAAGAAGCCCTCTTCAGCTGGGCTGAAGAGGGCTGGAAGCAAGGCCGATAGGCCATCCCTCCAAATCCAGACACTCCAGCATGCTGGGACCACCATGATAACTGTCCCATCCGGAGGAGTATGTGACCTCATCAACACCTATGCCCGAGGATCTGACGAGGGCAACCGCCACACCAGCGAGACTCTCACGTACAAGATCGCCATCGACTACCACTTCGTTGCCGACGCGGCAGCCTGCCGCTACTCCAACACCGGAACCGGTGTAATGTGGCTGGTGTATGACACCACTCCCGGCGGACAAGCTCCGACCCCGCAAACTATATTTGCATATCCGGACACGCTGAAAGCTTGGCCGGCAACATGGAAAGTGAGCCGGGAGCTGTGTCATCGCTTCGTGGTGAAACGGCGATGGTTGTTCAACATGGAGACCGACGGGCGGATTGGTTCGGACATTCCTCCCTCGAATGCAAGTTGGAAGCCTTGCAAGCGCAACATCTACTTCCACAAGTTCACGAGCGGGTTGGGAGTGAGAACGCAGTGGAAGAATGTAACGGACGGAGGAGTTGGTGCCATCCAGAGAGGAGCGTTGTACATGGTCATTGCCCCCGGCAATGGTCTTACATTTACTGCCCATGGGCAGACCCGTCTGTACTTTAAGAGTGTCGGCAACCAGTAATGAATAAAAACTCC-GTTTTATTATATCTGATGAATGCTCAAAGCTTACATTAATATGTCGTGCGATGGCACGAAAAAACACACGCAATCAATACAGGGGGGTAGTAGGCGGGCGGCTAAGGGTGGTGCTCGGCGG-GCAGAACATCGAAAAATCAAGATCTATCTGAAT-GTACTGCCTCCGTAGGAGGCAGCTCAGGGGGAGAATACCACTTCTCCCCCGGCGACATAATGTAAATGACGCAGTTTGCCTCGAAATACTCCAGCTGCCCTGGAGTCATTTCCTTCATCCAATCTTCATCCGAGTTGGCGAGGATTATTGTAGGCTTAGACTTCTTCTGCACCTTCTTCTTCTTACCATACTTGGGGTTCACAATGAAATCCCTCTGACAGCCAACTAACTGTTTCCAACAAGGACAAAATTTAAACGGAATATCATCTACGATGTTGTAGATTGCGTCTTCGTTGTATGAAGACCAATCAACATTATTTTGCCAGTAATTATGAACCCCTAGGCTTCTGGCCCAAGTAGATTTTCCGGTTCTTGTTGGGCCGACGATGTAGAGGCTCTGCTTTCTTGATCTTTCATCTGATGACTGGATACAGAATCCATCCATTGGAGGTCAGAAATTGCATCCTCGAGGGTATAACAGGTAGGTTGAAGGAGCATGTAAGCTTCGGGACTAACCTGGAAGATGTTAGGCTGGAGCCAATCATTGATTGACTCATTACAAAGTAAATCAGGTGAGGAGGGTGGATGAGGATTGGTGAACTCTTCCTGAATCTCAGGAAAAAGCTTATTTGCAGAGTATTCAAAATACTGCAATTTTGTGGACCAATCAAAGGGAAGCTCTTTCTGGATCATGGAGAGGTACTCTTCCTTGGAAGTAGCGTGTGAAATAATGTCTCGCATTATTTCATCTTTGGAAGGTTTTTTTTCCTTAACTTC---TGAATCAGATTTTCCTAGGAAGGGGGACTTCCTAGGAATGAAAGTACCTCTCTCAAAAACAGCCAGAGGTTCCTTGAGAATGTAATCCCTCACCCTGTTTACTGATTTGGCACTCTGAATGTTTGGGTGAAACCCATTAATATCAAAGAACCTTGAGTCGGATATCCTTACCGGCTTCTCTGTCTGAAGTAATGCATGTAAATGCAAACTTCCATCTTTATGTGCCTCTCGGGCACATAGAATGTATTTGGGAATCCAACGAACAACGAGCTCCCAGATCATCTGACAGGCGATTTCAGGATTTTCTGGACACTTTGGATAGGTGAGGAACGTGTTAGCGTTCCTGTGTGAGAACTGACGGTTGGATGAGGAGGAGGCCATAGCCGACGACGGAGGATGAGGCTGAGGGATGGCAGACTGGGAGCTCCAAACTCTATAGTATACCCGT-GCGCCTTCGAAATCCGCCGCTCCCTTGTCTTATAGTGGTTGTAAATGGGCCGGACCGGGCCGGCCCAGCAGGAAAAGAAGGCGCGCACTAATATTACCGCGCCTTCTTTTTCTGCGAGGGCCCGA-AGGGACCGAGCGATTTGATTTAAAGTTCGGTTCTGCTTTGTCTGATTTATCTAAAGCAGCCCAATCTAAAGAAACCGGTCCCCTGCGACTATAAATTGTCTCACAAGTGCGATTCATTC
>GB1-R14
ATGGATCCACAGAACTCCTTCT-TTGTACAGCCGCGGGTACCCACAGCAGCTCCGACATCCGGAGGAGTGTCGTGGAGTCGCGTAGGCGAGGTAGCTATTTTGAGCTTTGTTGCACTGATTTGCTTTTACCTGCTTTACCTTTGGGTGCTGAGAGACCTTATCTTAGTTCTGAAGGCTCGACAAGGCAGATCCACGGAGGAGCTGATATTTGGAGGACAAGCTGTGGATAGGAGCAACCCTATCCCTAATCTACCAGCACCACCAAGTCAGGGCAATCCCGGGCCATTTGTTCCAGGCACGGGATAAGCATTCAGCCATGTCCACGTCCAAGAGGAAGCGGGGAGATGATTCGAATTGGAGTAAGCGGGTGCCTAAGAAGAAGCCCTCTTCAGCTGGGCTGAAGAGGGCTGGAAGCAAGGCCGATAGGCCATCCCTCCAAATCCAGACACTCCAGCATGCTGGGACCACCATGATAACTGTCCCATCCGGAGGAGTATGTGACCTCATCAACACCTATGCCCGAGGATCTGACGAGGGCAACCGCCACACCAGCGAGACTCTCACGTACAAGATCGCCATCGACTACCACTTCGTTGCCGACGCGGCAGCCTGCCGCTACTCCAACACCGGAACCGGTGTAATGTGGCTGGTGTATGACACCACTCCCGGCGGACAAGCTCCGACCCCGCAAACTATATTTGCCTACCCTGACACGCTAAAAGCGTGGCCGGCCACATGGAAGGTGAGCCGGGAGCTGTGTCATCGCTTCGTGGTGAAACGGCGATGGTTGTTCAACATGGAGACCGACGGGCGGATTGGTTCGGACATTCCTCCCTCGAATGCAAGTTGGAAGCCTTGCAAGCGCAACATCTACTTCCACAAGTTCACGAGCGGGTTGGGAGTGAGAACGCAGTGGAAGAATGTAACGGACGGAGGAGTTGGTGCGATACAGAGAGGAGCTCTGTACATGGTCATTGCCCCTGGCAATGGCCTTACATTTACTGCCCATGGGCAGACCCGTCTGTACTTTAAGAGTGTTGGCAACCAGTAATGAATAAAAACTCCCGTTTTATTATATCTGATGAATGCTGAAAGCTTACATTAATATGTCGTGCGATGGCACGAAAAAACACACGCAATCAATACAGGGGGGTAGTAGGCGGGCGGCTAAGGGTGGTGCTCGGCGG-GCAGAACATCGAAAAATCAAGATCTATCTGAAT-GTACTGCCTCCGTAGGAGGCAGCTCAGGGGGAGAATACCACTTCTCCCCCGGCGACATAATGTAAATGACGCAGTTTGCCTCGAAATACTCCAGCTGCCCTGGAGTCATTTCCTTCATCCAATCTTCATCCGAGTTGGCGAGGATTATTGTAGGCTTAGACTTCTTCTGCACCTTCTTCTTCTTACCATACTTGGGGTTCACAATGAAATCCCTCTGACAGCCAACTAACTGTTTCCAACAAGGACAAAATTTAAACGGAATATCATCTACGATGTTGTAGATTGCGTCTTCGTTGTATGAAGACCAATCAACATTATTTTGCCAGTAATTATGAACCCCTAGGCTTCTGGCCCAAGTAGATTTTCCGGTTCTTGTTGGGCCGACGATGTAGAGGCTCTGCTTTCTTGATCTTTCATCTGATGACTGGATACAGAATCCATCCATTGGAGGTCAGAAATTGCATCCTCGAGGGTATAACAGGTAGGTTGAAGGAGCATGTAAGCTTCGGGACTAACCTGGAAGATGTTAGGCTGGAGCCAATCATTGATTGACTCATTACAAAGTAAATCAGGTGAGGAGGGTGGATGAGGATTGGTGAACTCTTCCTGAATCTCAGGAAAAAGCTTATTTGCAGAGTATTCAAAATACTGCAATTTTGTGGACCAATCAAAGGGAAGCTCTTTCTGGATCATGGAGAGGTACTCTTCCTTGGAAGTAGCGTGTGAAATAATGTCTCGCATTATTTCATCTTTGGAAGGTTTTTTTTCCTTAACTTC---TGAATCAGATTTTCCTAGGAAGGGGGACTTCCTAGGAATGAAAGTACCTCTCTCAAAAACAGCCAGAGGTTCCTTGAGAATGTAATCCCTCACCCTGTTTACTGATTTGGCACTCTGAATGTTTGGGTGAAACCCATTAATATCAAAGAACCTTGACTCGGATATCCTTACCGGCTTCTCTGTCTGAAGTAATGCATGTAAATGCAAACTTCCATCTTTATGTGCCTCTCGGGCACATAGAATGTATTTGGGAATCCAACGAACAACGAGCTCCCAGATCATCTGACAGGCGATTTCAGGATTTTCTGGACACTTTGGATAGGTGAGGAACGTGTTAGCGTTCCTGTGTGAGAACTGACGGTTGGATGAGGAGGAGGCCATAGCCGACGACGGAGGATGAGGCTGAGGGATGGCAGACTGGGAGCTCCAAACTCTATAGTATACCCGT-GCGCCTTCGAAATCCGCCGCTCCCTTGTCTTATAGTGGTTGTAAATGGGCCGGACCGGGCCGGCCCAGCAGGAAAAGAAGGCGCGCACTAATATTACCGCGCCTTCTTTTCCTGCGAGGGCCCGGTAGGGCCCGAGCGATTTGATGTAAAGCTTGGTCCTGCTTTGTCTGATTTATCTAAAGCAGCCCAATCTAAAGAAACCGGTCCCGGGC-ACTATAAATTGCCTAACAAGTGCGATTCATTC
>GB1-R13
ATGGATCCACAGAACGCCCTGTATTAT-CAGCCTCGGGTACCCACAGCAGCTCCGGCATCCGCAGGAGTGCCGTGGAGTCGCGTAGGCGAGGTAGCTATTTTGAGCTTTGTTGCACTGATTTGCTTTTACCTGCTTTACCTTTGGGTGCTGAGAGACCTTATCTTAGTTCTGAAGGCTCGACAAGGCAGATCCACGGAGGAGCTGATATTTGGAGGACAAGCTGTGGATAGGAGCAACCCTATCCCTAATCTACCAGCACCACCAAGTCAGGGCAATCCCGGGCCATTTGTTCCAGGCACGGGATAAGCATTCAGCCATGTCCACGTCCAAGAGGAAGCGGGGAGATGATTCGAATTGGAGTAAGCGGGTGCCTAAGAAGAAGCCCTCTTCAGCTGGGCTGAAGAGGGCTGGAAGCAAGGCCGATAGGCCATCCCTCCAAATCCAGACACTCCAGCATGCTGGGACCACCATGATAACTGTCCCATCCGGAGGAGTATGTGACCTCATCAACACCTATGCCCGAGGATCTGACGAGGGCAACCGCCACACCAGCGAGACTCTCACGTACAAGATCGCCATCGACTACCACTTCGTTGCCGACGCGGCAGCCTGCCGCTACTCCAACACCGGAACCGGTGTAATGTGGCTGGTGTATGACACCACTCCCGGCGGACAAGCTCCGACCCCGCAAACTATATTTGCCTACCCTGACACGCTAAAAGCGTGGCCGGCCACATGGAAGGTGAGCCGGGAGCTGTGTCATCGCTTCGTGGTGAAACGGCGATGGTTGTTCAACATGGAGACCGACGGGCGGATTGGTTCGGACATTCCTCCCTCGAATGCAAGTTGGAAGCCTTGCAAGCGCAACATCTACTTCCACAAGTTCACGAGCGGGTTGGGAGTGAGAACGCAGTGGAAGAATGTAACGGACGGAGGAGTTGGTGCCATCCAGAGAGGAGCGTTGTACATGGTCATTGCCCCCGGCAATGGTCTTACATTTACTGCCCATGGGCAGACCCGTCTGTACTTTAAGAGTGTCGGCAACCAGTAATGAATAAAAACTCCCGTTTTATTATATCTGATGAATGCTGAAAGCTTACATTAATATGTCGTGCGATGGCACGAAAAAACACACGCAATCAATACAGGGGGGTAGTAGGCGGGCGGCTAAGGGTGGTGCTCGGCGG-GCAGAACATCGAAAAATCAAGATCTATCTGAAT-GTACTGCCTCCGTAGGAGGCAGCTCAGGGGGAGAATACCACTTCTCCCCCGGCGACATAATGTAAATGACGCAGTTTGCCTCGAAATACTCCAGCTGCCCTGGAGTCATTTCCTTCATCCAATCTTCATCCGAGTTGGCGAGGATTATTGTAGGCTTAGACTTCTTCTGCACCTTCTTCTTCTTACCATACTTGGGGTTCACAATGAAATCCCTCTGACAGCCAACTAACTGTTTCCAACAAGGACAAAATTTAAACGGAATATCATCTACGATGTTGTAGATTGCGTCTTCGTTGTATGAAGACCAATCAACATTATTTTGCCAGTAATTATGAACCCCTAGGCTTCTGGCCCAAGTAGATTTTCCGGTTCTTGTTGGGCCGACGATGTAGAGGCTCTGCTTTCTTGATCTTTCATCTGATGACTGGATACAGAATCCATCCATTGGAGGTCAGAAATTGCATCCTCGAGGGTATAACAGGTAGGTTGAAGGAGCATGTAAGCTTCGGGACTAACCTGGAAGATGTTAGGCTGGAGCCAATCATTGATTGACTCATTACAAAGTAAATCAGGTGAGGAGGGTGGATGAGGATTGGTGAACTCTTCCTGAATCTCAGGAAAAAGCTTATTTGCAGAGTATTCAAAATACTGCAATTTTGTGGACCAATCAAAGGGAAGCTCTTTCTGGATCATGGAGAGGTACTCTTCCTTGGAAGTAGCGTGTGAAATAATGTCTCGCATTATTTCATCTTTGGAAGGTTTTTTTTCCTTAACTTC---TGAATCAGATTTTCCTAGGAAGGGGGACTTCCTAGGAATGAAAGTACCTCTCTCAAAAACAGCCAGAGGTTCCTTGAGAATGTAATCCCTCACCCTGTTTACTGATTTGGCACTCTGAATGTTTGGGTGAAACCCATTAATATCAAAGAACCTTGAGTCGGATATCCTTACCGGCTTCTCTGTCTGAAGTAATGCATGTAAATGCAAACTTCCATCTTTATGTGCCTCTCGGGCACATAGAATGTATTTGGGAATCCAACGAACAACGAGCTCCCAGATCATCTGACAGGCGATTTCAGGATTTTCTGGACACTTTGGATAGGTGAGGAACGTGTTAGCGTTCCTGTGTGAGAACTGACGGTTGGATGAGGAGGAGGCCATAGCCGACGACGGAGGATGAGGCTGAGGGATGGCAGACTGGGAGCTCCAAACTCTATAGTATACCCGT-GCGCCTTCGAAATCCGCCGCTCCCTTGTCTTATAGTGGTTGTAAATGGGCCGGACCGGGCCGGCCCAGCAGGAAAAGAAGGCGCGCAATAATATTACCGCGCCTTCTTTTTCTGCGAGGGCCCGA-AGGGACCGAGCGATTTGATTTAAAGTTCGGTTCTGCTTTGTCTGATTTATCTAAAGCAGCCCAATCTAAAGAAACCGGTCCCCTGCGACTATAAATTGTCTCACAAGTGCGATTCATTC
>GB1-R12
ATGGATCCACAGAACGCCCTGTATTAT-CAGCCGCGGGTACCCACAGCAGCTCCGGCATCCGCAGGAGTGCCGTGGAGTCGCGTAGGCGAGGTAGCTATTTTGAGCTTTGTTGCACTGATTTGCTTTTACCTGCTTTACCTTTGGGTGCTGAGAGACCTTATCTTAGTTCTGAAGGCTCGACAAGGCAGATCCACGGAGGAGCTGATATTTGGAGGACAAGCTGTGGATAGGAGCAACCCTATCCCTAATCTACCAGCACCACCAAGTCAGGGCAATCCCGGGCCATTTGTTCCAGGCACGGGATAAGCATTCAGCCATGTCCACGTCCAAGAGGAAGCGGGGAGATGATTCGAATTGGAGTAAGCGGGTGCCTAAGAAGAAGCCCTCTTCAGCTGGGCTGAAGAGGGCTGGAAGCAAGGCCGATAGGCCATCCCTCCAAATCCAGACACTCCAGCATGCTGGGACCACCATGATAACTGTCCCATCCGGAGGAGTATGTGACCTCATCAACACCTATGCCCGAGGATCTGACGAGGGCAACCGCCACACCAGCGAGACTCTCACGTACAAGATCGCCATCGACTACCACTTCGTTGCCGACGCGGCAGCCTGCCGCTACTCCAACACCGGAACCGGTGTAATGTGGCTGGTGTATGACACCACTCCCGGCGGACAAGCTCCGACCCCGCAAACTATATTTGCCTACCCTGACACGCTAAAAGCGTGGCCGGCCACATGGAAGGTGAGCCGGGAGCTGTGTCATCGCTTCGTGGTGAAACGGCGATGGTTGTTCAACATGGAGACCGACGGGCGGATTGGTTCGGACATTCCTCCCTCGAATGCAAGTTGGAAGCCTTGCAAGCGCAACATCTACTTCCACAAGTTCACGAGCGGGTTGGGAGTGAGAACGCAGTGGAAGAATGTAACGGACGGAGGAGTTGGTGCCATCCAGAGAGGAGCGTTGTACATGGTCATTGCCCCCGGCAATGGTCTTACATTTACTGCCCATGGGCAGACCCGTCTGTACTTTAAGAGTGTTGGCAACCAGTAATGAATAAAAACTCCCGTTTTATTATATCTGATGAATGCTGAAAGCTTACATTAATATGTCGTGCGATGGCACGAAAAAACACACGCAATCAATACAGGGGGGTAGTAGGCGGGCGGCTAAGGGTGGTGCTCGGCGG-GCAGAACATCGAAAAATCAAGATCTATCTGAAT-GTACTGCCTCCGTAGGAGGCAGCTCAGGGGGAGAATACCACTTCTCCCCCGGCGACATAATGTAAATGACGCAGTTTGCCTCGAAATACTCCAGCTGCCCTGGAGTCATTTCCTTCATCCAATCTTCATCCGAGTTGGCGAGGATTATTGTAGGCTTAGACTTCTTCTGCACCTTCTTCTTCTTACCATACTTGGGGTTCACAATGAAATCCCTCTGACAGCCAACTAACTGTTTCCAACAAGGACAAAATTTAAACGGAATATCATCTACGATGTTGTAGATTGCGTCTTCGTTGTATGAAGACCAATCAACATTATTTTGCCAGTAATTATGAACCCCTAGGCTTCTGGCCCAAGTAGATTTTCCGGTTCTTGTTGGGCCGACGATGTAGAGGCTCTGCTTTCTTGATCTTTCATCTGATGACTGGATACAGAATCCATCCATTGGAGGTCAGAAATTGCATCCTCGAGGGTATAACAGGTAGGTTGAAGGAGCATGTAAGCTTCGGGACTAACCTGGAAGATGTTAGGCTGGAGCCAATCATTGATTGACTCATTACAAAGTAAATCAGGTGAGGAGGGTGGATGAGGATTGGTGAACTCTTCCTGAATCTCAGGAAAAAGCTTATTTGCAGAGTATTCAAAATACTGCAATTTTGTGGACCAATCAAAGGGAAGCTCTTTCTGGATCATGGAGAGGTACTCTTCCTTGGAAGTAGCGTGTGAAATAATGTCTCGCATTATTTCATCTTTGGAAGGTTTTTTTTCCTTAACTTC---TGAATCAGATTTTCCTAGGAAGGGGGACTTCCTAGGAATGAAAGTACCTCTCTCAAAAACAGCCAGAGGTTCCTTGAGAATGTAATCCCTCACCCTGTTTACTGATTTGGCACTCTGAATGTTTGGGTGAAACCCATTAATATCAAAGAACCTTGAGTCGGATATCCTTACCGGCTTCTCTGTCTGAAGTAATGCATGTAAATGCAAACTTCCATCTTTATGTGCCTCTCGGGCACATAGAATGTATTTGGGAATCCAACGAACAACGAGCTCCCAGATCATCTGACAGGCGATTTCAGGATTTTCTGGACACTTTGGATAGGTGAGGAACGTGTTAGCGTTCCTGTGTGAGAACTGACGGTTGGATGAGGAGGAGGCCATAGCCGACGACGGAGGATGAGGCTGAGGGATGGCAGACTGGGAGCTCCAAACTCTATAGTATACCCGT-GCGCCTTCGAAATCCGCCGCTCCCTTGTCTTATAGTGGTTGTAAATGGGCCGGACCGGGCCGGCCCAGCAGGAAAAGAAGGCGCGCACTAATATTACCGCGCCTTCTTTTTCTGCGAGGGCCCGA-AGGGACCGAGCGATTTGATTTAAAGTTCGGTTCTGCTTTGTCTGATTTATCTAAAGCAGCCCAATCTAAAGAAACCGGTCCCCTGCGACTATAAATTGTCTCACAAGTGCGATTCATTC
>GB1-R11
ATGGATCCACAGAACTCCTTCT-TTGTACAGCCGCGGGTACCCACAGCAGCTCCGGCATCCGCAGGAGTGCCGTGGAGTCGCGTAGGCGAGGTAGCTATTTTGAGCTTTGTTGCACTGATTTGCTTTTACCTGCTTTACCTTTGGGTGCTGAGAGACCTTATCTTAGTTCTGAAGGCTCGACAAGGCAGATCCACGGAGGAGCTGATATTTGGAGGACAAGCTGTGGATAGGAGCAACCCTATCCCTAATCTACCAGCACCACCAAGTCAGGGCAATCCCGGGCCATTTGTTCCAGGCACGGGATAAGCATTCAGCCATGTCCACGTCCAAGAGGAAGCGGGGAGATGATTCGAATTGGAGTAAGCGGGTGCCTAAGAAGAAGCCCTCTTCAGCTGGGCTGAAGAGGGCTGGAAGCAAGGCCGATAGGCCATCCCTTCAGATCCAGACACTCCAGCATGCTGGGACCACCATGATAACTGTCCCATCCGGAGGAGTATGTGACCTCATCAACACCTATGCCCGAGGATCTGACGAGGGCAACCGCCACACCAGCGAGACTCTCACGTACAAGATCGCCATCGACTACCACTTCGTTGCCGACGCGGCAGCCTGCCGCTACTCCAACACCGGAACCGGTGTAATGTGGCTGGTGTATGACACCACTCCCGGCGGACAAGCTCCGACCCCGCAAACTATATTTGCCTACCCTGACACGCTAAAAGCGTGGCCGGCCACATGGAAGGTGAGCCGGGAGCTGTGTCATCGCTTCGTGGTGAAACGGCGATGGTTGTTCAACATGGAGACCGACGGGCGGATTGGTTCGGACATTCCTCCCTCGAATGCAAGTTGGAAGCCTTGCAAGCGCAACATCTACTTCCACAAGTTCACGAGCGGGTTGGGAGTGAGAACGCAGTGGAAGAATGTAACGGACGGAGGAGTTGGTGCCATCCAGAGAGGAGCGTTGTACATGGTCATTGCCCCCGGCAATGGTCTTACATTTACTGCCCATGGGCAGACCCGTCTGTACTTTAAGAGTGTCGGCAACCAGTAATGAATAAAAACTCC-GTTTTATTATATCTGATGAATGCTCAAAGCTTACCTTAATATGTCGTGCGATGGCACGAAAAAACACACGCAATCAATACAGGGGGGTAGTAGGCGGGCGGCTAAGGGTGGTGCTCGGCGG-GCAGAACATCGAAAAATCAAGATCTATCTGAAT-GTACTGCCTCCGTAGGAGGCAGCTCAGGGGGAGAATACCACTTCTCCCCCGGCGACATAATGTAAATGACGCAGTTTGCCTCGAAATACTCCAGCTGCCCTGGAGTCATTTCCTTCATCCAATCTTCATCCGAGTTGGCGAGGATTATTGTAGGCTTAGACTTCTTCTGCACCTTCTTCTTCTTACCATACTTGGGGTTCACAATGAAATCCCTCTGACAGCCAACTAACTGTTTCCAACAAGGACAAAATTTAAACGGAATATCATCTACGATGTTGTAGATTGCGTCTTCGTTGTATGAAGACCAATCAACATTATTTTGCCAGTAATTATGAACCCCTAGGCTTCTGGCCCAAGTAGATTTTCCGGTTCTTGTTGGGCCGACGATGTAGAGGCTCTGCTTTCTTGATCTTTCATCTGATGACTGGATACAGAATCCATCCATTGGAGGTCAGAAATTGCATCCTCGAGGGTATAACAGGTAGGTTGAAGGAGCATGTAAGCTTCGGGACTAACCTGGAAGATGTTAGGCTGGAGCCAATCATTGATTGACTCATTACAAAGTAAATCAGGTGAGGAGGGTGGATGAGGATTGGTGAACTCTTCCTGAATCTCAGGAAAAAGCTTATTTGCAGAGTATTCAAAATACTGCAATTTTGTGGACCAATCAAAGGGAAGCTCTTTCTGGATCATGGAGAGGTACTCTTCCTTGGAAGTAGCGTGTGAAATAATGTCTCGCATTATTTCATCTTTGGAAGGTTTTTTTTCCTTAACTTC---TGAATCAGATTTTCCTAGGAAGGGGGACTTCCTAGGAATGAAAGTACCTCTCTCAAAAACAGCCAGAGGTTCCTTGAGAATGTAATCCCTCACCCTGTTTACTGATTTGGCACTCTGAATGTTTGGGTGAAACCCATTAATATCAAAGAACCTTGAGTCGGATATCCTTACCGGCTTCTCTGTCTGAAGTAATGCATGTAAATGCAAACTTCCATCTTTATGTGCCTCTCGGGCACATAGAATGTATTTGGGAATCCAACGAACAACGAGCTCCCAGATCATCTGACAGGCGATTTCAGGATTTTCTGGACACTTTGGATAGGTGAGGAACGTGTTAGCGTTCCTGTGTGAGAACTGACGGTTGGATGAGGAGGAGGCCATAGCCGACGACGGAGGATGAGGCTGAGGGATGGCAGACTGGGAGCTCCAAACTCTATAGTATACCCGT-GCGCCTTCGAAATCCGCCGCTCCCTTGTCTTATAGTGGTTGTAAATGGGCCGGACCGGGCCGGCCCAGCAGGAAAAGAAGGCGCGCACTAATATTACCGCGCCTTCTTTTCCTGCGAGGGCCCGGTAGGGCCCGAGCGATTTGATGTAAAGCTTGGTCCTGCTTTGTATGATTTATCTAAAGCAGCCCATTCTAAAGAAACCGGTCCCGGGC-ACTATAAATTGCCTAACAAGTGCGATTCATTC
>GB1-R10
ATGGATCCACAGAACTCCTTCT-TTGTACAGCCGCGGGTACCCACAGCAGCTCCGGCATCCGCAGGAGTGCCGTGGAGTCGCGTAGGCGAGGTAGCTATTTTGAGCTTTGTTGCACTGATTTGCTTTTACCTGCTTTACCTTTGGGTGCTGAGAGACCTTATCTTAGTTCTGAAGGCTCGACAAGGCAGATCCACGGAGGAGCTGATATTTGGAGGACAAGCTGTGGATAGGAGCAACCCTATCCCTAATCTACCAGCACCACCAAGTCAGGGCAATCCCGGGCCATTTGTTCCAGGCACGGGATAAGCATTCAGCCATGTCCACGTCCAAGAGGAAGCGGGGAGATGATTCGAATTGGAGTAAGCGGGTGCCTAAGAAGAAGCCCTCTTCAGCTGGGCTGAAGAGGGCTGGAAGCAAGGCCGATAGGCCATCCCTCCAAATCCAGACACTCCAGCATGCTGGGACCACCATGATAACTGTCCCATCCGGAGGAGTATGTGACCTCATCAACACCTATGCCCGAGGATCTGACGAGGGCAACCGCCACACCAGCGAGACTCTCACGTACAAGATCGCCATCGACTACCACTTCGTTGCCGACGCGGCAGCCTGCCGCTACTCCAACACCGGAACCGGTGTAATGTGGCTGGTGTATGACACCACTCCCGGCGGACAAGCTCCGACCCCGCAAACTATATTTGCCTATCCGGACACGCTGAAAGCTTGGCCGGCAACATGGAAAGTGAGCCGGGAGCTGTGTCATCGCTTCGTGGTGAAACGGCGATGGTTGTTCAACATGGAGACCGACGGTCGAATTGGTTCGGACATCCCTCCTTCGAATGCAAGTTGGAAGCCGTGCAAGCGCAACATCTACTTCCACAAGTTCACGAGTGGGTTGGGAGTGAGAACGCAGTGGAAGAATGTAACGGACGGAGGAGTTGGTGCGATACAGAGAGGAGCTCTGTACATGGTCATTGCCCCTGGCAATGGCCTTACATTTACTGCCCATGGGCAGACCCGTCTGTACTTTAAGAGTGTTGGCAACCAGTAATGAATAAAAACTCCCGTTTTATTATATCTGATGAATGCTGAAAGCTTACATTAATATGTCGTGCGATGGCACGAAAAAACACACGCAATCAATACAGGGGGGTAGTAGGCGGGCGGCTAAGGGTGGTGCTCGGCGG-GCAGAACATCGAAAAATCAAGATCTATCTGAAT-GTACTGCCTCCGTAGGAGGCAGCTCAGGGGGAGAATACCACTTCTCCCCCGGCGACATAATGTAAATGACGCAGTTTGCCTCGAAATACTCCAGCTGCCCTGGAGTCATTTCCTTCATCCAATCTTCATCCGAGTTGGCGAGGATTATTGTAGGCTTAGACTTCTTCTGCACCTTCTTCTTCTTACCATACTTGGGGTTCACAATGAAATCCCTCTGACAGCCAACTAACTGTTTCCAACAAGGACAAAATTTAAACGGAATATCATCTACGATGTTGTAGATTGCGTCTTCGTTGTATGAAGACCAATCAACATTATTTTGCCAGTAATTATGAACCCCTAGGCTTCTGGCCCAAGTAGATTTTCCGGTTCTTGTTGGGCCGACGATGTAGAGGCTCTGCTTTCTTGATCTTTCATCTGATGACTGGATACAGAATCCATCCATTGGAGGTCAGAAATTGCATCCTCGAGGGTATAACAGGTAGGTTGAAGGAGCATGTAAGCTTCGGGACTAACCTGGAAGATGTTAGGCTGGAGCCAATCATTGATTGACTCATTACAAAGTAAATCAGGTGAGGAGGGTGGATGAGGATTGGTGAACTCTTCCTGAATCTCAGGAAAAAGCTTATTTGCAGAGTATTCAAAATACTGCAATTTTGTGGACCAATCAAAGGGAAGCTCTTTCTGGATCATGGAGAGGTACTCTTCCTTGGAAGTAGCGTGTGAAATAATGTCTCGCATTATTTCATCTTTGGAAGGTTTTTTTTCCTTAACTTC---TGAATCAGATTTTCCTAGGAAGGGGGACTTCCTAGGAATGAAAGTACCTCTCTCAAAAACAGCCAGAGGTTCCTTGAGAATGTAATCCCTCACCCTGTTTACTGATTTGGCACTCTGAATGTTTGGGTGAAACCCATTAATATCAAAGAACCTTGAGTCGGATATCCTTACCGGCTTCTCTGTCTGAAGTAATGCATGTAAATGCAAACTTCCATCTTTATGTGCCTCTCGGGCACATAGAATGTATTTGGGAATCCAACGAACAACGAGCTCCCAGATCATCTGACAGGCGATTTCAGGATTTTCTGGACACTTTGGATAGGTGAGGAACGTGTTAGCGTTCCTGTGTGAGAACTGACGGTTGGATGAGGAGGAGGCCATAGCCGACGACGGAGGATGAGGCTGAGGGATGGCAGACTGGGAGCTCCAAACTCTATAGTATACCCGT-GCGCCTTCGAAATCCGCCGCTCCCTTGTCTTATAGTGGTTGTAAATGGGCCGGACCGGGCCGGCCCAGCAGGAAAAGAAGGCGCGCACTAATATTACCGCGCCTTCTTTTCCTGCGAGGGCCCGGTAGGGCCCGAGCGATTTGATGTAAAGCTTGGTCCTGCTTTGTATGATTTATCTAAAGCAGCCCATTCTAAAGAAACCGGTCCCGGGC-ACTATAAATTGCCTAACAAGTGCGATTCATTC
>GB1-R1
ATGGATCCACAGAACTCCTTCT-TTGTACAGCCGCGGGTACCCACAGCAGCTCCGGCATCCGCAGGAGTGCCGTGGAGTCGCGTAGGCGAGGTAGCTATTTTGAGCTTTGTTGCACTGATTTGCTTTTACCTGCTTTACCTTTGGGTGCTGAGAGACCTTATCTTAGTTCTGAAGGCTCGACAAGGCAGATCCACGGAGGAGCTGATATTTGGAGGACAAGCTGTGGATAGGAGCAACCCTATCCCTAATCTACCAGCACCACCAAGTCAGGGCAATCCCGGGCCATTTGTTCCAGGCACGGGATAAGCATTCAGCCATGTCCACGTCCAAGAGGAAGCGGGGAGATGATTCGAATTGGAGTAAGCGGGTGCCTAAGAAGAAGCCCTCTTCAGCTGGGCTGAAGAGGGCTGGAAGCAAGGCCGATAGGCCATCCCTTCAGATCCAGACACTCCAGCATGCTGGGACCACCATGATAACTGTCCCATCCGGAGGAGTATGTGACCTCATCAACACCTATGCCCGAGGATCTGACGAGGGCAACCGCCACACCAGCGAGACTCTCACGTACAAGATCGCCATCGACTACCACTTCGTTGCCGACGCGGCAGCCTGCCGCTACTCCAACACCGGAACCGGTGTAATGTGGCTGGTGTATGACACCACTCCCGGCGGACAAGCTCCGACCCCGCAAACTATATTTGCCTACCCTGACACGCTAAAAGCGTGGCCGGCCACATGGAAAGTGAGCCGGGAGCTGTGTCATCGCTTCGTGGTGAAACGGCGATGGTTGTTCAACATGGAGACCGACGGGCGGATTGGTTCGGACATTCCTCCCTCGAATGCAAGTTGGAAGCCTTGCAAGCGCAACATCTACTTCCACAAGTTCACGAGCGGGTTGGGAGTGAGAACGCAGTGGAAGAATGTAACGGACGGAGGAGTTGGTGCCATCCAGAGAGGAGCGTTGTACATGGTCATTGCCCCCGGCAATGGTCTTACATTTACTGCCCATGGGCAGACCCGTCTGTACTTTAAGAGTGTCGGCAACCAGTAATGAATAAAAACTCC-GTTTTATTATATCTGATGAATGCTCAAAGCTTACATTAATATGTCGTGCGATGGCACGAAAAAACACACGCAATCAATACAGGGGGGTAGTAGGCGGGCGGCTAAGGGTGGTGCTCGGCGG-GCAGAACATCGAAAAATCAAGATCTATCTGAAT-GTACTGCCTCCGTAGGAGGCAGCTCAGGGGGAGAATACCACTTCTCCCCCGGCGACATAATGTAAATGACGCAGTTTGCCTCGAAATACTCCAGCTGCCCTGGAGTCATTTCCTTCATCCAATCTTCATCCGAGTTGGCGAGGATTATTGTAGGCTTAGACTTCTTCTGCACCTTCTTCTTCTTACCATACTTGGGGTTCACAATGAAATCCCTCTGACAGCCAACTAACTGTTTCCAACAAGGACAAAATTTAAACGGAATATCATCTACGATGTTGTAGATTGCGTCTTCGTTGTATGAAGACCAATCAACATTATTTTGCCAGTAATTATGAACCCCTAGGCTTCTGGCCCAAGTAGATTTTCCGGTTCTTGTTGGGCCGACGATGTAGAGGCTCTGCTTTCTTGATCTTTCATCTGATGACTGGATACAGAATCCATCCATTGGAGGTCAGAAATTGCATCCTCGAGGGTATAACAGGTAGGTTGAAGGAGCATGTAAGCTTCGGGACTAACCTGGAAGATGTTAGGCTGGAGCCAATCATTGATTGACTCATTACAAAGTAAATCAGGTGAGGAGGGTGGATGAGGATTGGTGAACTCTTCCTGAATCTCAGGAAAAAGCTTATTTGCAGAGTATTCAAAATACTGCAATTTTGTGGACCAATCAAAGGGAAGCTCTTTCTGGATCATGGAGAGGTACTCTTCCTTGGAAGTAGCGTGTGAAATAATGTCTCGCATTATTTCATCTTTGGAAGGTTTTTTTTCCTTAACTTC---TGAATCAGATTTTCCTAGGAAGGGGGACTTCCTAGGAATGAAAGTACCTCTCTCAAAAACAGCCAGAGGTTCCTTGAGAATGTAATCCCTCACCCTGTTTACTGATTTGGCACTCTGAATGTTTGGGTGAAACCCATTAATATCAAAGAACCTTGAGTCGGATATCCTTACCGGCTTCTCTGTCTGAAGTAATGCATGTAAATGCAAACTTCCATCTTTATGTGCCTCTCGGGCACATAGAATGTATTTGGGAATCCAACGAACAACGAGCTCCCAGATCATCTGACAGGCGATTTCAGGATTTTCTGGACACTTTGGATAGGTGAGGAACGTGTTAGCGTTCCTGTGTGAGAACTGACGGTTGGATGAGGAGGAGGCCATAGCCGACGACGGAGGATGAGGCTGAGGGATGGCAGACTGGGAGCTCCAAACTCTATAGTATACCCGT-GCGCCTTCGAAATCCGCCGCTCCCTTGTCTTATAGTGGTTGTAAATGGGCCGGACCGGGCCGGCCCAGCAGGAAAAGAAGGCGCGCACTAATATTACCGCGCCTTCTTTTCCTGCGAGGGCCCGGTAGGGCCCGAGCGATTTGATGTAAAGCTTGGTCCTGCTTTGTATGATTTATCTAAAGCAGCCCATTCTAAAGAAACCGGTCCCGGGC-ACTATAAATTGCCTAACAAGTGCGATTCATTC
>GB1-I8
ATGGATCCACAGAACGCCCTGTATTAT-CAGCCGCGGGTACCCACAGCAGCTCCGGCATCCGCAGGAGTGCCGTGGAGTCGCGTAGGCGAGGTAGCTATTTTGAGCTTTGTTGCACTGATTTGCTTTTACCTGCTTTACCTTTGGGTGCTGAGAGACCTTATCTTAGTTCTGAAGGCTCGACAAGGCAGATCCACGGAGGAGCTGATATTTGGAGGACAAGCTGTGGATAGGAGCAACCCTATCCCTAATCTACCAGCACCACCAAGTCAGGGCAATCCCGGGCCATTTGTTCCAGGCACGGGATAAGCATTCAGCCATGTCCACGTCCAAGAGGAAGCGGGGAGATGATTCGAATTGGAGTAAGCGGGTGCCTAAGAAGAAGCCCTCTTCAGCTGGGCTGAAGAGGGCTGGAAGCAAGGCCGATAGGCCATCCCTCCAAATCCAGACACTCCAGCATGCTGGGACCACCATGATAACTGTCCCATCCGGAGGAGTATGTGACCTCATCAACACCTATGCCCGAGGATCTGACGAGGGCAACCGCCACACCAGCGAGACTCTCACGTACAAGATCGCCATCGACTACCACTTCGTTGCCGACGCGGCAGCCTGCCGCTACTCCAACACCGGAACCGGTGTAATGTGGCTGGTGTATGACACCACTCCCGGCGGACAAGCTCCGACCCCGCAAACTATATTTGCCTACCCTGACACGCTAAAAGCGTGGCCGGCCACATGGAAGGTGAGCCGGGAGCTGTGTCATCGCTTCGTGGTGAAACGGCGATGGTTGTTCAACATGGAGACCGACGGGCGGATTGGTTCGGACATTCCTCCCTCGAATGCAAGTTGGAAGCCTTGCAAGCGCAACATCTACTTCCACAAGTTCACGAGCGGGTTGGGAGTGAGAACGCAGTGGAAGAATGTAACGGACGGAGGAGTTGGTGCCATCCAGAGAGGAGCGTTGTACATGGTCATTGCCCCCGGCAATGGTCTTACATTTACTGCCCATGGGCAGACCCGTCTGTACTTTAAGAGTGTCGGCAACCAGTAATGAATAAAAACTCC-GTTTTATTATATCTGATGAATGCTCAAAGCTTACATTAATATGTCGTGCGATGGCACGAAAAA-CACACTGGAACGCAGCCCCGGGCTAA-AGACCGGGTCTCAAGAG----ACCCTGCGATACAAAACATCGAAAAAACAAGATCTATATGAATTACACTTCCTCCGTAGGAGGAAGCACAGGGGGAGAATACCACTTCTCCCCTGGCGACATTTTATAAATCATGCAGTTTGCCTCGAAATACTCCATCTGCCCTGGAGTCATTTCCTTCATCCAGTCTTCATCCCAGTTGGTGAGGATGATTGTAGGCTTAGACTTCATCTGAACTTTCTTCTTCTTGCCATATTTTGGATTTACCACGAACTCTTTCTGACAGCCAACTAACTGTTTCCAACAAGGACAGAATTTAAAAGGAATATCATCTACGATGTTGTAGATTGCGTCTTCGTTGTACGAAGACCAATCAACATTATTTTGCCAATAATTATGAAGCCCTAAGCTTCTGGCCCAAGTAGATTTTCCTGTTCGTGTTGGACCGACGATGTAGAGGCTCTGCTTTCTTGTTCCTTCATCTGTTGGCTGGATAATTGATCCATCCATTCAAGGTCAGAGATAGCCTCTTCGAGGGTGTAACAGGTTGGTTGAAGAAGCATGTATGATTCGGGACTAACCTGGAAGATGTTAGGCTGGAGCCAATCTTTGATTGACTCATTACAAAGAAGATCAGGTGAAGAGGGTGGATGAGGACTGATGAACTCTTCCTGAATCTCAGGGAACAATTTATTTGCAGAGTATTCAAAATACTGCAATTTTGTGGCCCAGTCATAGGGGAACTCTTTACGAACCATAGAGAGGTACTCTAGCTTTGAAGTGGAGTGTGAAATAATCTCTCTCATTATTTCATCTTTGGAAGGTTTCTTTTCAG-AATTTCCCTTGGA--AGGATTTCCTAGGAAGCTTGACTTCCTAGGAATGAAAGTACCTCTCTCAAACAAGGCCAGAGGTTCCTTGAGAATGTAATCCCTGACCTTGTTTACTGATTTTGCACTCTGAATGTTTGGGTGGAACCCTTTGATATCAAAGAACCTTGAGTCAGTGATTCTTACCGGTTTCTCTGTCTGGATTAATGCATGTAAATGCATATCTCCATCTCTATGTGCCTCTCGGGCACATATGATATACTTCGGGGTCCAACGACCAACGAGCTCCCAAATCATCTGACATAGGATTTCTGGATTTTCTGGACAGTGTGGATATGTTAAGAACGTGTTAACGTTCCTGTGTGAGAACTGACGGTTGGATGAGGAGGAGGCCATATCGGACGACTCCGAGC-AGCTTGAGGGATGGCAGGATGGGAGCTCCAAACTCTATATCA-ACCGGTTGCGCCTTCGAAATCCGCCGCTCCCCC-TTTTATAGTGGTTGTTTATGGGCCGGACCGGGCCGGCCCAGCAGGAAAAGAAGGCGCGCAATAATATTACCGCGCCTTCTTTTTCTGCGAGGGCCCGA-AGGGACCGAGCGATTTGATTTAAAGTTCGGTTCTGCTTTGTCTGATTTATCTAAAGCAGCCCAATCTAAAGAAACCGGTCCCCTGCGACTATAAATTGTCTCACAAGTGCGATTCATTC
>GB1-I7
ATGGATCCACAGAACGCCCTGTATTAT-CAGCCGCGGGTACCCACAGCAGCTCCGGCATCCGCAGGAGTGCCGTGGAGTCGCGTAGGCGAGGTAGCTATTTTGAGCTTTGTTGCACTGATTTGCTTTTACCTGCTTTACCTTTGGGTGCTGAGAGACCTTATCTTAGTTCTGAAGGCTCGACAAGGCAGATCCACGGAGGAGCTGATATTTGGAGGACAAGCTGTGGATAGGAGCAACCCTATCCCTAATCTACCAGCACCACCAAGTCAGGGCAATCCCGGGCCATTTGTTCCAGGCACGGGATAAGCATTCAGCCATGTCCACGTCCAAGAGGAAGCGGGGAGATGATTCGAATTGGAGTAAGCGGGTGCCTAAGAAGAAGCCCTCTTCAGCTGGGCTGAAGAGGGCTGGAAGCAAGGCCGATAGGCCATCCCTCCAAATCCAGACACTCCAGCATGCTGGGACCACCATGATAACTGTCCCATCCGGAGGAGTATGTGACCTCATCAACACCTATGCCCGAGGATCTGACGAGGGCAACCGCCACACCAGCGAGACTCTCACGTACAAGATCGCCATCGACTACCACTTCGTTGCCGACGCGGCAGCCTGCCGCTACTCCAACACCGGAACCGGTGTAATGTGGCTGGTGTATGACACCACTCCCGGCGGACAAGCTCCGACCCCGCAAACTATATTTGCCTACCCTGACACGCTAAAAGCGTGGCCGGCCACATGGAAGGTGAGCCGGGAGCTGTGTCATCGCTTCGTGGTGAAACGGCGATGGTTGTTCAACATGGAGACCGACGGGCGGATTGGTTCGGACATTCCTCCCTCGAATGCAAGTTGGAAGCCTTGCAAGCGCAACATCTACTTCCACAAGTTCACGAGCGGGTTGGGAGTGAGAACGCAGTGGAAGAATGTAACGGACGGAGGAGTTGGTGCCATCCAGAGAGGAGCGTTGTACATGGTCATTGCCCCCGGCAATGGTCTTACATTTACTGCCCATGGGCAGACCCGTCTGTACTTTAAGAGTGTCGGCAACCAGTAATGAATAAAAACTCC-GTTTTATTATATCTGATGAATGCTCAAAGCTTACATTAATATGTCGTGCGATGGCACGAAAAA-CACACTGGAACGCAGCCCCGGGCTAA-AGACCGGGTCTCAAGAG----ACCCTGCGATACAAAACATCGAAAAAACAAGATCTATATGAATTACACTTCCTCCGTAGGAGGAAGCACAGGGGGAGAATACCACTTCTCCCCTGGCGACATTTTATAAATCATGCAGTTTGCCTCGAAATACTCCATCTGCCCTGGAGTCATTTCCTTCATCCAGTCTTCATCCCAGTTGGTGAGGATGATTGTAGGCTTAGACTTCATCTGAACTTTCTTCTTCTTGCCATATTTTGGATTTACCACGAACTCTTTCTGACAGCCAACTAACTGTTTCCAACAAGGACAGAATTTAAAAGGAATATCATCTACGATGTTGTAGATTGCGTCTTCGTTGTACGAAGACCAATCAACATTATTTTGCCAATAATTATGAAGCCCTAAGCTTCTGGCCCAAGTAGATTTTCCTGTTCGTGTTGGACCGACGATGTAGAGGCTCTGCTTTCTTGTTCCTTCATCTGTTGGCTGGATAATTGATCCATCCATTCAAGGTCAGAGATAGCCTCTTCGAGGGTGTAACAGGTTGGTTGAAGAAGCATGTATGATTCGGGACTAACCTGGAAGATGTTAGGCTGGAGCCAATCTTTGATTGACTCATTACAAAGAAGATCAGGTGAAGAGGGTGGATGAGGACTGATGAACTCTTCCTGAATCTCAGGGAACAATTTATTTGCAGAGTATTCAAAATACTGCAATTTTGTGGCCCAGTCATAGGGGAACTCTTTACGAACCATAGAGAGGTACTCTAGCTTTGAAGTGGAGTGTGAAATAATCTCTCTCATTATTTCATCTTTGGAAGGTTTCTTTTCAG-AATTTCCCTTGGA--AGGATTTCCTAGGAAGCTTGACTTCCTAGGAATGAAAGTACCTCTCTCAAACAAGGCCAGAGGTTCCTTGAGAATGTAATCCCTGACCTTGTTTACTGATTTTGCACTCTGAATGTTTGGGTGGAACCCTTTGATATCAAAGAACCTTGAGTCAGTGATTCTTACCGGTTTCTCTGTCTGGATTAATGCATGTAAATGCATATCTCCATCTCTATGTGCCTCTCGGGCACATATGATATACTTCGGGGTCCAACGACCAACGAGCTCCCAAATCATCTGACAGAGGATTTCTGGATTTTCTGGACAGTGTGGATATGTTAAGAACGTGTTAACGTTCCTGTGTGAGAACTGACGGTTGGATGAGGAGGAGGCCATATCGGACGACTCCGAGC-AGCTTGAGGGATGGCAGGATGGGAGCTCCAAACTCTATATCA-ACCGGTTGCGCCTTCGAAATCCGCCGCTCCCCC-TTTTATAGTGGTTGTTTATGGGCCGGACCGGGCCGGCCCAGCAGGAAAAGAAGGCGCGCAATAATATTACCGCGCCTTCTTTTTCTGCGAGGGCCCGA-AGGGACCGAGCGATTTGATTTAAAGTTCGGTTCTGCTTTGTCTGATTTATCTAAAGCAGCCCAATCTAAAGAAACCGGTCCCCTGCGACTATAAATTGTCTCACAAGTGCGATTCATTC
>GB1-I6
ATGGATCCACAGAACGCCCTGTATTAT-CAGCCGCGGGTACCCACAGCAGCTCCGGCATCCGCAGGAGTGCCGTGGAGTCGCGTAGGCGAGGTAGCTATTTTGAGCTTTGTTGCACTGATTTGCTTTTACCTGCTTTACCTTTGGGTGCTGAGAGACCTTATCTTAGTTCTGAAGGCTCGACAAGGCAGATCCACGGAGGAGCTGATATTTGGAGGACAAGCTGTGGATAGGAGCAACCCTATCCCTAATCTACCAGCACCACCAAGTCAGGGCAATCCCGGGCCATTTGTTCCAGGCACGGGATAAGCATTCAGCCATGTCCACGTCCAAGAGGAAGCGGGGAGATGATTCGAATTGGAGTAAGCGGGTGCCTAAGAAGAAGCCCTCTTCAGCTGGGCTGAAGAGGGCTGGAAGCAAGGCCGATAGGCCATCCCTCCAAATCCAGACACTCCAGCATGCTGGGACCACCATGATAACTGTCCCATCCGGAGGAGTATGTGACCTCATCAACACCTATGCCCGAGGATCTGACGAGGGCAACCGCCACACCAGCGAGACTCTCACGTACAAGATCGCCATCGACTACCACTTCGTTGCCGACGCGGCAGCCTGCCGCTACTCCAACACCGGAACCGGTGTAATGTGGCTGGTGTATGACACCACTCCCGGCGGACAAGCTCCGACCCCGCAAACTATATTTGCCTACCCTGACACGCTAAAAGCGTGGCCGGCCACATGGAAGGTGAGCCGGGAGCTGTGTCATCGCTTCGTGGTGAAACGGCGATGGTTGTTCAACATGGAGACCGACGGGCGGATTGGTTCGGACATTCCTCCCTCGAATGCAAGTTGGAAGCCTTGCAAGCGCAACATCTACTTCCACAAGTTCACGAGCGGGTTGGGAGTGAGAACGCAGTGGAAGAATGTAACGGACGGAGGAGTTGGTGCCATCCAGAGAGGAGCGTTGTACATGGTCATTGCCCCCGGCAATGGTCTTACATTTACTGCCCATGGGCAGACCCGTCTGTACTTTAAGAGTGTCGGCAACCAGTAATGAATAAAAACTCC-GTTTTATTATATCTGATGAATGCTCAAAGCTTACATTAATATGTCGTGCGATGGCACGAAAAA-CACACTGGAACGCAGCCCCGGGCTAA-AGACCGGGTCTCAAGAG----ACCCTGCGATACAAAACATCGAAAAAACAAGATCTATATGAATTACACTTCCTCCGTAGGAGGAAGCACAGGGGGAGAATACCACTTCTCCCCTGGCGACATTTTATAAATCATGCAGTTTGCCTCGAAATACTCCATCTGCCCTGGAGTCATTTCCTTCATCCAGTCTTCATCCCAGTTGGTGAGGATGATTGTAGGCTTAGACTTCATCTGAACTTTCTTCTTCTTGCCATATTTTGGATTTACCACGAACTCTTTCTGACAGCCAACTAACTGTTTCCAACAAGGACAGAATTTAAAAGGAATATCATCTACGATGTTGTAGATTGCGTCTTCGTTGTACGAAGACCAATCAACATTATTTTGCCAATAATTATGAAGCCCTAAGCTTCTGGCCCAAGTAGATTTTCCTGTTCGTGTTGGACCGACGATGTAGAGGCTCTGCTTTCTTGTTCCTTCATCTGTTGGCTGGATAATTGATCCATCCATTCAAGGTCAGAGATAGCCTCTTCGAGGGTGTAACAGGTTGGTTGAAGAAGCATGTATGATTCGGGACTAACCTGGAAGATGTTAGGCTGGAGCCAATCTTTGATTGACTCATTACAAAGAAGATCAGGTGAAGAGGGTGGATGAGGACTGATGAACTCTTCCTGAATCTCAGGGAACAATTTATTTGCAGAGTATTCAAAATACTGCAATTTTGTGGCCCAGTCATAGGGGAACTCTTTACGAACCATAGAGAGGTACTCTAGCTTTGAAGTGGAGTGTGAAATAATCTCTCTCATTATTTCATCTTTGGAAGGTTTCTTTTCAG-AATTTCCCTTGGA--AGGATTTCCTAGGAAGCTTGACTTCCTAGGAATGAAAGTACCTCTCTCAAACAAGGCCAGAGGTTCCTTGAGAATGTAATCCCTGACCTTGTTTACTGATTTTGCACTCTGAATGTTTGGGTGGAACCCTTTGATATCAAAGAACCTTGAGTCAGTGATTCTTACCGGTTTCTCTGTCTGGATTAATGCATGTAAATGCATATCTCCATCTCTATGTGCCTCTCGGGCACATATGATATACTTCGGGGTCCAACGACCAACGAGCTCCCAAATCATCTGACAGAGGATTTCTGGATTTTCTGGACAGTGTGGATATGTTAAGAACGTGTTAACGTTCCTGTGTGAGAACTGACGGTTGGATGAGGAGGAGGCCATATCGGACGACTCCGAGC-AGCTTGAGGGATGGCAGGATGGGAGCTCCAAACTCTATATCA-ACCGGTTGCGCCTTCGAAATCCGCCGCTCCCCC-TTTTATAGTGGTTGTTTATGGGCCGGACCGGGCCGGCCCAGCAGGAAAAGAAGGCGCGCAATAATATTACCGCGCCTTCTTTTTCTGCGAGGGCCCGA-AGGGACCGAGCGATTTGATTTAAAGTTCGGTTCTGCTTTGTCTGATTTATCTAAAGCAGCCCAATCTAAAGAAACCGGTCCCCTGCGACTATAAATTGTCTCACAAGTGCGATTCATTC
>GB1-I5
ATGGATCCACAGAACGCCCTGTATTAT-CAGCCGCGGGTACCCACAGCAGCTCCGGCATCCGCAGGAGTGCCGTGGAGTCGCGTAGGCGAGGTAGCTATTTTGAGCTTTGTTGCACTGATTTGCTTTTACCTGCTTTACCTTTGGGTGCTGAGAGACCTTATCTTAGTTCTGAAGGCTCGACAAGGCAGATCCACGGAGGAGCTGATATTTGGAGGACAAGCTGTGGATAGGAGCAACCCTATCCCTAATCTACCAGCACCACCAAGTCAGGGCAATCCCGGGCCATTTGTTCCAGGCACGGGATAAGCATTCAGCCATGTCCACGTCCAAGAGGAAGCGGGGAGATGATTCGAATTGGAGTAAGCGGGTGCCTAAGAAGAAGCCCTCTTCAGCTGGGCTGAAGAGGGCTGGAAGCAAGGCCGATAGGCCATCCCTCCAAATCCAGACACTCCAGCATGCTGGGACCACCATGATAACTGTCCCATCCGGAGGAGTATGTGACCTCATCAACACCTATGCCCGAGGATCTGACGAGGGCAACCGCCACACCAGCGAGACTCTCACGTACAAGATCGCCATCGACTACCACTTCGTTGCCGACGCGGCAGCCTGCCGCTACTCCAACACCGGAACCGGTGTAATGTGGCTGGTGTATGACACCACTCCCGGCGGACAAGCTCCGACCCCGCAAACTATATTTGCCTACCCTGACACGCTAAAAGCGTGGCCGGCCACATGGAAGGTGAGCCGGGAGCTGTGTCATCGCTTCGTGGTGAAACGGCGATGGTTGTTCAACATGGAGACCGACGGGCGGATTGGTTCGGACATTCCTCCCTCGAATGCAAGTTGGAAGCCTTGCAAGCGCAACATCTACTTCCACAAGTTCACGAGCGGGTTGGGAGTGAGAACGCAGTGGAAGAATGTAACGGACGGAGGAGTTGGTGCCATCCAGAGAGGAGCGTTGTACATGGTCATTGCCCCCGGCAATGGTCTTACATTTACTGCCCATGGGCAGACCCGTCTGTACTTTAAGAGTGTCGGCAACCAGTAATGAATAAAAACTCC-GTTTTATTATATCTGATGAATGCTCAAAGCTTACATTAATATGTCGTGCGATGGCACGAAAAA-CACACTGGAACGCAGCCCCGGGCTAA-AGACCGGGTCTCAAGAG----ACCCTGCGATACAAAACATCGAAAAAACAAGATCTATATGAATTACACTTCCTCCGTAGGAGGAAGCACAGGGGGAGAATACCACTTCTCCCCTGGCGACATTTTATAAATCATGCAGTTTGCCTCGAAATACTCCATCTGCCCTGGAGTCATTTCCTTCATCCAGTCTTCATCCCAGTTGGTGAGGATGATTGTAGGCTTAGACTTCATCTGAACTTTCTTCTTCTTGCCATATTTTGGATTTACCACGAACTCTTTCTGACAGCCAACTAACTGTTTCCAACAAGGACAGAATTTAAAAGGAATATCATCTACGATGTTGTAGATTGCGTCTTCGTTGTACGAAGACCAATCAACATTATTTTGCCAATAATTATGAAGCCCTAAGCTTCTGGCCCAAGTAGATTTTCCTGTTCGTGTTGGACCGACGATGTAGAGGCTCTGCTTTCTTGTTCCTTCATCTGTTGGCTGGATAATTGATCCATCCATTCAAGGTCAGAGATAGCCTCTTCGAGGGTGTAACAGGTTGGTTGAAGAAGCATGTATGATTCGGGACTAACCTGGAAGATGTTAGGCTGGAGCCAATCTTTGATTGACTCATTACAAAGAAGATCAGGTGAAGAGGGTGGATGAGGACTGATGAACTCTTCCTGAATCTCAGGGAACAATTTATTTGCAGAGTATTCAAAATACTGCAATTTTGTGGCCCAGTCATAGGGGAACTCTTTACGAACCATAGAGAGGTACTCTAGCTTTGAAGTGGAGTGTGAAATAATCTCTCTCATTATTTCATCTTTGGAAGGTTTCTTTTCAG-AATTTCCCTTGGA--AGGATTTCCTAGGAAGCTTGACTTCCTAGGAATGAAAGTACCTCTCTCAAACAAGGCCAGAGGTTCCTTGAGAATGTAATCCCTGACCTTGTTTACTGATTTTGCACTCTGAATGTTTGGGTGGAACCCTTTGATATCAAAGAACCTTGAGTCAGTGATTCTTACCGGTTTCTCTGTCTGGATTAATGCATGTAAATGCATATCTCCATCTCTATGTGCCTCTCGGGCACATATGATATACTTCGGGGTCCAACGACCAACGAGCTCCCAAATCATCTGACAGAGGATTTCTGGATTTTCTGGACAGTGTGGATATGTTAAGAACGTGTTAACGTTCCTGTGTGAGAACTGACGGTTGGATGAGGAGGAGGCCATATCGGACGACTCCGAGC-AGCTTGAGGGATGGCAGGATGGGAGCTCCAAACTCTATATCA-ACCGGTTGCGCCTTCGAAATCCGCCGCTCCCCC-TTTTATAGTGGTTGTTTATGGGCCGGACCGGGCCGGCCCAGCAGGAAAAGAAGGCGCGCAATAATATTACCGCGCCTTCTTTTTCTGCGAGGGCCCGA-AGGGACCGAGCGATTTGATTTAAAGTTCGGTTCTGCTTTGTCTGATTTATCTAAAGCAGCCCAATCTAAAGAAACCGGTCCCCTGCGACTATAAATTGTCTCACAAGTGCGATTCATTC
>GB1-I4
ATGGATCCACAGAACGCCCTGTATTAT-CAGCCGCGGGTACCCACAGCAGCTCCGGCATCCGCAGGAGTGCCGTGGAGTCGCGTAGGCGAGGTAGCTATTTTGAGCTTTGTTGCACTGATTTGCTTTTACCTGCTTTACCTTTGGGTGCTGAGAGACCTTATCTTAGTTCTGAAGGCTCGACAAGGCAGATCCACGGAGGAGCTGATATTTGGAGGACAAGCTGTGGATAGGAGCAACCCTATCCCTAATCTACCAGCACCACCAAGTCAGGGCAATCCCGGGCCATTTGTTCCAGGCACGGGATAAGCATTCAGCCATGTCCACGTCCAAGAGGAAGCGGGGAGATGATTCGAATTGGAGTAAGCGGGTGCCTAAGAAGAAGCCCTCTTCAGCTGGGCTGAAGAGGGCTGGAAGCAAGGCCGATAGGCCATCCCTCCAAATCCAGACACTCCAGCATGCTGGGACCACCATGATAACTGTCCCATCCGGAGGAGTATGTGACCTCATCAACACCTATGCCCGAGGATCTGACGAGGGCAACCGCCACACCAGCGAGACTCTCACGTACAAGATCGCCATCGACTACCACTTCGTTGCCGACGCGGCAGCCTGCCGCTACTCCAACACCGGAACCGGTGTAATGTGGCTGGTGTATGACACCACTCCCGGCGGACAAGCTCCGACCCCGCAAACTATATTTGCCTACCCTGACACGCTAAAAGCGTGGCCGGCCACATGGAAGGTGAGCCGGGAGCTGTGTCATCGCTTCGTGGTGAAACGGCGATGGTTGTTCAACATGGAGACCGACGGGCGGATTGGTTCGGACATTCCTCCCTCGAATGCAAGTTGGAAGCCTTGCAAGCGCAACATCTACTTCCACAAGTTCACGAGCGGGTTGGGAGTGAGAACGCAGTGGAAGAATGTAACGGACGGAGGAGTTGGTGCCATCCAGAGAGGAGCGTTGTACATGGTCATTGCCCCCGGCAATGGTCTTACATTTACTGCCCATGGGCAGACCCGTCTGTACTTTAAGAGTGTCGGCAACCAGTAATGAATAAAAACTCC-GTTTTATTATATCTGATGAATGCTCAAAGCTTACATTAATATGTCGTGCGATGGCACGAAAAA-CACACTGGAACGCAGCCCCGGGCTAA-AGACCGGGTCTCAAGAG----ACCCTGCGATACAAAACATCGAAAAAACAAGATCTATATGAATTACACTTCCTCCGTAGGAGGAAGCACAGGGGGAGAATACCACTTCTCCCCTGGCGACATTTTATAAATCATGCAGTTTGCCTCGAAATACTCCATCTGCCCTGGAGTCATTTCCTTCATCCAGTCTTCATCCCAGTTGGTGAGGATGATTGTAGGCTTAGACTTCATCTGAACTTTCTTCTTCTTGCCATATTTTGGATTTACCACGAACTCTTTCTGACAGCCAACTAACTGTTTCCAACAAGGACAGAATTTAAAAGGAATATCATCTACGATGTTGTAGATTGCGTCTTCGTTGTACGAAGACCAATCAACATTATTTTGCCAATAATTATGAAGCCCTAAGCTTCTGGCCCAAGTAGATTTTCCTGTTCGTGTTGGACCGACGATGTAGAGGCTCTGCTTTCTTGTTCCTTCATCTGTTGGCTGGATAATTGATCCATCCATTCAAGGTCAGAGATAGCCTCTTCGAGGGTGTAACAGGTTGGTTGAAGAAGCATGTATGATTCGGGACTAACCTGGAAGATGTTAGGCTGGAGCCAATCTTTGATTGACTCATTACAAAGAAGATCAGGTGAAGAGGGTGGATGAGGACTGATGAACTCTTCCTGAATCTCAGGGAACAATTTATTTGCAGAGTATTCAAAATACTGCAATTTTGTGGCCCAGTCATAGGGGAACTCTTTACGAACCATAGAGAGGTACTCTAGCTTTGAAGTGGAGTGTGAAATAATCTCTCTCATTATTTCATCTTTGGAAGGTTTCTTTTCAG-AATTTCCCTTGGA--AGGATTTCCTAGGAAGCTTGACTTCCTAGGAATGAAAGTACCTCTCTCAAACAAGGCCAGAGGTTCCTTGAGAATGTAATCCCTGACCTTGTTTACTGATTTTGCACTCTGAATGTTTGGGTGGAACCCTTTGATATCAAAGAACCTTGAGTCAGTGATTCTTACCGGTTTCTCTGTCTGGATTAATGCATGTAAATGCATATCTCCATCTCTATGTGCCTCTCGGGCACATATGATATACTTCGGGGTCCAACGACCAACGAGCTCCCAAATCATCTGACAGAGGATTTCTGGATTTTCTGGACAGTGTGGATATGTTAAGAACGTGTTAACGTTCCTGTGTGAGAACTGACGGTTGGATGAGGAGGAGGCCATATCGGACGACTCCGAGC-AGCTTGAGGGATGGCAGGATGGGAGCTCCAAACTCTATATCA-ACCGGTTGCGCCTTCGAAATCCGCCGCTCCCCC-TTTTATAGTGGTTGTTTATGGGCCGGACCGGGCCGGCCCAGCAGGAAAAGAAGGCGCGCAATAATATTACCGCGCCTTCTTTTTCTGCGAGGGCCCGA-AGGGACCGAGCGATTTGATTTAAAGTTCGGTTCTGCTTTGTCTGATTTATCTAAAGCAGCCCAATCTAAAGAAACCGGTCCCCTGCGACTATAAATTGTCTCACAAGTGCGATTCATTC
>GB1-I3
ATGGATCCACAGAACGCCCTGTATTAT-CAGCCGCGGGTACCCACAGCAGCTCCGGCATCCGCAGGAGTGCCGTGGAGTCGCGTAGGCGAGGTAGCTATTTTGAGCTTTGTTGCACTGATTTGCTTTTACCTGCTTTACCTTTGGGTGCTGAGAGACCTTATCTTAGTTCTGAAGGCTCGACAAGGCAGATCCACGGAGGAGCTGATATTTGGAGGACAAGCTGTGGATAGGAGCAACCCTATCCCTAATCTACCAGCACCACCAAGTCAGGGCAATCCCGGGCCATTTGTTCCAGGCACGGGATAAGCATTCAGCCATGTCCACGTCCAAGAGGAAGCGGGGAGATGATTCGAATTGGAGTAAGCGGGTGCCTAAGAAGAAGCCCTCTTCAGCTGGGCTGAAGAGGGCTGGAAGCAAGGCCGATAGGCCATCCCTCCAAATCCAGACACTCCAGCATGCTGGGACCACCATGATAACTGTCCCATCCGGAGGAGTATGTGACCTCATCAACACCTATGCCCGAGGATCTGACGAGGGCAACCGCCACACCAGCGAGACTCTCACGTACAAGATCGCCATCGACTACCACTTCGTTGCCGACGCGGCAGCCTGCCGCTACTCCAACACCGGAACCGGTGTAATGTGGCTGGTGTATGACACCACTCCCGGCGGACAAGCTCCGACCCCGCAAACTATATTTGCCTACCCTGACACGCTAAAAGCGTGGCCGGCCACATGGAAGGTGAGCCGGGAGCTGTGTCATCGCTTCGTGGTGAAACGGCGATGGTTGTTCAACATGGAGACCGACGGGCGGATTGGTTCGGACATTCCTCCCTCGAATGCAAGTTGGAAGCCTTGCAAGCGCAACATCTACTTCCACAAGTTCACGAGCGGGTTGGGAGTGAGAACGCAGTGGAAGAATGTAACGGACGGAGGAGTTGGTGCCATCCAGAGAGGAGCGTTGTACATGGTCATTGCCCCCGGCAATGGTCTTACATTTACTGCCCATGGGCAGACCCGTCTGTACTTTAAGAGTGTCGGCAACCAGTAATGAATAAAAACTCC-GTTTTATTATATCTGATGAATGCTCAAAGCTTACATTAATATGTCGTGCGATGGCACGAAAAA-CACACTGGAACGCAGCCCCGGGCTAA-AGACCGGGTCTCAAGAG----ACCCTGCGATACAAAACATCGAAAAAACAAGATCTATATGAATTACACTTCCTCCGTAGGAGGAAGCACAGGGGGAGAATACCACTTCTCCCCTGGCGACATTTTATAAATCATGCAGTTTGCCTCGAAATACTCCATCTGCCCTGGAGTCATTTCCTTCATCCAGTCTTCATCCCAGTTGGTGAGGATGATTGTAGGCTTAGACTTCATCTGAACTTTCTTCTTCTTGCCATATTTTGGATTTACCACGAACTCTTTCTGACAGCCAACTAACTGTTTCCAACAAGGACAGAATTTAAAAGGAATATCATCTACGATGTTGTAGATTGCGTCTTCGTTGTACGAAGACCAATCAACATTATTTTGCCAATAATTATGAAGCCCTAAGCTTCTGGCCCAAGTAGATTTTCCTGTTCGTGTTGGACCGACGATGTAGAGGCTCTGCTTTCTTGTTCCTTCATCTGTTGGCTGGATAATTGATCCATCCATTCAAGGTCAGAGATAGCCTCTTCGAGGGTGTAACAGGTTGGTTGAAGAAGCATGTATGATTCGGGACTAACCTGGAAGATGTTAGGCTGGAGCCAATCTTTGATTGACTCATTACAAAGAAGATCAGGTGAAGAGGGTGGATGAGGACTGATGAACTCTTCCTGAATCTCAGGGAACAATTTATTTGCAGAGTATTCAAAATACTGCAATTTTGTGGCCCAGTCATAGGGGAACTCTTTACGAACCATAGAGAGGTACTCTAGCTTTGAAGTGGAGTGTGAAATAATCTCTCTCATTATTTCATCTTTGGAAGGTTTCTTTTCAG-AATTTCCCTTGGA--AGGATTTCCTAGGAAGCTTGACTTCCTAGGAATGAAAGTACCTCTCTCAAACAAGGCCAGAGGTTCCTTGAGAATGTAATCCCTGACCTTGTTTACTGATTTTGCACTCTGAATGTTTGGGTGGAACCCTTTGATATCAAAGAACCTTGAGTCAGTGATTCTTACCGGTTTCTCTGTCTGGATTAATGCATGTAAATGCATATCTCCATCTCTATGTGCCTCTCGGGCACATATGATATACTTCGGGGTCCAACGACCAACGAGCTCCCAAATCATCTGACAGAGGATTTCTGGATTTTCTGGACAGTGTGGATATGTTAAGAACGTGTTAACGTTCCTGTGTGAGAACTGACGGTTGGATGAGGAGGAGGCCATATCGGACGACTCCGAGC-AGCTTGAGGGATGGCAGGATGGGAGCTCCAAACTCTATATCA-ACCGGTTGCGCCTTCGAAATCCGCCGCTCCCCC-TTTTATAGTGGTTGTTTATGGGCCGGACCGGGCCGGCCCAGCAGGAAAAGAAGGCGCGCAATAATATTACCGCGCCTTCTTTTTCTGCGAGGGCCCGA-AGGGACCGAGCGATTTGATTTAAAGTTCGGTTCTGCTTTGTCTGATTTATCTAAAGCAGCCCAATCTAAAGAAACCGGTCCCCTGCGACTATAAATTGTCTCACAAGTGCGATTCATTC
>GB1-I2
ATGGATCCACAGAACGCCCTGTATTAT-CAGCCGCGGGTACCCACAGCAGCTCCGGCATCCGCAGGAGTGCCGTGGAGTCGCGTAGGCGAGGTAGCTATTTTGAGCTTTGTTGCACTGATTTGCTTTTACCTGGTTTACCTTTGGGTGCTGAGAGACCTTATCTTAGTTCTGAAGGCTCGACAAGGCAGATCCACGGAGGAGCTGATATTTGGAGGACAAGCTGTGGATAGGAGCAACCCTATCCCTAATCTACCAGCACCACCAAGTCAGGGCAATCCCGGGCCATTTGTTCCAGGCACGGGATAAGCATTCAGCCATGTCCACGTCCAAGAGGAAGCGGGGAGATGATTCGAATTGGAGTAAGCGGGTGCCTAAGAAGAAGCCCTCTTCAGCTGGGCTGAAGAGGGCTGGAAGCAAGGCCGATAGGCCATCCCTCCAAATCCAGACACTCCAGCATGCTGGGACCACCATGATAACTGTCCCATCCGGAGGAGTATGTGACCTCATCAACACCTATGCCCGAGGATCTGACGAGGGCAACCGCCACACCAGCGAGACTCTCACGTACAAGATCGCCATCGACTACCACTTCGTTGCCGACGCGGCAGCCTGCCGCTACTCCAACACCGGAACCGGTGTAATGTGGCTGGTGTATGACACCACTCCCGGCGGACAAGCTCCGACCCCGCAAACTATATTTGCCTACCCTGACACGCTAAAAGCGTGGCCGGCCACATGGAAGGTGAGCCGGGAGCTGTGTCATCGCTTCGTGGTGAAACGGCGATGGTTGTTCAACATGGAGACCGACGGGCGGATTGGTTCGGACATTCCTCCCTCGAATGCAAGTTGGAAGCCTTGCAAGCGCAACATCTACTTCCACAAGTTCACGAGCGGGTTGGGAGTGAGAACGCAGTGGAAGAATGTAACGGACGGAGGAGTTGGTGCCATCCAGAGAGGAGCGTTGTACATGGTCATTGCCCCCGGCAATGGTCTTACATTTACTGCCCATGGGCAGACCCGTCTGTACTTTAAGAGTGTCGGCAACCAGTAATGAATAAAAACTCC-GTTTTATTATATCTGATGAATGCTCAAAGCTTACATTAATATGTCGTGCGATGGCACGAAAAA-CACACTGGAACGCAGCCCCGGGCTAA-AGACCGGGTCTCAAGAG----ACCCTGCGATACAAAACATCGAAAAAACAAGATCTATATGAATTACACTTCCTCCGTAGGAGGAAGCACAGGGGGAGAATACCACTTCTCCCCTGGCGACATTTTATAAATCATGCAGTTTGCCTCGAAATACTCCATCTGCCCTGGAGTCATTTCCTTCATCCAGTCTTCATCCCAGTTGGTGAGGATGATTGTAGGCTTAGACTTCATCTGAACTTTCTTCTTCTTGCCATATTTTGGATTTACCACGAACTCTTTCTGACAGCCAACTAACTGTTTCCAACAAGGACAGAATTTAAAAGGAATATCATCTACGATGTTGTAGATTGCGTCTTCGTTGTACGAAGACCAATCAACATTATTTTGCCAATAATTATGAAGCCCTAAGCTTCTGGCCCAAGTAGATTTTCCTGTTCGTGTTGGACCGACGATGTAGAGGCTCTGCTTTCTTGTTCCTTCATCTGTTGGCTGGATAATTGATCCATCCATTCAAGGTCAGAGATAGCCTCTTCGAGGGTGTAACAGGTTGGTTGAAGAAGCATGTATGATTCGGGACTAACCTGGAAGATGTTAGGCTGGAGCCAATCTTTGATTGACTCATTACAAAGAAGATCAGGTGAAGAGGGTGGATGAGGACTGATGAACTCTTCCTGAATCTCAGGGAACAATTTATTTGCAGAGTATTCAAAATACTGCAATTTTGTGGCCCAGTCATAGGGGAACTCTTTACGAACCATAGAGAGGTACTCTAGCTTTGAAGTGGAGTGTGAAATAATCTCTCTCATTATTTCATCTTTGGAAGGTTTCTTTTCAG-AATTTCCCTTGGA--AGGATTTCCTAGGAAGCTTGACTTCCTAGGAATGAAAGTACCTCTCTCAAACAAGGCCAGAGGTTCCTTGAGAATGTAATCCCTGACCTTGTTTACTGATTTTGCACTCTGAATGTTTGGGTGGAACCCTTTGATATCAAAGAACCTTGAGTCAGTGATTCTTACCGGTTTCTCTGTCTGGATTAATGCATGTAAATGCATATCTCCATCTCTATGTGCCTCTCGGGCACATATGATATACTTCGGGGTCCAACGACCAACGAGCTCCCAAATCATCTGACAGAGGATTTCTGGATTTTCTGGACAGTGTGGATATGTTAAGAACGTGTTAACGTTCCTGTGTGAGAACTGACGGTTGGATGAGGAGGAGGCCATATCGGACGACTCCGAGC-AGCTTGAGGGATGGCAGGATGGGAGCTCCAAACTCTATATCA-ACCGGTTGCGCCTTCGAAATCCGCCGCTCCCCC-TTTTATAGTGGTTGTTTATGGGCCGGACCGGGCCGGCCCAGCAGGAAAAGAAGGCGCGCAATAATATTACCGCGCCTTCTTTTTCTGCGAGGGCCCGA-AGGGACCGAGCGATTTGATTTAAAGTTCGGTTCTGCTTTGTCTGATTTATCTAAAGCAGCCCAATCTAAAGAAACCGGTCCCCTGCGACTATAAATTGTCTCACAAGTGCGATTCATTC
>GB1-I1
ATGGATCCACAGAACTCCTTCT-TTGTACAGCCGCGGGTACCCACAGCAGCTCCGACATCCGGAGGAGTGTCGTGGAGTCGCGTAGGCGAGGTAGCTATTTTGAGCTTTGTTGCTTTGATTATCTTTTACCTGCTTTACCTTTGGGTGCTGAGAGATCTTATCTTAGTTCTGAAGGCTCGACAAGGCAGATCCACGGAGGAGCTGATATTTGGAATACAAGCTGTGGATAGGAGCAACCCTATCCCTAATACACAGGCACCACCAATTCAGGGGAATCCCGGGCCGTTCGTTCCAGGCACGGGATAAGCAATCAGCCATGTCTACTTCCAAGAGGAAACGGGGAGATGATTCGAACTGGAATAAGCGGACGACTAAGAAGAAGCCTTCTTCAGCTGGTCTGAAGAAGGCTGGAAGCAAGGCCGAAAGGCCATCCCTTCAGATCCAGACACTCCAGCATGCTGGGTCCACCATGATAACAGTCCCCTCCGGAGGAGTATGTGACCTCATCAACACCTATGCCCGAGGATCAGACGAGGGCAACCGCCACACCAGCGAGACTCTGACGTACAAGATTGCCGTCGACTACCACTTCGTTGCAGACTCGCAAGCCTGCAAGTATTCTAACACCGGGACCGGTGTGATGTGGCTGGTGTACGACACCACTCCCGGCGGACAAGCGCCGACCCCACAAACCATATTTGCATATCCGGACACGCTGAAAGCTTGGCCGGCAACATGGAAAGTGAGCCGGGAGCTGTGTCATCGCTTCGTGGTGAAACGGCGATGGTTGTTCAACATGGAGACCGACGGTCGAATTGGTTCGGACATCCCTCCTTCGAATGCAAGTTGGAAGCCGTGCAAGCGCAACATCTACTTCCACAAGTTCACGAGTGGGTTGGGAGTGAGAACGCAGTGGAAGAATGTAACGGACGGAGGAGTTGGTGCGATACAGAGAGGAGCTCTGTACATGGTCATTGCCCCTGGCAATGGCCTTACATTTACTGCCCATGGGCAGACCCGTCTGTACTTTAAGAGTGTTGGCAACCAGTAATGAATAAAAACTCCCGTTTTATTATATCTGATGAATGCTGAAAGCTTACATTAATATGTCGTGCGATGGCACGAAAAAACACACGCAATCAATACAGGGGGGTAGTAGGCGGGCGGCTAAGGGTGGTGCTCGGCGG-GCAGAACATCGAAAAATCAAGATCTATCTGAAT-GTACTGCCTCCGTAGGAGGCAGCTCAGGGGGAGAATACCACTTCTCCCCCGGCGACATAATGTAAATGACGCAGTTTGCCTCGAAATACTCCAGCTGCCCTGGAGTCATTTCCTTCATCCAATCTTCATCCGAGTTGGCGAGGATTATTGTAGGCTTAGACTTCTTCTGCACCTTCTTCTTCTTACCATACTTGGGGTTCACAATGAAATCCCTCTGACAGCCAACTAACTGTTTCCAACAAGGACAAAATTTAAACGGAATATCATCTACGATGTTGTAGATTGCGTCTTCGTTGTATGAAGACCAATCAACATTATTTTGCCAGTAATTATGAACCCCTAGGCTTCTGGCCCAAGTAGATTTTCCGGTTCTTGTTGGGCCGACGATGTAGAGGCTCTGCTTTCTTGATCTTTCATCTGATGACTGGATACAGAATCCATCCATTGGAGGTCAGAAATTGCATCCTCGAGGGTATAACAGGTAGGTTGAAGGAGCATGTAAGCTTCGGGACTAACCTGGAAGATGTTAGGCTGGAGCCAATCATTGATTGACTCATTACAAAGTAAATCAGGTGAGGAGGGTGGATGAGGATTGGTGAACTCTTCCTGAATCTCAGGAAAAAGCTTATTTGCAGAGTATTCAAAATACTGCAATTTTGTGGACCAATCAAAGGGAAGCTCTTTCTGGATCATGGAGAGGTACTCTTCCTTGGAAGTAGCGTGTGAAATAATGTCTCGCATTATTTCATCTTTGGAAGGTTTTTTTTCCTTAACTTC---TGAATCAGATTTTCCTAGGAAGGGGGACTTCCTAGGAATGAAAGTACCTCTCTCAAAAACAGCCAGAGGTTCCTTGAGAATGTAATCCCTCACCCTGTTTACTGATTTGGCACTCTGAATGTTTGGGTGAAACCCATTAATATCAAAGAACCTTGAGTCGGATATCCTTACCGGCTTCTCTGTCTGAAGTAATGCATGTAAATGCAAACTTCCATCTTTATGTGCCTCTCGGGCACATAGAATGTATTTGGGAATCCAACGAACAACGAGCTCCCAGATCATCTGACAGGCGATTTCAGGATTTTCTGGACACTTTGGATAGGTGAGGAACGTGTTAGCGTTCCTGTGTGAGAACTGACGGTTGGATGAGGAGGAGGCCATAGCCGACGACGGAGGATGAGGCTGAGGGATGGCAGACTGGGAGCTCCAAACTCTATAGTATACCCGT-GCGCCTTCGAAATCCGCCGCTCCCTTGTCTTATAGTGGTTGTAAATGGGCCGGACCGGGCCGGCCCAGCAGGAAAAGAAGGCGCGCACTAATATTACCGCGCCTTCTTTTCCTGCGAGGGCCCGGTAGGGCCCGAGCGATTTGATGTAAAGCTTGGTCCTGCTTTGTATGATTTATCTAAAGCAGCCCATTCTAAAGAAACCGGTCCCGGGC-ACTATAAATTGCCTAACAAGTGCGATTCATTC
>Sequence 58
AT
>VWv1v2LIRMat
ATGGATCCACAGAACGCCCTGTATTAT-CAGCCGCGGGTACCCACAGCAGCTCCGGCATCCGCAGGAGTGCCGTGGAGTCGCGTAGGCGAGGTAGCTATTTTGAGCTTTGTTGCACTGATTTGCTTTTACCTGCTTTACCTTTGGGTGCTGAGAGACCTTATCTTAGTTCTGAAGGCTCGACAAGGCAGATCCACGGAGGAGCTGATATTTGGAGGACAAGCTGTGGATAGGAGCAACCCTATCCCTAATCTACCAGCACCACCAAGTCAGGGCAATCCCGGGCCATTTGTTCCAGGCACGGGATAAGCATTCAGCCATGTCCACGTCCAAGAGGAAGCGGGGAGATGATTCGAATTGGAGTAAGCGGGTGCCTAAGAAGAAGCCCTCTTCAGCTGGGCTGAAGAGGGCTGGAAGCAAGGCCGATAGGCCATCCCTCCAAATCCAGACACTCCAGCATGCTGGGACCACCATGATAACTGTCCCATCCGGAGGAGTATGTGACCTCATCAACACCTATGCCCGAGGATCTGACGAGGGCAACCGCCACACCAGCGAGACTCTCACGTACAAGATCGCCATCGACTACCACTTCGTTGCCGACGCGGCAGCCTGCCGCTACTCCAACACCGGAACCGGTGTAATGTGGCTGGTGTATGACACCACTCCCGGCGGACAAGCTCCGACCCCGCAAACTATATTTGCCTACCCTGACACGCTAAAAGCGTGGCCGGCCACATGGAAGGTGAGCCGGGAGCTGTGTCATCGCTTCGTGGTGAAACGGCGATGGTTGTTCAACATGGAGACCGACGGGCGGATTGGTTCGGACATTCCTCCCTCGAATGCAAGTTGGAAGCCTTGCAAGCGCAACATCTACTTCCACAAGTTCACGAGCGGGTTGGGAGTGAGAACGCAGTGGAAGAATGTAACGGACGGAGGAGTTGGTGCCATCCAGAGAGGAGCGTTGTACATGGTCATTGCCCCCGGCAATGGTCTTACATTTACTGCCCATGGGCAGACCCGTCTGTACTTTAAGAGTGTCGGCAACCAGTAATGAATAAAAACTCC-GTTTTATTATATCTGATGAATGCTCAAAGCTTACATTAATATGTCGTGCGATGGCACGAAAAA-CACACTGGAACGCAGCCCCGGGCTAA-AGACCGGGTCTCAAGAG----ACCCTGCGATACAAAACATCGAAAAAACAAGATCTATATGAATTACACTTCCTCCGTAGGAGGAAGCACAGGGGGAGAATACCACTTCTCCCCTGGCGACATTTTATAAATCATGCAGTTTGCCTCGAAATACTCCATCTGCCCTGGAGTCATTTCCTTCATCCAGTCTTCATCCCAGTTGGTGAGGATGATTGTAGGCTTAGACTTCATCTGAACTTTCTTCTTCTTGCCATATTTTGGATTTACCACGAACTCTTTCTGACAGCCAACTAACTGTTTCCAACAAGGACAGAATTTAAAAGGAATATCATCTACGATGTTGTAGATTGCGTCTTCGTTGTACGAAGACCAATCAACATTATTTTGCCAATAATTATGAAGCCCTAAGCTTCTGGCCCAAGTAGATTTTCCTGTTCGTGTTGGACCGACGATGTAGAGGCTCTGCTTTCTTGTTCCTTCATCTGTTGGCTGGATAATTGATCCATCCATTCAAGGTCAGAGATAGCCTCTTCGAGGGTGTAACAGGTTGGTTGAAGAAGCATGTATGATTCGGGACTAACCTGGAAGATGTTAGGCTGGAGCCAATCTTTGATTGACTCATTACAAAGAAGATCAGGTGAAGAGGGTGGATGAGGACTGATGAACTCTTCCTGAATCTCAGGGAACAATTTATTTGCAGAGTATTCAAAATACTGCAATTTTGTGGCCCAGTCATAGGGGAACTCTTTACGAACCATAGAGAGGTACTCTAGCTTTGAAGTGGAGTGTGAAATAATCTCTCTCATTATTTCATCTTTGGAAGGTTTCTTTTCAG-AATTTCCCTTGGA--AGGATTTCCTAGGAAGCTTGACTTCCTAGGAATGAAAGTACCTCTCTCAAACAAGGCCAGAGGTTCCTTGAGAATGTAATCCCTGACCTTGTTTACTGATTTTGCACTCTGAATGTTTGGGTGGAACCCTTTGATATCAAAGAACCTTGAGTCAGTGATTCTTACCGGTTTCTCTGTCTGGATTAATGCATGTAAATGCATATCTCCATCTCTATGTGCCTCTCGGGCACATATGATATACTTCGGGGTCCAACGACCAACGAGCTCCCAAATCATCTGACAGAGGATTTCTGGATTTTCTGGACAGTGTGGATATGTTAAGAACGTGTTAACGTTCCTGTGTGAGAACTGACGGTTGGATGAGGAGGAGGCCATATCGGACGACTCCGAGC-AGCTTGAGGGATGGCAGGATGGGAGCTCCAAACTCTATATCA-ACCGGTTGCGCCTTCGAAATCCGCCGCTCCCTTGTCTTATAGTGGTTGTAAATGGGCCGGACCGGGCCGGCCCAGCAGGAAAAGAAGGCGCGCACTAATATTACCGCGCCTTCTTTTCCTGCGAGGGCCCGGTAGGGCCCGAGCGATTTGATGTAAAGCTTGGTCCTGCTTTGTATGATTTATCTAAAGCAGCCCATTCTAAAGAAACCGGTCCCGGGC-ACTATAAATTGCCTAACAAGTGCGATTCATTC
>Matv1v2LIRVW
ATGGATCCACAGAACTCCTTCT-TTGTACAGCCGCGGGTACCCACAGCAGCTCCGACATCCGGAGGAGTGTCGTGGAGTCGCGTAGGCGAGGTAGCTATTTTGAGCTTTGTTGCTTTGATTATCTTTTACCTGCTTTACCTTTGGGTGCTGAGAGATCTTATCTTAGTTCTGAAGGCTCGACAAGGCAGATCCACGGAGGAGCTGATATTTGGAATACAAGCTGTGGATAGGAGCAACCCTATCCCTAATACACAGGCACCACCAATTCAGGGGAATCCCGGGCCGTTCGTTCCAGGCACGGGATAAGCAATCAGCCATGTCTACTTCCAAGAGGAAACGGGGAGATGATTCGAACTGGAATAAGCGGACGACTAAGAAGAAGCCTTCTTCAGCTGGTCTGAAGAAGGCTGGAAGCAAGGCCGAAAGGCCATCCCTTCAGATCCAGACACTCCAGCATGCTGGGTCCACCATGATAACAGTCCCCTCCGGAGGAGTATGTGACCTCATCAACACCTATGCCCGAGGATCAGACGAGGGCAACCGCCACACCAGCGAGACTCTGACGTACAAGATTGCCGTCGACTACCACTTCGTTGCAGACTCGCAAGCCTGCAAGTATTCTAACACCGGGACCGGTGTGATGTGGCTGGTGTACGACACCACTCCCGGCGGACAAGCGCCGACCCCACAAACCATATTTGCATATCCGGACACGCTGAAAGCTTGGCCGGCAACATGGAAAGTGAGCCGGGAGCTGTGTCATCGCTTCGTGGTGAAACGGCGATGGTTGTTCAACATGGAGACCGACGGTCGAATTGGTTCGGACATCCCTCCTTCGAATGCAAGTTGGAAGCCGTGCAAGCGCAACATCTACTTCCACAAGTTCACGAGTGGGTTGGGAGTGAGAACGCAGTGGAAGAATGTAACGGACGGAGGAGTTGGTGCGATACAGAGAGGAGCTCTGTACATGGTCATTGCCCCTGGCAATGGCCTTACATTTACTGCCCATGGGCAGACCCGTCTGTACTTTAAGAGTGTTGGCAACCAGTAATGAATAAAAACTCCCGTTTTATTATATCTGATGAATGCTGAAAGCTTACATTAATATGTCGTGCGATGGCACGAAAAAACACACGCAATCAATACAGGGGGGTAGTAGGCGGGCGGCTAAGGGTGGTGCTCGGCGG-GCAGAACATCGAAAAATCAAGATCTATCTGAAT-GTACTGCCTCCGTAGGAGGCAGCTCAGGGGGAGAATACCACTTCTCCCCCGGCGACATAATGTAAATGACGCAGTTTGCCTCGAAATACTCCAGCTGCCCTGGAGTCATTTCCTTCATCCAATCTTCATCCGAGTTGGCGAGGATTATTGTAGGCTTAGACTTCTTCTGCACCTTCTTCTTCTTACCATACTTGGGGTTCACAATGAAATCCCTCTGACAGCCAACTAACTGTTTCCAACAAGGACAAAATTTAAACGGAATATCATCTACGATGTTGTAGATTGCGTCTTCGTTGTATGAAGACCAATCAACATTATTTTGCCAGTAATTATGAACCCCTAGGCTTCTGGCCCAAGTAGATTTTCCGGTTCTTGTTGGGCCGACGATGTAGAGGCTCTGCTTTCTTGATCTTTCATCTGATGACTGGATACAGAATCCATCCATTGGAGGTCAGAAATTGCATCCTCGAGGGTATAACAGGTAGGTTGAAGGAGCATGTAAGCTTCGGGACTAACCTGGAAGATGTTAGGCTGGAGCCAATCATTGATTGACTCATTACAAAGTAAATCAGGTGAGGAGGGTGGATGAGGATTGGTGAACTCTTCCTGAATCTCAGGAAAAAGCTTATTTGCAGAGTATTCAAAATACTGCAATTTTGTGGACCAATCAAAGGGAAGCTCTTTCTGGATCATGGAGAGGTACTCTTCCTTGGAAGTAGCGTGTGAAATAATGTCTCGCATTATTTCATCTTTGGAAGGTTTTTTTTCCTTAACTTC---TGAATCAGATTTTCCTAGGAAGGGGGACTTCCTAGGAATGAAAGTACCTCTCTCAAAAACAGCCAGAGGTTCCTTGAGAATGTAATCCCTCACCCTGTTTACTGATTTGGCACTCTGAATGTTTGGGTGAAACCCATTAATATCAAAGAACCTTGAGTCGGATATCCTTACCGGCTTCTCTGTCTGAAGTAATGCATGTAAATGCAAACTTCCATCTTTATGTGCCTCTCGGGCACATAGAATGTATTTGGGAATCCAACGAACAACGAGCTCCCAGATCATCTGACAGGCGATTTCAGGATTTTCTGGACACTTTGGATAGGTGAGGAACGTGTTAGCGTTCCTGTGTGAGAACTGACGGTTGGATGAGGAGGAGGCCATAGCCGACGACGGAGGATGAGGCTGAGGGATGGCAGACTGGGAGCTCCAAACTCTATAGTATACCCGT-GCGCCTTCGAAATCCGCCGCTCCCCC-TTTTATAGTGGTTGTTTATGGGCCGGACCGGGCCGGCCCAGCAGGAAAAGAAGGCGCGCAATAATATTACCGCGCCTTCTTTTTCTGCGAGGGCCCGA-AGGGACCGAGCGATTTGATTTAAAGTTCGGTTCTGCTTTGTCTGATTTATCTAAAGCAGCCCAATCTAAAGAAACCGGTCCCCTGCGACTATAAATTGTCTCACAAGTGCGATTCATTC
>Pan2-R9
ATGGATCCACAGAACGCCCTGTATTAT-CAGCCGCGGGTACCCACAGCAGCTCCGGCATCCGCAGGAGTGCCGTGGAGTCGCGTAGGCGAGGTAGCTATTTTGAGCTTTGTTGCACTGATTTGCTTTTACCTGCTTTACCTTTGGGTGCTGAGAGACCTTATCTTAGTTCTGAAGGCTCGACAAGGCAGATCCACGGAGGAGCTGATATTTGGAGGACAAGCTGTGGATAGGAGCAACCCTATCCCTAATCTACCAGCACCACCAAGTCAGGGCAATCCCGGGCCATTTGTTCCAGGCACGGGATAAGCATTCAGCCATGTCCACGTCCAAGAGGAAGCGGGGAGATGATTCGAATTGGAGTAAGCGGGTGCCTAAGAAGAAGCCCTCTTCAGCTGGGCTGAAGAGGGCTGGAAGCAAGGCCGATAGGCCATCCCTCCAAATCCAGACACTCCAGCATGCTGGGACCACCATGATAACTGTCCCATCCGGAGGAGTATGTGACCTCATCAACACCTATGCCCGAGGATCTGACGAGGGCAACCGCCACACCAGCGAGACTCTCACGTACAAGATCGCCATCGACTACCACTTCGTTGCCGACGCGGCAGCCTGCCGCTACTCCAACACCGGAACCGGTGTAATGTGGCTGGTGTATGACACCACTCCCGGCGGACAAGCTCCGACCCCGCAAACTATATTTGCCTACCCTGACACGCTAAAAGCGTGGCCGGCCACATGGAAGGTGAGTCGGGAGCTGTGTCATCGCTTCGTGGTGAAACGGCGATGGTTGTTCAACATGGAGACCGACGGGCGGATTGGTTCGGACATTCCTCCCTCGAATGCAAGTTGGAAGCCTTGCAAGCGCAACATCTACTTCCACAAGTTCACGAGCGGGTTGGGAGTGAGAACGCAGTGGAAGAATGTAACGGACGGAGGAGTTGGTGCGATACAGAGAGGAGCTCTGTACATGGTCATTGCCCCTGGCAATGGCCTTACATTTACTGCCCATGGGCAGACCCGTCTGTACTTTAAGAGTGTTGGCAACCAGTAATGAATAAAAACTCCCGTTTTATTATATCTGATGAATGCTGAAAGCTTACATTAATATGTCGTGCGATGGCACGAAAAAACACACGCAATCAATACAGGGGGGTAGTAGGCGGGCGGCTAAGGGTGGTGCTCGGCGG-GCAGAACATCGAAAAATCAAGATCTATCTGAAT-GTACTGCCTCCGTAGGAGGCAGCTCAGGGGGAGAATACCACTTCTCCCCCGGCGACATAATGTAAATGACGCAGTTTGCCTCGAAATACTCCAGCTGCCCTGGAGTCATTTCCTTCATCCAATCTTCATCCGAGTTGGCGAGGATTATTGTAGGCTTAGACTTCTTCTGCACCTTCTTCTTCTTACCATACTTGGGGTTCACAATGAAATCCCTCTGACAGCCAACTAACTGTTTCCAACAAGGACAAAATTTAAACGGAATATCATCTACGATGTTGTAGATTGCGTCTTCGTTGTATGAAGACCAATCAACATTATTTTGCCAGTAATTATGAACCCCTAGGCTTCTGGCCCAAGTAGATTTTCCGGTTCTTGTTGGGCCGACGATGTAGAGGCTCTGCTTTCTTGATCTTTCATCTGATGACTGGATACAGAATCCATCCATTGGAGGTCAGAAATTGCATCCTCGAGGGTATAACAGGTAGGTTGAAGGAGCATGTAAGCTTCGGGACTAACCTGGAAGATGTTAGGCTGGAGCCAATCATTGATTGACTCATTACAAAGTAAATCAGGTGAGGAGGGTGGATGAGGATTGGTGAACTCTTCCTGAATCTCAGGAAAAAGCTTATTTGCAGAGTATTCAAAATACTGCAATTTTGTGGACCAATCAAAGGGAAGCTCTTTCTGGATCATGGAGAGGTACTCTTGCTTGGAAGTAGCGTGTGAAATAATGTCTCGCATTATTTCATCTTTGGAAGGTTTTTTTTCCTTAACTTC---TGAATCAGATTTTCCTAGGAAGGGGGACTTCCTAGGAATGAAAGTACCTCTCTCAAAAACAGCCAGAGGTTCCTTGAGAATGTAATCCCTCACCCTGTTTACTGATTTGGCACTCTGAATGTTTGGGTGAAACCCATTAATATCAAAGAACCTTGAGTCGGATATCCTTACCGGCTTCTCTGTCTGAAGTAATGCATGTAAATGCAAACTTCCATCTTTATGTGCCTCTCGGGCACATAGAATGTATTTGGGAATCCAACGAACAACGAGCTCCCAGATCATCTGACAGGCGATTTCAGGATTTTCTGGACACTTTGGATAGGTGAGGAACGTGTTAGCGTTCCTGTGTGAGAACTGACGGTTGGATGAGGAGGAGGCCATAGCCGACGACGGAGGATGAGGCTGAGGGATGGCAGACTGGGAGCTCCAAACTCTATAGTATACCCGT-GCGCCTTCGAAATCCGCCGCTCCCTTGTCTTATAGTGGTTGTAAATGGGCCGGACCGGGCCGGCCCAGCAGGAAAAGAAGGCGCGCACTAATATTACCGCGCCTTCTTTTCCTGCGAGGGCCCGGTAGGGCCCGAGCGATTTGATGTAAAGCTTGGTCCTGCTTTGTATGATTTATCTAAAGCAGCCCATTCTAAAGAAACCGGTCCCGGGC-ACTATAAATTGCCTAACAAGTGCGATTCATTC
>Pan2-R8
ATGGATCCACAGAACGCCCTGTATTAT-CAGCCGCGGGTACCCACAGCAGCTCCGGCATCCGCAGGAGTGCCGTGGAGTCGCGTAGGCGAGGTAGCTATTTTGAGCTTTGTTGCACTGATTTGCTTTTACCTGCTTTACCTTTGGGTGCTGAGAGACCTTATCTTAGTTCTGAAGGCTCGACAAGGCAGATCCACGGAGGAGCTGATATTTGGAGGACAAGCTGTGGATAGGAGCAACCCTATCCCTAATCTACCAGCACCACCAAGTCAGGGCAATCCCGGGCCATTTGTTCCAGGCACGGGATAAGCATTCAGCCATGTCCACGTCCAAGAGGAAGCGGGGAGATGATTCGAATTGGAGTAAGCGGGTGCCTAAGAAGAAGCCCTCTTCAGCTGGGCTGAAGAGGGCTGGAAGCAAGGCCGATAGGCCATCCCTCCAAATCCAGACACTCCAGCATGCTGGGACCACCATGATAACTGTCCCATCCGGAGGAGTATGTGACCTCATCAACACCTATGCCCGAGGATCTGACGAGGGCAACCGCCACACCAGCGAGACTCTCACGTACAAGATCGCCATCGACTACCACTTCGTTGCCGACGCGGCAGCCTGCCGCTACTCCAACACCGGAACCGGTGTAATGTGGCTGGTGTATGACACCACTCCCGGCGGACAAGCTCCGACCCCGCAAACTATATTTGCCTACCCTGACACGCTAAAAGCGTGGCCGGCCACATGGAAGGTGAGCCGGGAGCTGTGTCATCGCTTCGTGGTGAAACGGCGATGGTTGTTCAACATGGAGACCGACGGGCGGATTGGTTCGGACATTCCTCCCTCGAATGCAAGTTGGAAGCCTTGCAAGCGCAACATCTACTTCCACAAGTTCACGAGCGGGTTGGGAGTGAGAACGCAGTGGAAGAATGTAACGGACGGAGGAGTTGGTGCCATCCAGAGAGGAGCGTTGTACATGGTCATTGCCCCCGGCAATGGTCTTACATTTACTGCCCATGGGCAGACCCGTCTGTACTTTAAGAGTGTCGGCAACCAGTAATGAATAAAAACTCC-GTTTTATTATATCTGATGAATGCTCAAAGCTTACATTAATATGTCGTGCGATGGCACGAAAAAACACACGCAATCAATACAGGGGGGTAGTAGGCGGGCGGCTAAGGGTGGTGCTCGGCGG-GCAGAACATCGAAAAATCAAGATCTATCTGAAT-GTACTGCCTCCGTAGGAGGCAGCTCAGGGGGAGAATACCACTTCTCCCCCGGCGACATAATGTAAATGACGCAGTTTGCCTCGAAATACTCCAGCTGCCCTGGAGTCATTTCCTTCATCCAATCTTCATCCGAGTTGGCGAGGATTATTGTAGGCTTAGACTTCTTCTGCACCTTCTTCTTCTTACCATACTTGGGGTTCACAATGAAATCCCTCTGACAGCCAACTAACTGTTTCCAACAAGGACAAAATTTAAACGGAATATCATCTACGATGTTGTAGATTGCGTCTTCGTTGTATGAAGACCAATCAACATTATTTTGCCAGTAATTATGAACCCCTAGGCTTCTGGCCCAAGTAGATTTTCCGGTTCTTGTTGGGCCGACGATGTAGAGGCTCTGCTTTCTTGATCTTTCATCTGATGACTGGATACAGAATCCATCCATTGGAGGTCAGAAATTGCATCCTCGAGGGTATAACAGGTAGGTTGAAGGAGCATGTAAGCTTCGGGACTAACCTGGAAGATGTTAGGCTGGAGCCAATCATTGATTGACTCATTACAAAGTAAATCAGGTGAGGAGGGTGGATGAGGATTGGTGAACTCTTCCTGAATCTCAGGAAAAAGCTTATTTGCAGAGTATTCAAAATACTGCAATTTTGTGGACCAATCAAAGGGAAGCTCTTTCTGGATCATGGAGAGGTACTCTTCCTTGGAAGTAGCGTGTGAAATAATGTCTCGCATTATTTCATCTTTGGAAGGTTTTTTTTCCTTAACTTC---TGAATCAGATTTTCCTAGGAAGGGGGACTTCCTAGGAATGAAAGTACCTCTCTCAAAAACAGCCAGAGGTTCCTTGAGAATGTAATCCCTCACCCTGTTTACTGATTTGGCACTCTGAATGTTTGGGTGAAACCCATTAATATCAAAGAACCTTGAGTCGGATATCCTTACCGGCTTCTCTGTCTGAAGTAATGCATGTAAATGCAAACTTCCATCTTTATGTGCCTCTCGGGCACATAGAATGTATTTGGGAATCCAACGAACAACGAGCTCCCAGATCATCTGACAGGCGATTTCAGGATTTTCTGGACACTTTGGATAGGTGAGGAACGTGTTAGCGTTCCTGTGTGAGAACTGACGGTTGGATGAGGAGGAGGCCATAGCCGACGACGGAGGATGAGGCTGAGGGATGGCAGACTGGGAGCTCCAAACTCTATAGTATACCCGT-GCGCCTTCGAAATCCGCCGCTCCCCC-TTTTATAGTGGTTGTTTATGGGCCGGACCGGGCCGGCCCAGCAGGAAAAGAAGGCGCGCAATAATATTACCGCGCCTTCTTTTCCTGCTCGGGCCCGGTAGGGCCCGAGCGATTTGATGTAAAGCTTGGTCCTGCTTTGTATGATTTATCTAAAGCAGCCCATTCTAAAGAAACCGGTCCCGGGC-ACTATAAATTGCCTAACAAGTGCGATTCATTC
>Pan2-R7
ATGGATCCACAGAACGCCCTGTATTAT-CAGCCGCGGGTACCCACAGCAGCTCCGGCATCCGCAGGAGTGCCGTGGAGTCGCGTAGGCGAGGTAGCTATTTTGAGCTTTGTTGCACTGATTTGCTTTTACCTGCTTTACCTTTGGGTGCTGAGAGACCTTATCTTAGTTCTGAAGGCTCGACAAGGCAGATCCACGGAGGAGCTGATATTTGGAGGACAAGCTGTGGATAGGAGCAACCCTATCCCTAATCTACCAGCACCACCAAGTCAGGGCAATCCCGGGCCATTTGTTCCAGGCACGGGATAAGCATTCAGCCATGTCCACGTCCAAGAGGAAGCGGGGAGATGATTCGAATTGGAGTAAGCGGGTGCCTAAGAAGAAGCCCTCTTCAGCTGGGCTGAAGAGGGCTGGAAGCAAGGCCGATAGGCCATCCCTCCAAATCCAGACACTCCAGCATGCTGGGACCACCATGATAACTGTCCCATCCGGAGGAGTATGTGACCTCATCAACACCTATGCCCGAGGATCTGACGAGGGCAACCGCCACACCAGCGAGACTCTCACGTACAAGATCGCCATCGACTACCACTTCGTTGCCGACGCGGCAGCCTGCCGCTACTCCAACACCGGAACCGGTGTAATGTGGCTGGTGTATGACACCACTCCCGGCGGACAAGCTCCGACCCCGCAAACTATATTTGCCTACCCTGACACGCTAAAAGCGTGGCCGGCCACATGGAAGGTGAGCCGGGAGCTGTGTCATCGCTTCGTGGTGAAACGGCGATGGTTGTTCAACATGGAGACCGACGGGCGGATTGGTTCGGACATTCCTCCCTCGAATGCAAGTTGGAAGCCTTGCAAGCGCAACATCTACTTCCACAAGTTCACGAGCGGGTTGGGAGTGAGAACGCAGTGGAAGAATGTAACGGACGGAGGAGTTGGTGCCATCCAGAGAGGAGCGTTGTACATGGTCATTGCCCCCGGCAATGGTCTTACATTTACTGCCCATGGGCAGACCCGTCTGTACTTTAAGAGTGTCGGCAACCAGTAATGAATAAAAACTCC-GTTTTATTATATCTGATGAATGCTCAAAGCTTACATTAATATGTCGTGCGATGGCACGAAAAAACACACGCAATCAATACAGGGGGGTAGTAGGCGGGCGGCTAAGGGTGGTGCTCGGCGG-GCAGAACATCGAAAAATCAAGATCTATCTGAAT-GTACTGCCTCCGTAGGAGGCAGCTCAGGGGGAGAATACCACTTCTCCCCCGGCGACATAATGTAAATGACGCAGTTTGCCTCGAAATACTCCAGCTGCCCTGGAGTCATTTCCTTCATCCAATCTTCATCCGAGTTGGCGAGGATTATTGTAGGCTTAGACTTCTTCTGCACCTTCTTCTTCTTACCATACTTGGGGTTCACAATGAAATCCCTCTGACAGCCAACTAACTGTTTCCAACAAGGACAAAATTTAAACGGAATATCATCTACGATGTTGTAGATTGCGTCTTCGTTGTATGAAGACCAATCAACATTATTTTGCCAGTAATTATGAACCCCTAGGCTTCTGGCCCAAGTAGATTTTCCGGTTCTTGTTGGGCCGACGATGTAGAGGCTCTGCTTTCTTGATCTTTCATCTGATGACTGGATACAGAATCCATCCATTGGAGGTCAGAAATTGCATCCTCGAGGGTATAACAGGTAGGTTGAAGGAGCATGTAAGCTTCGGGACTAACCTGGAAGATGTTAGGCTGGAGCCAATCATTGATTGACTCATTACAAAGTAAATCAGGTGAGGAGGGTGGATGAGGATTGGTGAACTCTTCCTGAATCTCAGGAAAAAGCTTATTTGCAGAGTATTCAAAATACTGCAATTTTGTGGACCAATCAAAGGGAAGCTCTTTCTGGATCATGGAGAGGTACTCTTCCTTGGAAGTAGCGTGCGAAATAATGTCTCGCATTATTTCATCTTTGGAAGGTTTTTTTTCCTTAACTTC---TGAATCAGATTTTCCTAGGAAGGGGGACTTCCTAGGAATGAAAGTACCTCTCTCAAAAACAGCCAGAGGTTCCTTGAGAATGTAATCCCTCACCCTGTTTACTGATTTGGCACTCTGAATGTTTGGGTGAAACCCATTAATATCAAAGAACCTTGAGTCGGATATCCTTACCGGCTTCTCTGTCTGAAGTAATGCATGTAAATGCAAACTTCCATCTTTATGTGCCTCTCGGGCACATAGAATGTATTTGGGAATCCAACGAACAACGAGCTCCCAGATCATCTGACAGGCGATTTCAGGATTTTCTGGACACTTTGGATAGGTGAGGAACGTGTTAGCGTTCCTGTGTGAGAACTGACGGTTGGATGAGGAGGAGGCCATAGCCGACGACGGAGGATGAGGCTGAGGGATGGCAGACTGGGAGCTCCAAACTCTATAGTATACCCGT-GCGCCTTCGAAATCCGCCGCTCCCCC-TTTTATAGTGGTTGTTTATGGGCCGGACTGGGCCGGCCCAGCAGGAAAAGAAGGCGCGCAATAATATTACCGCGCCTTCTTTTCCTGCGAGGGCCCGGTAGGGCCCGAGCGATTTGATGTAAAGCTTGGTCCTGCTTTGTATGATTTATCTAAAGCAGCCCATTCTAAAGAAACCGGTCCCGGGC-ACTATAAATTGCCTAACAAGTGCGATTCATTC
>Pan2-R6
ATGGATCCACAGAACGCCCTGTATTAT-CAGCCGCGGGTACCCACAGCAGCTCCGGCATCCGCAGGAGTGCCGTGGAGTCGCGTAGGCGAGGTAGCTATTTTGAGCTTTGTTGCACTGATTTGCTTTTACCTGCTTTACCTTTGGGTGCTGAGAGACCTTATCTTAGTTCTGAAGGCTCGACAAGGCAGATCCACGGAGGAGCTGATATTTGGAGGACAAGCTGTGGATAGGAGCAACCCTATCCCTAATCTACCAGCACCACCAAGTCAGGGCAATCCCGGGCCATTTGTTCCAGGCACGGGATAAGCATTCAGCCATGTCCACGTCCAAGAGGAAGCGGGGAGATGATTCGAATTGGAGTAAGCGGGTGCCTAAGAAGAAGCCCTCTTCAGCTGGGCTGAAGAGGGCTGGAAGCAAGGCCGATAGGCCATCCCTCCAAATCCAGACACTCCAGCATGCTGGGACCACCATGATAACTGTCCCATCCGGAGGAGTATGTGACCTCATCAACACCTATGCCCGAGGATCTGACGAGGGCAACCGCCACACCAGCGAGACTCTCACGTACAAGATCGCCATCGACTACCACTTCGTTGCCGACGCGGCAGCCTGCCGCTACTCCAACACCGGAACCGGTGTAATGTGGCTGGTGTATGACACCACTCCCGGCGGACAAGCTCCGACCCCGCAAACTATATTTGCCTACCCTGACACGCTAAAAGCGTGGCCGGCCACATGGAAGGTGAGCCGGGAGCTGTGTCATCGCTTCGTGGTGAAACGGCGATGGTTGTTCAACATGGAGACCGACGGGCGGATTGGTTCGGACATTCCTCCCTCGAATGCAAGTTGGAAGCCTTGCAAGCGCAACATCTACTTCCACAAGTTCACGAGCGGGTTGGGAGTGAGAACGCAGTGGAAGAATGTAACGGACGGAGGAGTTGGTGCCATCCAGAGAGGAGCGTTGTACATGGTCATTGCCCCCGGCAATGGTCTTACATTTACTGCCCATGGGCAGACCCGTCTGTACTTTAAGAGTGTCGGCAACCAGTAATGAATAAAAACTCCCGTTTTATTATATCTGATGAATGCTGAAAGCTTACATTAATATGTCGTGCGATGGCACGAAAAAACACACGCAATCAATACAGGGGGGTAGTAGGCGGGCGGCTAAGGGTGGTGCTCGGCGG-GCAGAACATCGAAAAATCAAGATCTATCTGAAT-GTACTGCCTCCGTAGGAGGCAGCTCAGGGGGAGAATACCACTTCTCCCCCGGCGACATAATGTAAATGACGCAGTTTGCCTCGAAATACTCCAGCTGCCCTGGAGTCATTTCCTTCATCCAATCTTCATCCGAGTTGGCGAGGATTATTGTAGGCTTAGACTTCTTCTGCACCTTCTTCTTCTTACCATACTTGGGGTTCACAATGAAATCCCTCTGACAGCCAACTAACTGTTTCCAACAAGGACAAAATTTAAACGGAATATCATCTACGATGTTGTAGATTGCGTCTTCGTTGTATGAAGACCAATCAACATTATTTTGCCAGTAATTATGAACCCCTAGGCTTCTGGCCCAAGTAGATTTTCCGGTTCTTGTTGGGCCGACGATGTAGAGGCTCTGCTTTCTTGATCTTTCATCTGATGACTGGATACAGAATCCATCCATTGGAGGTCAGAAATTGCGTCCTCGAGGGTATAACAGGTAGGTTGAAGGAGCATGTAAGCTTCGGGACTAACCTGGAAGATGTTAGGCTGGAGCCAATCATTGATTGACTCATTACAAAGTAAATCAGGTGAGGAGGGTGGATGAGGATTGGTGAACTCTTCCTGAATCTCAGGAAAAAGCTTATTTGCAGAGTATTCAAAATACTGCAATTTTGTGGACCAATCAAAGGGAAGCTCTTTCTGGATCATGGAGAGGTACTCTTCCTTGGAAGTAGCGTGTGAAATAATGTCTCGCATTATTTCATCTTTGGAAGGTTTTTTTTCCTTAACTTC---TGAATCAGATTTTCCTAGGAAGGGGGACTTCCTAGGAATGAAAGTACCTCTCTCAAAAACAGCCAGAGGTTCCTTGAGAATGTAATCCCTCACCCTGTTTACTGATTTGGCACTCTGAATGTTTGGGTGAAACCCATTAATATCAAAGAACCTTGAGTCGGATATCCTTACCGGCTTCTCTGTCTGAAGTAATGCATGTAAATGCAAACTTCCATCTTTATGTGCCTCTCGGGCACATAGAATGTATTTGGGAATCCAACGAACAACGAGCTCCCAGATCATCTGACAGGCGATTTCAGGATTTTCTGGACACTTTGGATAGGTGAGGAACGTGTTAGCGTTCCTGTGTGAGAACTGACGGTTGGATGAGGAGGAGGCCATAGCCGACGACGGAGGATGAGGCTGAGGGATGGCAGACTGGGAGCTCCAAACTCTATAGTATACCCGT-GCGCCTTCGAAATCCGCCGCTCCCCC-TTTTATAGTGGTTGTTTATGGGCCGGACCGGGCCGGCCCAGCAGGAAAAGAAGGCGCGCAATAATATTACCGCGCCTTCTTTTCCTGCGAGGGCCCGGTAGGGCCCGAGCGATTTGATGTAAAGCTTGGTCCTGCTTTGTATGATTTATCTAAAGCAGCCCATTCTAAAGAAACCGGTCCCGGGC-ACTATAAATTGCCTAACAAGTGCGATTCATTC
>Pan2-R5
ATGGATCCACAGAACGCCCTGTATTAT-CAGCCGCGGGTACCCACAGCAGCTCCGGCATCCGCAGGAGTGCCGTGGAGTCGCGTAGGCGAGGTAGCTATTTTGAGCTTTGTTGCACTGATTTGCTTTTACCTGCTTTACCTTTGGGTGCTGAGAGACCTTATCTTAGTTCTGAAGGCTCGACAAGGCAGATCCACGGAGGAGCTGATATTTGGAGGACAAGCTGTGGATAGGAGCAACCCTATCCCTAATCTACCAGCACCACCAAGTCAGGGCAATCCCGGGCCATTTGTTCCAGGCACGGGATAAGCATTCAGCCATGTCCACGTCCAAGAGGAAGCGGGGAGATGATTCGAATTGGAGTAAGCGGGTGCCTAAGAAGAAGCCCTCTTCAGCTGGGCTGAAGAGGGCTGGAAGCAAGGCCGATAGGCCATCCCTCCAAATCCAGACACTCCAGCATGCTGGGACCACCATGATAACTGTCCCATCCGGAGGAGTATGTGACCTCATCAACACCTATGCCCGAGGATCTGACGAGGGCAACCGCCACACCAGCGAGACTCTCACGTACAAGATCGCCATCGACTACCACTTCGTTGCCGACGCGGCAGCCTGCCGCTACTCCAACACCGGAACCGGTGTAATGTGGCTGGTGTATGACACCACTCCCGGCGGACAAGCTCCGACCCCGCAAACTATATTTGCCTACCCTGACACGCTAAAAGCGTGGCCGGCCACATGGAAGGTGAGCCGGGAGCTGTGTCATCGCTTCGTGGTGAAACGGCGATGGTTGTTCAACATGGAGACCGACGGGCGGATTGGTTCGGACATTCCTCCCTCGAATGCAAGTTGGAAGCCTTGCAAGCGCAACATCTACTTCCACAAGTTCACGAGCGGGTTGGGAGTGAGAACGCAGTGGAAGAATGTAACGGACGGAGGAGTTGGTGCCATCCAGAGAGGAGCGTTGTACATGGTCATTGCCCCCGGCAATGGTCTTACATTTACTGCCCATGGGCAGACCCGTCTGTACTTTAAGAGTGTTGGCAACCAGTAATGAATAAAAACTCCCGTTTTATTATATCTGATGAATGCTGAAAGCTTACATTAATATGTCGTGCGATGGCACGAAAAAACACACGCAATCAATACAGGGGGGTAGTAGGCGGGCGGCTAAGGGTGGTGCTCGGCGG-GCAGAACATCGAAAAATCAAGATCTATCTGAAT-GTACTGCCTCCGTAGGAGGCAGCTCAGGGGGAGAATACCACTTCTCCCCCGGCGACATAATGTAAATGACGCAGTTTGCCTCGAAATACTCCAGCTGCCCTGGAGTCATTTCCTTCATCCAATCTTCATCCGAGTTGGCGAGGATTATTGTAGGCTTAGACTTCTTCTGCACCTTCTTCTTCTTACCATACTTGGGGTTCACAATGAAATCCCTCTGACAGCCAACTAACTGTTTCCAACAAGGACAAAATTTAAACGGAATATCATCTACGATGTTGTAGATTGCGTCTTCGTTGTATGAAGACCAATCAACATTATTTTGCCAGTAATTATGAACCCCTAGGCTTCTGGCCCAAGTAGATTTTCCGGTTCTTGTTGGGCCGACGATGTAGAGGCTCTGCTTTCTTGATCTTTCATCTGATGACTGGATACAGAATCCATCCATTGGAGGTCAGAAATTGCATCCTCGAGGGTATAACAGGTAGGTTGAAGGAGCATGTAAGCTTCGGGACTAACCTGGAAGATGTTAGGCTGGAGCCAATCATTGATTGACTCATTACAAAGTAAATCAGGTGAGGAGGGTGGATGAGGATTGGTGAACTCTTCCTGAATCTCAGGAAAAAGCTTATTTGCAGAGTATTCAAAATACTGCAATTTTGTGGACCAATCAAAGGGAAGCTCTTTCTGGATCATGGAGAGGTACTCTTCCTTGGAAGTAGCGTGTGAAATAATGTCTCGCATTATTTCATCTTTGGAAGGTTTTTTTTCCTTAACTTC---TGAATCAGATTTTCCTAGGAAGGGGGACTTCCTAGGAATGAAAGTACCTCTCTCAAAAACAGCCAGAGGTTCCTTGAGAATGTAATCCCTCACCCTGTTTACTGATTTGGCACTCTGAATGTTTGGGTGAAACCCATTAATATCAAAGAACCTTGAGTCGGATATCCTTACCGGCTTCTCTGTCTGAAGTAATGCATGTAAATGCAAACTTCCATCTTTATGTGCCTCTCGGGCACATAGAATGTATTTGGGAATCCAACGAACAACGAGCTCCCAGATCATCTGACAGGCGATTTCAGGATTTTCTGGACACTTTGGATAGGTGAGGAACGTGTTAGCGTTCCTGTGTGAGAACTGACGGTTGGATGAGGAGGAGGCCATAGCCGACGACGGAGGATGAGGCTGAGGGATGGCAGACTGGGAGCTCCAAACTCTATAGTATACCCGT-GCGCCTTCGAAATCCGCCGCTCCCCC-TTTTATAGTGGTTGTTTATGGGCCGGACCGGGCCGGCCCAGCAGGAAAAGAAGGCGCGCAATAATATTACCGCGCCTTCTTTTCCTGCGAGGGCCCGGTAGGGCCCGAGCGATTTGATGTAAAGCTTGGTCCTGCTTTGTATGATTTATCTAAAGCAGCCCATTCTAAAGAAACCGGTCCCGGGC-ACTATAAATTGCCTAACAAGTGCGATTCATTC
>Pan2-R4
ATGGATCCACAGAACGCCCTGTATTAT-CAGCCGCGGGTACCCACAGCAGCTCCGGCATCCGCAGGAGTGCCGTGGAGTCGCGTAGGCGAGGTAGCTATTTTGAGCTTTGTTGCACTGATTTGCTTTTACCTGCTTTACCTTTGGGTGCTGAGAGACCTTATCTTAGTTCTGAAGGCTCGACAAGGCAGATCCACGGAGGAGCTGATATTTGGAGGACAAGCTGTGGATAGGAGCAACCCTATCCCTAATCTACCAGCACCACCAAGTCAGGGCAATCCCGGGCCATTTGTTCCAGGCACGGGATAAGCATTCAGCCATGTCCACGTCCAAGAGGAAGCGGGGAGATGATTCGAATTGGAGTAAGCGGGTGCCTAAGAAGAAGCCCTCTTCAGCTGGGCTGAAGAGGGCTGGAAGCAAGGCCGATAGGCCATCCCTCCAAATCCAGACACTCCAGCATGCTGGGACCACCATGATAACTGTCCCATCCGGAGGAGTATGTGACCTCATCAACACCTATGCCCGAGGATCTGACGAGGGCAACCGCCACACCAGCGAGACTCTCACGTACAAGATCGCCATCGACTACCACTTCGTTGCCGACGCGGCAGCCTGCCGCTACTCCAACACCGGAACCGGTGTAATGTGGCTGGTGTATGACACCACTCCCGGCGGACAAGCTCCGACCCCGCAAACTATATTTGCCTACCCTGACACGCTAAAAGCGTGGCCGGCCACATGGAAGGTGAGCCGGGAGCTGTGTCATCGCTTCGTGGTGAAACGGCGATGGTTGTTCAACATGGAGACCGACGGGCGGATTGGTTCGGACATTCCTCCCTCGAATGCAAGTTGGAAGCCTTGCAAGCGCAACATCTACTTCCACAAGTTCACGAGCGGGTTGGGAGTGAGAACGCAGTGGAAGAATGTAACGGACGGAGGAGTTGGTGCCATCCAGAGAGGAGCTCTGTACATGGTCATTGCCCCTGGCAATGGCCTTACATTTACTGCCCATGGGCAGACCCGTCTGTACTTTAAGAGTGTTGGCAACCAGTAATGAATAAAAACTCCCGTTTTATTATATCTGATGAATGCTGAAAGCTTACATTAATATGTCGTGCGATGGCACGAAAAAACACACGCAATCAATACAGGGGGGTAGTAGGCGGGCGGCTAAGGGTGGTGCTCGGCGG-GCAGAACATCGAAAAATCAAGATCTATCTGAAT-GTACTGCCTCCGTAGGAGGCAGCTCAGGGGGAGAATACCACTTCTCCCCCGGCGACATAATGTAAATGACGCAGTTTGCCTCGAAATACTCCAGCTGCCCTGGAGTCATTTCCTTCATCCAATCTTCATCCGAGTTGGCGAGGATTATTGTAGGCTTAGACTTCTTCTGCACCTTCTTCTTCTTACCATACTTGGGGTTCACAATGAAATCCCTCTGACAGCCAACTAACTGTTTCCAACAAGGACAAAATTTAAACGGAATATCATCTACGATGTTGTAGATTGCGTCTTCGTTGTATGAAGACCAATCAACATTATTTTGCCAGTAATTATGAACCCCTAGGCTTCTGGCCCAAGTAGATTTTCCGGTTCTTGTTGGGCCGACGATGTAGAGGCTCTGCTTTCTTGATCTTTCATCTGATGACTGGATACAGAATCCATCCATTGGAGGTCAGAAATTGCATCCTCGAGGGTATAACAGGTAGGTTGAAGGAGCATGTAAGCTTCGGGACTAACCTGGAAGATGTTAGGCTGGAGCCAATCATTGATTGACTCATTACAAAGTAAATCAGGTGAGGAGGGTGGATGAGGATTGGTGAACTCTTCCTGAATCTCAGGAAAAAGCTTATTTGCAGAGTATTCAAAATACTGCAATTTTGTGGACCAATCAAAGGGAAGCTCTTTCTGGATCATGGAGAGGTACTCTTCCTTGGAAGTAGCGTGTGAAATAATGTCTCGCATTATTTCATCTTTGGAAGGTTTTTTTTCCTTAACTTC---TGAATCAGATTTTCCTAGGAAGGGGGACTTCCTAGGAATGAAAGTACCTCTCTCAAAAACAGCCAGAGGTTCCTTGAGAATGTAATCCCTCACCCTGTTTACTGATTTGGCACTCTGAATGTTTGGGTGAAACCCATTAATATCAAAGAACCTTGAGTCGGATATCCTTACCGGCTTCTCTGTCTGAAGTAATGCATGTAAATGCAAACTTCCATCTTTATGTGCCTCTCGGGCACATAGAATGTATTTGGGAATCCAACGAACAACTAGCTCCCAGATCATCTGACAGGCGATTTCAGGATTTTCTGGACAGTGTGGATAGGTGAGGAACGTGTTAGCGTTCCTGTGTGAGAACTGACGGTTGGATGAGGAGGAGGCCATAGCCGACGACGGAGGATGAGGCTGAGGGATGGCAGACTGGGAGCTCCAAACTCTATAGTATACCCGT-GCGCCTTCGAAATCCGCCGCTCCCCC-TTTTATAGTGGTTGTTTATGGGCCGGACCGGGCCGGCCCAGCAGGAAAAGAAGGCGCGCAATAATATTACCGCGCCTTCTTTTCCTGCGAGGGCCCGGTAGGGCCCGAGCGATTTGATGTAAAGCTTGGTCCTGCTTTGTATGATTTATCTAAAGCAGCCCATTCTAAAGAAACCGGTCCCGGGC-ACTATAAATTGCCTAACAAGTGCGATTCATTC
>Pan2-R3
ATGGATCCACAGAACGCCCTGTATTAT-CAGCCGCGGGTACCCACAGCAGCTCCGGCATCCGCAGGAGTGCCGTGGAGTCGCGTAGGCGAGGTAGCTATTTTGAGCTTTGTTGCACTGATTTGCTTTTACCTGCTTTACCTTTGGGTGCTGAGAGACCTTATCTTAGTTCTGAAGGCTCGACAAGGCAGATCCACGGAGGAGCTGATATTTGGAGGACAAGCTGTGGATAGGAGCAACCCTATCCCTAATCTACCAGCACCACCAAGTCAGGGCAATCCCGGGCCATTTGTTCCAGGCACGGGATAAGCATTCAGCCATGTCCACGTCCAAGAGGAAGCGGGGAGATGATTCGAATTGGAGTAAGCGGGTGCCTAAGAAGAAGCCCTCTTCAGCTGGGCTGAAGAGGGCTGGAAGCAAGGCCGATAGGCCATCCCTCCAAATCCAGACACTCCAGCATGCTGGGACCACCATGATAACTGTCCCATCCGGAGGAGTATGTGATCTCATCAACACCTATGCCCGAGGATCTGACGAGGGCAACCGCCACACCAGCGAGACTCTCACGTACAAGATCGCCATCGACTACCACTTCGTTGCCGACGCGGCAGCCTGCCGCTACTCCAACACCGGAACCGGTGTAATGTGGCTGGTGTATGACACCACTCCCGGCGGACAAGCTCCGACCCCGCAAACTATATTTGCCTACCCTGACACGCTAAAAGCGTGGCCGGCCACATGGAAGGTGAGCCGGGAGCTGTGTCATCGCTTCGTGGTGAAACGGCGATGGTTGTTCAACATGGAGACCGACGGGCGGATTGGTTCGGACATTCCTCCCTCGAATGCAAGTTGGAAGCCTTGCAAGCGCAACATCTACTTCCACAAGTTCACGAGCGGGTTGGGAGTGAGAACGCAGTGGAAGAATGTAACGGACGGAGGAGTTGGTGCGATACAGAGAGGAGCTCTGTACATGGTCATTGCCCCTGGCAATGGCCTTACATTTACTGCCCATGGGCAGACCCGTCTGTACTTTAAGAGTGTTGGCAACCAGTAATGAATAAAAACTCCCGTTTTATTATATCTGATGAATGCTGAAAGCTTACATTAATATGTCGTGCGATGGCACGAAAAAACACACGCAATCAATACAGGGGGGTAGTAGGCGGGCGGCTAAGGGTGGTGCTCGGCGG-GCAGAACATCGAAAAATCAAGATCTATCTGAAT-GTACTGCCTCCGTAGGAGGCAGCTCAGGGGGAGAATACCACTTCTCCCCCGGCGACATAATGTAAATGACGCAGTTTGCCTCGAAATACTCCAGCTGCCCTGGAGTCATTTCCTTCATCCAATCTTCATCCGAGTTGGCGAGGATTATTGTAGGCTTAGACTTCTTCTGCACCTTCTTCTTCTTACCATACTTGGGGTTCACAATGAAATCCCTCTGACAGCCAACTAACTGTTTCCAACAAGGACAAAATTTAAACGGAATATCATCTACGATGTTGTAGATTGCGTCTTCGTTGTATGAAGACCAATCAACATTATTTTGCCAGTAATTATGAACCCCTAGGCTTCTGGCCCAAGTAGATTTTCCGGTTCTTGTTGGGCCGACGATGTAGAGGCTCTGCTTTCTTGATCTTTCATCTGATGACTGGATACAGAATCCATCCATTGGAGGTCAGAAATTGCATCCTCGAGGGTATAACAGGTAGGTTGAAGGAGCATGTAAGCTTCGGGACTAACCTGGAAGATGTTAGGCTGGAGCCAATCATTGATTGACTCATTACAAAGTAAATCAGGTGAGGAGGGTGGATGAGGATTGGTGAACTCTTCCTGAATCTCAGGAAAAAGCTTATTTGCAGAGTATTCAAAATACTGCAATTTTGTGGACCAATCAAAGGGAAGCTCTTTCTGGATCATGGAGAGGTACTCTTGCTTGGAAGTAGCGTGTGAAATAATGTCTCGCATTATTTCATCTTTGGAAGGTTTTTTTTCCTTAACTTC---TGAATCAGATTTTCCTAGGAAGGGGGACTTCCTAGGAATGAAAGTACCTCTCTCAAAAACAGCCAGAGGTTCCTTGAGAATGTAATCCCTCACCCTGTTTACTGATTTGGCACTCTGAATGTTTGGGTGAAACCCATTAATATCAAAGAACCTTGAGTCGGATATCCTTACCGGCTTCTCTGTCTGAAGTAATGCATGTAAATGCAAACTTCCATCTTTATGTGCCTCTCGGGCACATAGAATGTATTTGGGAATCCAACGAACAACGAGCTCCCAGATCATCTGACAGGCGATTTCAGGATTTTCTGGACACTTTGGATAGGTGAGGAACGTGTTAGCGTTCCTGTGTGAGAACTGACGGTTGGATGAGGAGGAGGCCATAGCCGACGACGGAGGATGAGGCTGAGGGATGGCAGACTGGGAGCTCCAAACTCTATAGTATACCCGT-GCGCCTTCGAAATCCGCCGCTCCCCC-TTTTATAGTGGTTGTTTATGGGCCGGACCGGGCCGGTCCAGCAGGAAAAGAAGGCGCGCAATAATATTACCGCGCCTTCTTTTCCTGCGAGGGCCCGGTAGGGCCCGAGCGATTTGATGTAAAGCTTGGTCCTGCTTTGTATGATTTATCTAAAGCAGCCCATTCTAAAGAAACCGGTCCCGGGC-ACTATAAATTGCCTAACAAGTGCGATTCATTC
>Pan2-R2
ATGGATCCACAGAACGCCCTGTATTAT-CAGCCGCGGGTACCCACAGCAGCTCCGGCATCCGCAGGAGTGCCGTGGAGTCGCGTAGGCGAGGTAGCTATTTTGAGCTTTGTTGCACTGATTTGCTTTTACCTGCTTTACCTTTGGGTGCTGAGAGACCTTATCTTAGTTCTGAAGGCTCGACAAGGCAGATCCACGGAGGAGCTGATATTTGGAGGACAAGCTGTGGATAGGAGCAACCCTATCCCTAATCTACCAGCACCACCAAGTCAGGGCAATCCCGGGCCATTTGTTCCAGGCACGGGATAAGCATTCAGCCATGTCCACGTCCAAGAGGAAGCGGGGAGATGATTCGAATTGGAGTAAGCGGGTGCCTAAGAAGAAGCCCTCTTCAGCTGGGCTGAAGAGGGCTGGAAGCAAGGCCGATAGGCCATCCCTCCAAATCCAGACACTCCAGCATGCTGGGACCACCATGATAACTGTCCCATCCGGAGGAGTATGTGACCTCATCAACACCTATGCCCGAGGATCTGACGAGGGCAACCGCCACACCAGCGAGACTCTCACGTACAAGATCGCCATCGACTACCACTTCGTTGCCGACGCGGCAGCCTGCCGCTACTCCAACACCGGAACCGGTGTAATGTGGCTGGTGTATGACACCACTCCCGGCGGACAAGCTCCGACCCCGCAAACTATATTTGCCTACCCTGACACGCTAAAAGCGTGGCCGGCCACATGGAAGGTGAGCCGGGAGCTGTGTCATCGCTTCGTGGTGAAACGGCGATGGTTGTTCAACATGGAGACCGACGGGCGGATTGGTTCGGACATTCCTCCCTCGAATGCAAGTTGGAAGCCTTGCAAGCGCAACATCTACTTCCACAAGTTCACGAGCGGGTTGGGAGTGAGAACGCAGTGGAAGAATGTAACGGACGGAGGAGTTGGTGCGATACAGAGAGGAGCTCTGTACATGGTCATTGCCCCTGGCAATGGCCTTACATTTACTGCCCATGGGCAGACCCGTCTGTACTTTAAGAGTGTTGGCAACCAGTAATGAATAAAAACTCCCGTTTTATTATATCTGATGAATGCTGAAAGCTTACATTAATATGTCGTGCGATGGCACGAAAAAACACACGCAATCAATACAGGGGGGTAGTAGGCGGGCGGCTAAGGGTGGTGCTCGGCGG-GCAGAACATCGAAAAATCAAGATCTATCTGAAT-GTACTGCCTCCGTAGGAGGCAGCTCAGGGGGAGAATACCACTTCTCCCCCGGCGACATAATGTAAATGACGCAGTTTGCCTCGAAATACTCCAGCTGCCCTGGAGTCATTTCCTTCATCCAATCTTCATCCGAGTTGGCGAGGATTATTGTAGGCTTAGACTTCTTCTGCACCTTCTTCTTCTTACCATACTTGGGGTTCACAATGAAATCCCTCTGACAGCCAACTAACTGTTTCCAACAAGGACAAAATTTAAACGGAATATCATCTACGATGTTGTAGATTGCGTCTTCGTTGTATGAAGACCAATCAACATTATTTTGCCAGTAATTATGAACCCCTAGGCTTCTGGCCCAAGTAGATTTTCCGGTTCTTGTTGGGCCGACGATGTAGAGGCTCTGCTTTCTTGATCTTTCATCTGATGACTGGATACAGAATCCATCCATTGGAGGTCAGAAATTGCATCCTCGAGGGTATAACAGGTAGGTTGAAGGAGCATGTAAGCTTCGGGACTAACCTGGAAGATGTTAGGCTGGAGCCAATCATTGATTGACTCATTACAAAGTAAATCAGGTGAGGAGGGTGGATGAGGATTGGTGAACTCTTCCTGAATCTCAGGAAAAAGCTTATTTGCAGAGTATTCAAAATACTGCAATTTTGTGGACCAATCAAAGGGAAGCTCTTTCTGGATCATGGAGAGGTACTCTTCCTTGGAAGTAGCGTGTGAAATAATGTCTCGCATTATTTCATCTTTGGAAGGTTTTTTTTCCTTAACTTC---TGAATCAGATTTTCCTAGGAAGGGGGACTTCCTAGGAATGAAAGTACCTCTCTCAAAAACAGCCAGAGGTTCCTTGAGAATGTAATCCCTCACCCTGTTTACTGATTTGGCACTCTGAATGTTTGGGTGAAACCCATTAATATCAAAGAACCTTGAGTCGGATATCCTTACCGGCTTCTCTGTCTGAAGTAATGCATGTAAATGCAAACTTCCATCTTTATGTGCCTCTCGGGCACATAGAATGTATTTGGGAATCCAACGAACAACGAGCTCCCAGATCATCTGACAGGCGATTTCAGGATTTTCTGGACACTTTGGATAGGTGAGGAACGTGTTAGCGTTCCTGTGTGAGAACTGACGGTTGGATGAGGAGGAGGCCATAGCCGACGACGGAGGATGAGGCTGAGGGATGGCAGACTGGGAGCTCCAAACTCTATAGTATACCCGT-GCGCCTTCGAAATCCGCCGCTCCCCC-TTTTATAGTGGTTGTTTATGGGCCGGACCGGGCCGGCCCAGCAGGAAAAGAAGGCGCGCAATAATATTACCGCGCCTTCTTTTCCTGCGAGGGCCCGGTAGGGCCCGAGCGATTTGATGTAAAGCTTGGTCCTGCTTTGTATGATTTATCTAAAGCAGCCCATTCTAAAGAAACCGGTCCCGGGC-ACTATAAATTGCCTAACAAGTGCGATTCATTC
>Pan2-R15
ATGGATCCACAGAACGCCCTGTATTAT-CAGCCGCGGGTACCCACAGCAGCTCCGGCATCCGCAGGAGTGCCGTGGAGTCGCGTAGGCGAGGTAGCTATTTTGAGCTTTGTTGCACTGATTTGCTTTTACCTGCTTTACCTTTGGGTGCTGAGAGACCTTATCTTAGTTCTGAAGGCTCGACAAGGCAGATCCACGGAGGAGCTGATATTTGGAGGACAAGCTGTGGATAGGAGCAACCCTATCCCTAATCTACCAGCACCACCAAGTCAGGGCAATCCCGGGCCATTTGTTCCAGGCACGGGATAAGCATTCAGCCATGTCCACGTCCAAGAGGAAGCGGGGAGATGATTCGAATTGGAGTAAGCGGGTGCCTAAGAAGAAGCCCTCTTCAGCTGGGCTGAAGAGGGCTGGAAGCAAGGCCGATAGGCCATCCCTCCAAATCCAGACACTCCAGCATGCTGGGACCACCATGATAACTGTCCCATCCGGAGGAGTATGTGACCTCATCAACACCTATGCCCGAGGATCTGACGAGGGCAACCGCCACACCAGCGAGACTCTCACGTACAAGATCGCCATCGACTACCACTTCGTTGCCGACGCGGCAGCCTGCCGCTACTCCAACACCGGAACCGGTGTAATGTGGCTGGTGTATGACACCACTCCCGGCGGACAAGCTCCGACCCCGCAAACTATATTTGCCTACCCTGACACGCTAAAAGCGTGGCCGGCCACATGGAAGGTGAGCCGGGAGCTGTGTCATCGCTTCGTGGTGAAACGGCGATGGTTGTTCAACATGGAGACCGACGGGCGGATTGGTTCGGACATTCCTCCCTCGAATGCAAGTTGGAAGCCTTGCAAGCGCAACATCTACTTCCACAAGTTCACGAGCGGGTTGGGAGTGAGAACGCAGTGGAAGAATGTAACGGACGGAGGAGTTGGTGCCATCCAGAGAGGAGCGTTGTACATGGTCATTGCCCCCGGCAATGGTCTTACATTTACTGCCCATGGGCAGACCCGTCTGTACTTTAAGAGTGTTGGCAACCAGTAATGAATAAAAACTCCCGTTTTATTATATCTGATGAATGCTGAAAGCTTACATTAATATGTCGTGCGATGGCACGAAAAAACACACGCAATCAATACAGGGGGGTAGTAGGCGGGCGGCTAAGGGTGGTGCTCGGCGG-GCAGAACATCGAAAAATCAAGATCTATCTGAAT-GTACTGCCTCCGTAGGAGGCAGCTCAGGGGGAGAATACCACTTCTCCCCCGGCGACATAATGTAAATGACGCAGTTTGCCTCGAAATACTCCAGCTGCCCTGGAGTCATTTCCTTCATCCAATCTTCATCCGAGTTGGCGAGGATTATTGTAGGCTTAGACTTCTTCTGCACCTTCTTCTTCTTACCATACTTGGGGTTCACAATGAAATCCCTCTGACAGCCAACTAACTGTTTCCAACAAGGACAAAATTTAAACGGAATATCATCTACGATGTTGTAGATTGCGTCTTCGTTGTATGAAGACCAATCAACATTATTTTGCCAGTAATTATGAACCCCTAGGCTTCTGGCCCAAGTAGATTTTCCGGTTCTTGTTGGGCCGACGATGTAGAGGCTCTGCTTTCTTGATCTTTCATCTGATGACTGGATACAGAATCCATCCATTGGAGGTCAGAAATTGCATCCTCGAGGGTATAACAGGTAGGTTGAAGGAGCATGTAAGCTTCGGGACTAACCTGGAAGATGTTAGGCTGGAGCCAATCATTGATTGACTCATTACAAAGTAAATCAGGTGAGGAGGGTGGATGAGGATTGGTGAACTCTTCCTGAATCTCAGGAAAAAGCTTATTTGCAGAGTATTCAAAATACTGCAATTTTGTGGACCAATCAAAGGGAAGCTCTTTCTGGATCATGGAGAGGTACTCTTCCTTGGAAGTAGCGTGTGAAATAATGTCTCGCATTATTTCATCTTTGGAAGGTTTTTTTTCCTTAACTTC---TGAATCAGATTTTCCTAGGAAGGGGGACTTCCTAGGAATGAAAGTACCTCTCTCAAAAACAGCCAGAGGTTCCTTGAGAATGTAATCCCTCACCCTGTTTACTGATTTGGCACTCTGAATGTTTGGGTGAAACCCATTAATATCAAAGAACCTTGAGTCGGATATCCTTACCGGCTTCTCTGTCTGAAGTAATGCATGTAAATGCAAACTTCCATCTTTATGTGCCTCTCGGGCACATAGAATGTATTTGGGAATCCAACGAACAACGAGCTCCCAGATCATCTGACAGGCGATTTCAGGATTTTCTGGACACTTTGGATAGGTGAGGAACGTGTTAGCGTTCCTGTGTGAGAACTGACGGTTGGATGAGGAGGAGGCCATAGCCGACGACGGAGGATGAGGCTGAGGGATGGCAGACTGGGAGCTCCAAACTCTATAGTATACCCGT-GCGCCTTCGAAATCCGCCGCTCCCCC-TTTTATAGTGGTTGTTTATGGGCCGGACCGGGCCGGCCCAGCAGGAAAAGAAGGCGCGCAATAATATTACCGCGCCTTCTTTTCCTGCGAGGGCCCGTTAGGGCCCGAGCGATTTGATGTAAAGCTTGGTCCTGCTTTGTATGATTTATCTAAAGCAGCCCATTCTAAAGAAACCGGTCCCGGGC-ACTATAAATTGCCTAACAAGTGCGATTCATTC
>Pan2-R14
ATGGATCCACAGAACGCCCTGTATTAT-CAGCCGCGGGTACCCACAGCAGCTCCGGCATCCGCAGGAGTGCCGTGGAGTCGCGTAGGCGAGGTAGCTATTTTGAGCTTTGTTGCACTGATTTGCTTTTACCTGCTTTACCTTTGGGTGCTGAGAGACCTTATCTTAGTTCTGAAGGCTCGACAAGGCAGATCCACGGAGGAGCTGATATTTGGAGGACAAGCTGTGGATAGGAGCAACCCTATCCCTAATCTACCAGCACCACCAAGTCAGGGCAATCCCGGGCCATTTGTTCCAGGCACGGGATAAGCATTCAGCCATGTCCACGTCCAAGAGGAAGCGGGGAGATGATTCGAATTGGAGTAAGCGGGTGCCTAAGAAGAAGCCCTCTTCAGCTGGGCTGAAGAGGGCTGGAAGCAAGGCCGATAGGCCATCCCTTCAGATCCAGACACTCCAGCATGCTGGGACCACCATGATAACTGTCCCATCCGGAGGAGTATGTGACCTCATCAACACCTATGCCCGAGGATCTGACGAGGGCAACCGCCACACCAGCGAGACTCTCACGTACAAGATCGCCGTCGACTACCACTTCGTTGCCGACGCGGCAGCCTGCCGCTACTCCAACACCGGAACCGGTGTAATGTGGCTGGTGTATGACACCACTCCCGGCGGACAAGCTCCGACCCCGCAAACTATATTTGCCTACCCTGACACGCTAAAAGCGTGGCCGGCCACATGGAAGGTGAGCCGGGAGCTGTGTCATCGCTTCGTGGTGAAACGGCGATGGTTGTTCAACATGGAGACCGACGGGCGGATTGGTTCGGACATTCCTCCCTCGAATGCAAGTTGGAAGCCTTGCAAGCGCAACATCTACTTCCACAAGTTCACGAGCGGGTTGGGAGTGAGAACGCAGTGGAAGAATGTAACGGACGGAGGAGTTGGTGCCATCCAGAGAGGAGCGTTGTACATGGTCATTGCCCCCGGCAATGGTCTTACATTTACTGCCCATGGGCAGACCCGTCTGTACTTTAAGAGTGTCGGCAACCAGTAATGAATAAAAACTCC-GTTTTATTATATCTGATGAATGCTGAAAGCTTACATTAATATGTCGTGCGATGGCACGAAAAAACACACGCAATCAATACAGGGGGGTAGTAGGCGGGCGGCTAAGGGTGGTGCTCGGCGG-GCAGAACATCGAAAAATCAAGATCTATCTGAAT-GTACTGCCTCCGTAGGAGGCAGCTCAGGGGGAGAATACCACTTCTCCCCCGGCGACATAATGTAAATGACGCAGTTTGCCTCGAAATACTCCAGCTGCCCTGGAGTCATTTCCTTCATCCAATCTTCATCCGAGTTGGCGAGGATTATTGTAGGCTTAGACTTCTTCTGCACCTTCTTCTTCTTACCATACTTGGGGTTCACAATGAAATCCCTCTGACAGCCAACTAACTGTTTCCAACAAGGACAAAATTTAAACGGAATATCATCTACGATGTTGTAGATTGCGTCTTCGTTGTATGAAGACCAATCAACATTATTTTGCCAGTAATTATGAACCCCTAGGCTTCTGGCCCAAGTAGATTTTCCGGTTCTTGTTGGGCCGACGATGTAGAGGCTCTGCTTTCTTGATCTTTCATCTGATGACTGGATACAGAATCCATCCATTGGAGGTCAGAAATTGCATCCTCGAGGGTATAACAGGTAGGTTGAAGGAGCATGTAAGCTTCGGGACTAACCTGGAAGATGTTAGGCTGGAGCCAATCATTGATTGACTCATTACAAAGTAAATCAGGTGAGGAGGGTGGATGAGGATTGGTGAACTCTTCCTGAATCTCAGGAAAAAGCTTATTTGCAGAGTATTCAAAATACTGCAATTTTGTGGACCAATCAAAGGGAAGCTCTTTCTGGATCATGGAGAGGTACTCTTCCTTGGAAGTAGCGTGTGAAATAATGTCTCGCATTATTTCATCTTTGGAAGGTTTTTTTTCCTTAACTTC---TGAATCAGATTTTCCTAGGAAGGGGGACTTCCTAGGAATGAAAGTACCTCTCTCAAAAACAGCCAGAGGTTCCTTGAGAATGTAATCCCTCACCCTGTTTACTGATTTGGCACTCTGAATGTTTGGGTGAAACCCATTAATATCAAAGAACCTTGAGTCGGATATCCTTACCGGCTTCTCTGTCTGAAGTAATGCATGTAAATGCAAACTTCCATCTTTATGTGCCTCTCGGGCACATAGAATGTATTTGGGAATCCAACGAACAACGAGCTCCCAGATCATCTGACAGGCGATTTCAGGATTTTCTGGACACTTTGGATAGGTGAGGAACGTGTTAGCGTTCCTGTGTGAGAACTGACGGTTGGATGAGGAGGAGGCCATATCGGACGACTCCGAGC-AGCTTGAGGGATGGCAGGATGGGAGCTCCAAACTCTATATCA-ACCGGTTGCGCCTTCGAAATCCGCCGCTCCCTTGTCTTATAGTGGTTGTAAATGGGCCGGACCGGGCCGGCCCAGCAGGAAAAGAAGGCGCGCACTAATATTACCGCGCCTTCTTTTCCTGCGAGGGCCCGGTAGGGCCCGAGCGATTTGATGTAAAGCTTGGTCCTGCTTTGTATGATTTATCTAAAGCAGCCCATTCTAAAGAAACCGGTCCCGGGC-ACTATAAATTGCCTAACAAGTGCGATTCATTC
>Pan2-R13
ATGGATCCACAGAACGCCCTGTATTAT-CAGCCGCGGGTACCCACAGCAGCTCCGGCATCCGCAGGAGTGCCGTGGAGTCGCGTAGGCGAGGTAGCTATTTTGAGCTTTGTTGCACTGATTTGCTTTTACCTGCTTTACCTTTGGGTGCTGAGAGACCTTATCTTAGTTCTGAAGGCTCGACAAGGCAGATCCACGGAGGAGCTGATATTTGGAGGACAAGCTGTGGATAGGAGCAACCCTATCCCTAATCTACCAGCACCACCAAGTCAGGGCAATCCCGGGCCATTTGTTCCAGGCACGGGATAAGCATTCAGCCATGTCCACGTCCAAGAGGAAGCGGGGAGATGATTCGAATTGGAGTAAGCGGGTGCCTAAGAAGAAGCCCTCTTCAGCTGGGCTGAAGAGGGCTGGAAGCAAGGCCGATAGGCCATCCCTCCAAATCCAGACACTCCAGCATGCTGGGACCACCATGATAACTGTCCCATCCGGAGGAGTATGTGACCTCATCAACACCTATGCCCGAGGATCTGACGAGGGCAACCGCCACACCAGCGAGACTCTCACGTACAAGATCGCCATCGACTACCACTTCGTTGCCGACGCGGCAGCCTGCCGCTACTCCAACACCGGAACCGGTGTAATGTGGCTGGTGTATGACACCACTCCCGGCGGACAAGCTCCGACCCCGCAAACTATATTTGCCTACCCTGACACGCTAAAAGCGTGGCCGGCCACATGGAAGGTGAGCCGGGAGCTGTGTCATCGCTTCGTGGTGAAACGGCGATGGTTGTTCAACATGGAGACCGACGGGCGGATTGGTTCGGACATTCCTCCCTCGAATGCAAGTTGGAAGCCTTGCAAGCGCAACATCTACTTCCACAAGTTCACGAGCGGGTTGGGAGTGCGAACGCAGTGGAAGAATGTAACGGACGGAGGAGTTGGTGCGATACAGAGAGGAGCTCTGTACATGGTCATTGCCCCTGGCAATGGCCTTACATTTACTGCCCATGGGCAGACCCGTCTGTACTTTAAGAGTGTTGGCAACCAGTAATGAATAAAAACTCCCGTTTTATTATATCTGATGAATGCTGAAAGCTTACATTAATATGTCGTGCGATGGCACGAAAAAACACACGCAATCAATACAGGGGGGTAGTAGGCGGGCGGCTAAGGGTGGTGCTCGGCGG-GCAGAACATCGAAAAATCAAGATCTATCTGAAT-GTACTGCCTCCGTAGGAGGCAGCTCAGGGGGAGAATACCACTTCTCCCCCGGCGACATAATGTAAATGACGCAGTTTGCCTCGAAATACTCCAGCTGCCCTGGAGTCATTTCCTTCATCCAATCTTCATCCGAGTTGGCGAGGATTATTGTAGGCTTAGACTTCTTCTGCACCTTCTTCTTCTTACCATACTTGGGGTTCACAATGAAATCCCTCTGACAGCCAACTAACTGTTTCCAACAAGGACAAAATTTAAACGGAATATCATCTACGATGTTGTAGATTGCGTCTTCGTTGTATGAAGACCAATCAACATTATTTTGCCAGTAATTATGAACCCCTAGGCTTCTGGCCCAAGTAGATTTTCCGGTTCTTGTTGGGCCGACGATGTAGAGGCTCTGCTTTCTTGATCTTTCATCTGATGACTGGATACAGAATCCATCCATTGGAGGTCAGAAATTGCATCCTCGAGGGTATAACAGGTAGGTTGAAGGAGCATGTAAGCTTCGGGACTAACCTGGAAGATGTTAGGCTGGAGCCAATCATTGATTGACTCATTACAAAGTAAATCAGGTGAGGAGGGTGGATGAGGATTGGTGAACTCTTCCTGAATCTCAGGAAAAAGCTTATTTGCAGAGTATTCAAAATACTGCAATTTTGTGGACCAATCAAAGGGAAGCTCTTTCTGGATCATGGAGAGGTACTCTTCCTTGGAAGTAGCGTGTGAAATAATGTCTCGCATTATTTCATCTTTGGAAGGTTTTTTTTCCTTAACTTC---TGAATCAGATTTTCCTAGGAAGGGGGACTTCCTAGGAATGAAAGTACCTCTCTCAAAAACAGCCAGAGGTTCCTTGAGAATGTAATCCCTCACCCTGTTTACTGATTTGGCACTCTGAATGTTTGGGTGAAACCCATTAATATCAAAGAACCTTGAGTCGGATATCCTTACCGGCTTCTCTGTCTGAAGTAATGCATGTAAATGCAAACTTCCATCTTTATGTGCCTCTCGGGCACATAGAATGTATTTGGGAATCCAACGAACAACGAGCTCCCAGATCATCTGACAGGCGATTTCAGGATTTTCTGGACACTTTGGATAGGTGAGGAACGTGTTAGCGTTCCTGTGTGAGAACTGACGGTTGGATGAGGAGGAGGCCATATCGGACGACTCCGAGC-AGCTTGAGGGATGGCAGGATGGGAGCTCCAAACTCTATATCA-ACCGGTTGCGCCTTCGAAATCCGCCGCTCCCTTGTCTTATAGTGGTTGTAAATGGGCCGGACCGGGCCGGCCCAGCAGGAAAAGAAGGCGCGCACTAATATTACCGCGCCTTCTTTTCCTGCGAGGGCCCGGTAGGGCCCGAGCGATTTGATGTAAAGCTTGGTCCTGCTTTGTATGATTTATCTAAAGCAGCCCATTCTAAAGAAACCGGTCCCGGGC-ACTATAAATTGCCTAACAAGTGCGATTCATTC
>Pan2-R12
ATGGATCCACAGAACGCCCTGTATTAT-CAGCCGCGGGTACCCACAGCAGCTCCGGCATCCGCAGGAGTGCCGTGGAGTCGCGTAGGCGAGGTAGCTATTTTGAGCTTTGTTGCACTGATTTGCTTTTACCTGCTTTACCTTTGGGTGCTGAGAGACCTTATCTTAGTTCTGAAGGCTCGACAAGGCAGATCCACGGAGGAGCTGATATTTGGAGGACAAGCTGTGGATAGGAGCAACCCTATCCCTAATCTACCAGCACCACCAAGTCAGGGCAATCCCGGGCCATTTGTTCCAGGCACGGGATAAGCATTCAGCCATGTCCACGTCCAAGAGGAAGCGGGGAGATGATTCGAATTGGAGTAAGCGGGTGCCTAAGAAGAAGCCCTCTTCAGCTGGGCTGAAGAGGGCTGGAAGCAAGGCCGATAGGCCATCCCTCCAAATCCAGACACTCCAGCATGCTGGGACCACCATGATAACTGTCCCATCCGGAGGAGTATGTGACCTCATCAACACCTATGCCCGAGGATCTGACGAGGGCAACCGCCACACCAGCGAGACTCTCACGTACAAGATCGCCATCGACTACCACTTCGTTGCCGACGCGGCAGCCTGCCGCTACTCCAACACCGGAACCGGTGTAATGTGGCTGGTGTATGACACCACTCCCGGCGGACAAGCTCCGACCCCGCAAACTATATTTGCCTACCCTGACACGCTAAAAGCGTGGCCGGCCACATGGAAGGTGAGCCGGGAGCTGTGTCATCGCTTCGTGGTGAAACGGCGATGGTTGTTCAACATGGAGACCGACGGGCGGATTGGTTCGGACATTCCTCCCTCGAATGCAAGTTGGAAGCCGTGCAAGCGCAACATCTACTTCCACAAGTTCACGAGCGGGTTGGGAGTGAGAACGCAGTGGAAGAATGTAACGGACGGAGGAGTTGGTGCCATCCAGAGAGGAGCGTTGTACATGGTCATTGCCCCTGGCAATGGCCTTACATTTACTGCCCATGGGCAGACCCGTCTGTACTTTAAGAGTGTTGGCAACCAGTAATGAATAAAAACTCCCGTTTTATTATATCTGATGAATGCTCAAAGCTTACATTAATATGTCGTGCGATGGCACGAAAAAACACACGCAATCAATACAGGGGGGTAGTAGGCGGGCGGCTAAGGGTGGTGCTCGGCGG-GCAGAACATCGAAAAATCAAGATCTATCTGAAT-GTACTGCCTCCGTAGGAGGCAGCTCAGGGGGAGAATACCACTTCTCCCCCGGCGACATAATGTAAATGACGCAGTTTGCCTCGAAATACTCCAGCTGCCCTGGAGTCATTTCCTTCATCCAATCTTCATCCGAGTTGGCGAGGATTATTGTAGGCTTAGACTTCTTCTGCACCTTCTTCTTCTTACCATATTTGGGGTTCACAATGAAATCCCTCTGACAGCCAACTAACTGTTTCCAACAAGGACAAAATTTAAACGGAATATCATCTACGATGTTGTAGATTGCGTCTTCGTTGTATGAAGACCAATCAACATTATTTTGCCAGTAATTATGAACCCCTAGGCTTCTGGCCCAAGTAGATTTTCCGGTTCTTGTTGGGCCGACGATGTAGAGGCTCTGCTTTCTTGATCTTTCATCTGATGACTGGATACAGAATCCATCCATTGGAGGTCAGAAATTGCATCCTCGAGGGTATAACAGGTAGGTTGAAGGAGCATGTAAGCTTCGGGACTAACCTGGAAGATGTTAGGCTGGAGCCAATCATTGATTGACTCATTACAAAGTAAATCAGGTGAGGAGGGTGGATGAGGATTGGTGAACTCTTCCTGAATCTCAGGAAAAAGCTTATTTGCAGAGTATTCAAAATACTGCAATTTTGTGGACCAATCAAAGGGAAGCTCTTTCTGGATCATGGAGAGGTACTCTTCCTTGGAAGTAGCGTGTGAAATAATGTCTCGCATTATTTCATCTTTGGAAGGTTTTTTTTCCTTAACTTC---TGAATCAGATTTTCCTAGGAAGGGGGACTTCCTAGGAATTAAAGTACCTCTCTCAAAAACAGCCAGAGGTTCCTTGAGAATGTAATCCCTCACCCTGTTTACTGATTTGGCACTCTGAATGTTTGGGTGAAACCCATTAATATCAAAGAACCTTGAGTCGGATATCCTTACCGGCTTCTCTGTCTGAAGTAATGCATGTAAATGCAAACTTCCATCTTTATGTGCCTCTCGGGCACATAGAATGTATTTGGGAATCCAACGAACAACGAGCTCCCAGATCATCTGACAGGCGATTTCAGGATTTTCTGGACACTTTGGATAGGTGAGGAACGTGTTAGCGTTCCTGTGTGAGAACTGACGGTTGGATGAGGAGGAGGCCATAGCCGACGACGGAGGATGAGGCTGAGGGATGGCAGACTGGGAGCTCCAAACTCTATAGTATACCCGT-GCGCCTTCGAAATCCGCCGCTCCCTTGTCTTATAGTGGTTGTAAATGGGCCGGACCGGGCCGGCCCAGCAGGAAAAGAAGGCGCGCACTAATATTACCGCGCCTTCTTTTCCTGCGAGGGCCCGGTAGGGCCCGAGCGATTTGATGTAAAGCTTGGTCCTGCTTTGTATGATTTATCTAAAGCAGCCCATTCTAAAGAAACCGGTCCCGGGC-ACTATAAATTGCCTAACAAGTGCGATTCATTC
>Pan2-R11
ATGGATCCACAGAACGCCCTGTATTAT-CAGCCGCGGGTACCCACAGCAGCTCCGGCATCCGCAGGAGTGCCGTGGAGTCGCGTAGGCGAGGTAGCTATTTTGAGCTTTGTTGCACTGATTTGCTTTTACCTGCTTTACCTTTGGGTGCTGAGAGACCTTATCTTAGTTCTGAAGGCTCGACAAGGCAGATCCACGGAGGAGCTGATATTTGGAGGACAAGCTGTGGATAGGAGCAACCCTATCCCTAATCTACCAGCACCACCAAGTCAGGGCAATCCCGGGCCATTTGTTCCAGGCACGGGATAAGCATTCAGCCATGTCCACGTCCAAGAGGAAGCGGGGAGATGATTCGAATTGGAGTAAGCGGGTGCCTAAGAAGAAGCCCTCTTCAGCTGGGCTGAAGAGGGCTGGAAGCAAGGCCGATAGGCCATCCCTCCAAATCCAGACACTCCAGCATGCTGGGACCACCATGATAACTGTCCCATCCGGAGGAGTATGTGACCTCATCAACACCTATGCCCGAGGATCTGACGAGGGCAACCGCCACACCAGCGAGACTCTCACGTACAAGATCGCCATCGACTACCACTTCGTTGCCGACGCGGCAGCCTGCCGCTACTCCAACACCGGAACCGGTGTAATGTGGCTGGTGTATGACACCACTCCCGGCGGACAAGCTCCGACCCCGCAAACTATATTTGCCTACCCTGACACGCTAAAAGCGTGGCCGGCCACATGGAAGGTGAGCCGGGAGCTGTGTCATCGCTTCGTGGTGAAACGGCGATGGTTGTTCAACATGGAGACCGACGGGCGGATTGGTTCGGACATTCCTCCCTCGAATGCAAGTTGGAAGCCGTGCAAGCGCAACATCTACTTCCACAAGTTCACGAGCGGGTTGGGAGTGAGAACGCAGTGGAAGAATGTAACGGACGGAGGAGTTGGTGCCATCCAGAGAGGAGCGTTGTACATGGTCATTGCCCCTGGCAATGGCCTTACATTTACTGCCCATGGGCAGACCCGTCTGTACTTTAAGAGTGTTGGCAACCAGTAATGAATAAAAACTCCCGTTTTATTATATCTGATGAATGCTCAAAGCTTACATTAATATGTCGTGCGATGGCACGAAAAAACACACGCAATCAATACAGGGGGGTAGTAGGCGGGCGGCTAAGGGTGGTGCTCGGCGG-GCAGAACATCGAAAAATCAAGATCTATCTGAAT-GTACTGCCTCCGTAGGAGGCAGCTCAGGGGGAGAATACCACTTCTCCCCCGGCGACATAATGTAAATGACGCAGTTTGCCTCGAAATACTCCAGCTGCCCTGGAGTCATTTCCTTCATCCAATCTTCATCCGAGTTGGCGAGGATTATTGTAGGCTTAGACTTCTTCTGCACCTTCTTCTTCTTACCATACTTGGGGTTCACAATGAAATCCCTCTGACAGCCAACTAACTGTTTCCAACAAGGACAAAATTTAAACGGAATATCATCTACGATGTTGTAGATTGCGTCTTCGTTGTATGAAGACCAATCAACATTATTTTGCCAGTAATTATGAACCCCTAGGCTTCTGGCCCAAGTAGATTTTCCGGTTCTTGTTGGGCCGACGATGTAGAGGCTCTGCTTTCTTGATCTTTCATCTGATGACTGGATACAGAATCCATCCATTGGAGGTCAGAAATTGCATCCTCGAGGGTATAACAGGTAGGTTGAAGGAGCATGTAAGCTTCGGGACTAACCTGGAAGATGTTAGGCTGGAGCCAATCATTGATTGACTCATTACAAAGTAAATCAGGTGAGGAGGGTGGATGAGGATTGGTGAACTCTTCCTGAATCTCAGGAAAAAGCTTATTTGCAGAGTATTCAAAATACTGCAATTTTGTGGACCAATCAAAGGGAAGCTCTTTCTGGATCATGGAGAGGTACTCTTCCTTGGAAGTAGCGTGTGAAATAATGTCTCGCATTATTTCATCTTTGGAAGGTTTTTTTTCCTTAACTTC---TGAATCAGATTTTCCTAGGAAGGGGGACTTCCTAGGAATGAAAGTACCTCTCTCAAAAACAGCCAGAGGTTCCTTGAGAATGTAATCCCTCACCCTGTTTACTGATTTGGCACTCTGAATGTTTGGGTGAAACCCATTAATATCAAAGAACCTTGAGTCGGATATCCTTACCGGCTTCTCTGTCTGAAGTAATGCATGTAAATGCAAACTTCCATCTTTATGTGCCTCTCGGGCACATAGAATGTATTTGGGAATCCAACGAACAACGAGCTCCCAGATCATCTGACAGGCGATTTCAGGATTTTCTGGACACTTTGGATAGGTGAGGAACGTGTTAGCGTTCCTGTGTGAGAACTGACGGTTGGATGAGGAGGAGGCCATAGCCGACGACGGAGGATGAGGCTGAGGGATGGCAGACTGGGAGCTCCAAACTCTATAGTATACCCGT-GCGCCTTCGAAATCCGCCGCTCCCTTGTCTTATAGTGGTTGTAAATGGGCCGGACCGGGCCGGCCCAGCAGGAAAAGAAGGCGCGCACTAATATTACCGCGCCTTCTTTTCCTGCGAGGGCCCGGTAGGGCCCGAGCGATTTGATGTAAAGCTTGGTCCTGCTTTGTATGATTTATCTAAAGCAGCCCATTCTAAAGAAACCGGTCCCGGGC-ACTATAAATTGCCTAACAAGTGCGATTCATTC
>Pan2-R10
ATGGATCCACAGAACGCCCTGTATTAT-CAGCCGCGGGTACCCACAGCAGCTCCGGCATCCGCAGGAGTGCCGTGGAGTCGCGTAGGCGAGGTAGCTATTTTGAGCTTTGTTGCACTGATTTGCTTTTACCTGCTTTACCTTTGGGTGCTGAGAGACCTTATCTTAGTTCTGAAGGCTCGACAAGGCAGATCCACGGAGGAGCTGATATTTGGAGGACAAGCTGTGGATAGGAGCAACCCTATCCCTAATCTACCAGCACCACCAAGTCAGGGCAATCCCGGGCCATTTGTTCCAGGCACGGGATAAGCATTCAGCCATGTCCACGTCCAAGAGGAAGCGGGGAGATGATTCGAAATGGAGTAAGCGGGTGCCTAAGAAGAAGCCCTCTTCAGCTGGGCTGAAGAGGGCTGGAAGCAAGGCCGATAGGCCATCCCTCCAAATCCAGACACTCCAGCATGCTGGGACCACCATGATAACTGTCCCATCCGGAGGAGTATGTGACCTCATCAACACCTATGCCCGAGGATCTGACGAGGGCAACCGCCACACCAGCGAGACTCTCACGTACAAGATCGCCATCGACTACCACTTCGTTGCCGACGCGGCAGCCTGCCGCTACTCCAACACCGGAACCGGTGTAATGTGGCTGGTGTATGACACCACTCCCGGCGGACAAGCTCCGACCCCGCAAACTATATTTGCCTACCCTGACACGCTAAAAGCGTGGCCGGCCACATGGAAGGTGAGCCGGGAGCTGTGTCATCGCTTCGTGGTGAAACGGCGATGGTTGTTCAACATGGAGACCGACGGGCGGATTGGTTCGGACATTCCTCCCTCGAATGCAAGTTGGAAGCCTTGCAAGCGCAACATCTACTTCCACAAGTTCACGAGTGGGTTGGGAGTGAGAACGCAGTGGAAGAATGTAACGGACGGAGGAGTTGGTGCGATACAGAGAGGAGCTCTGTACATGGTCATTGCCCCTGGCAATGGCCTTACATTTACTGCCCATGGGCAGACCCGTCTGTACTTTAAGAGTGTTGGCAACCAGTAATGAATAAAAACTCCCGTTTTATTATATCTGATGAATGCTGAAAGCTTACATTAATATGTCGTGCGATGGCACGAAAAAACACACGCAATCAATACAGGGGGGTAGTAGGCGGGCGGCTAAGGGTGGTGCTCGGCGG-GCAGAACATCGAAAAATCAAGATCTATCTGAAT-GTACTGCCTCCGTAGGAGGCAGCTCAGGGGGAGAATACCACTTCTCCCCCGGCGACATAATGTAAATGACGCAGTTTGCCTCGAAATACTCCAGCTGCCCTGGAGTCATTTCCTTCATCCAATCTTCATCCGAGTTGGCGAGGATTATTGTTGGCTTAGACTTCTTCTGCACCTTCTTCTTCTTACCATACTTGGGGTTCACAATGAAATCCCTCTGACAGCCAACTAACTGTTTCCAACAAGGACAAAATTTAAACGGAATATCATCTACGATGTTGTAGATTGCGTCTTCGTTGTATGAAGACCAATCAACATTATTTTGCCAGTAATTATGAACCCCTAGGCTTCTGGCCCAAGTAGATTTTCCGGTTCTTGTTGGGCCGACGATGTAGAGGCTCTGCTTTCTTGATCTTTCATCTGATGACTGGATACAGAATCCATCCATTGGAGGTCAGAAATTGCATCCTCGAGGGTATAACAGGTAGGTTGAAGGAGCATGTAAGCTTCGGGACTAACCTGGAAGATGTTAGGCTGGAGCCAATCATTGATTGACTCATTACAAAGTAAATCAGGTGAGGAGGGTGGATGAGGATTGGTGAACTCTTCCTGAATCTCAGGAAAAAGCTTATTTGCAGAGTATTCAAAATACTGCAATTTTGTGGACCAATCAAAGGGAAGCTCTTTCTGGATCATGGAGAGGTACTCTTCCTTGGAAGTAGCGTGTGAAATAATGTCTCGCATTATTTCATCTTTGGAAGGTTTTTTTTCCTTAACTTC---TGTATCAGATTTTCCTAGGAAGGGGGACTTCCTAGGAATGAAAGTACCTCTCTCAAAAACAGCCAGAGGTTCCTTGAGAATGTAATCCCTCACCCTGTTTACTGATTTGGCACTCTGAATGTTTGGGTGAAACCCATTAATATCAAAGAACCTTGAGTCGGATATCCTTACCGGCTTCTCTGTCTGAAGTAATGCATGTAAATGCAAACTTCCATCTTTATGTGCCTCTCGGGCACATAGAATGTATTTGGGAATCCAACGAACAACGAGCTCCCAGATCATCTGACAGGCGATTTCAGGATTTTCTGGACACTTTGGATAGGTGAGGAACGTGTTAGCGTTCCTGTGTGAGAACTGACGGTTGGATGAGGAGGAGGCCATAGCCGACGACGGAGGATGAGGCTGAGGGATGGCAGACTGGGAGCTCCAAACTCTATAGTATACCCGT-GCGCCTTCGAAATCCGCCGCTCCCTTGTCTTATAGTGGTTGTAAATGGGCCGGACCGGGCCGGCCCAGCAGGAAAAGAAGGCGCGCACTAATATTACCGCGCCTTCTTTTCCTGCGAGGGCCCGGTAGGGCCCGAGCGATTTGATGTAAAGCTTGGTCCTGCTTTGTATGATTTATCTAAAGCAGCCCATTCTAAAGAAACCGGTCCCGGGC-ACTATAAATTGCCTAACAAGTGCGATTCATTC
>Pan2-R1
ATGGATCCACAGAACGCCCTGTATTAT-CAGCCGCGGGTACCCACAGCAGCTCCGGCATCCGCAGGAGTGCCGTGGAGTCGCGTAGGCGAGGTAGCTATTTTGAGCTTTGTTGCACTGATTTGCTTTTACCTGCTTTACCTTTGGGTGCTGAGAGACCTTATCTTAGTTCTGAAGGCTCGACAAGGCAGATCCACGGAGGAGCTGATATTTGGAGGACAAGCTGTGGATAGGAGCAACCCTATCCCTAATCTACCAGCACCACCAAGTCAGGGCAATCCCGGGCCATTTGTTCCAGGCACGGGATAAGCATTCAGCCATGTCCACGTCCAAGAGGAAGCGGGTAGATGATTCGAATTGGAGTAAGCGGGTGCCTAAGAAGAAGCCCTCTTCAGCTGGGCTGAAGAGGGCTGGAAGCAAGGCCGATAGGCCATCCCTCCAAATCCAGACACTCCAGCATGCTGGGACCACCATGATAACTGTCCCATCCGGAGGAGTATGTGACCTCATCAACACCTATGCCCGAGGATCTGACGAGGGCAACCGCCACACCAGCGAGACTCTCACGTACAAGATCGCCATCGACTACCACTTCGTTGCCGACGCGGCAGCCTGCCGCTACTCCAACACCGGAACCGGTGTAATGTGGCTGGTGTATGACACCACTCCCGGCGGACAAGCTCCGACCCCGCAAACTATATTTGCCTACCCTGACACGCTAAAAGCGTGGCCGGCCACATGGAAGGTGAGCCGGGAGCTGTGTCATCGCTTCGTGGTGAAACGGCGATGGTTGTTCAACATGGAGACCGACGGGCGGATTGGTTCGGACATCCCTCCTTCGAATGCAAGTTGGAAGCCGTGCAAGCGCAACATCTACTTCCACAAGTTCACGAGTGGGTTGGGAGTGAGAACGCAGTGGAAGAATGTAACGGACGGAGGAGTTGGTGCGATACAGAGAGGAGCTCTGTACATGGTCATTGCCCCTGGCAATGGCCTTACATTTACTGCCCATGGGCAGACCCGTCTGTACTTTAAGAGTGTTGGCAACCAGTAATGAATAAAAACTCCCGTTTTATTATATCTGATGAATGCTGAAAGCTTACATTAATATGTCGTGCGATGGCACGAAAAAACACACGCAATCAATACAGGGGGGTAGTAGGCGGGCGGCTAAGGGTGGTGCTCGGCGG-GCAGAACATCGAAAAATCAAGATCTATCTGAAT-GTACTGCCTCCGTAGGAGGCAGCTCAGGGGGAGAATACCACTTCTCCCCCGGCGACATAATGTAAATGACGCAGTTTGCCTCGAAATACTCCAGCTGCCCTGGAGTCATTTCCTTCATCCAATCTTCATCCGAGTTGGCGAGGATTATTGTAGGCTTAGACTTCTTCTGCACCTTCTTCTTCTTACCATACTTGGGGTTCACAATGAAATCCCTCTGACAGCCAACTAACTGTTTCCAACAAGGACAAAATTTAAACGGAATATCATCTACGATGTTGTAGATTGCGTCTTCGTTGTATGAAGACCAATCAACATTATTTTGCCAGTAATTATGAACCCCTAGGCTTCTGGCCCAAGTAGATTTTCCGGTTCTTGTTGGGCCGACGATGTAGAGGCTCTGCTTTCTTGATCTTTCATCTGATGACTGGATACAGAATCCATCCATTGGAGGTCAGAAATTGCATCCTCGAGGGTATAACAGGTAGGTTGAAGGAGCATGTAAGCTTCGGGACTAACCTGGAAGATGTTAGGCTGGAGCCAATCATTGATTGACTCATTACAAAGTAAATCAGGTGAGGAGGGTGGATGAGGATTGGTGAACTCTTCCTGAATCTCAGGAAAAAGCTTATTTGCAGAGTATTCAAAATACTGCAATTTTGTGGACCAATCAAAGGGAAGCTCTTTCTGGATCATGGAGAGGTACTCTTCCTTGGAAGTAGCGTGTGAAATAATGTCTCGCATTATTTCATCTTTGGAAGGTTTTTTTTCCTTAACTTC---TGAATCAGATTTTCCTAGGAAGGGGGACTTCCTAGGAATGAAAGTACCTCTCTCAAAAACAGCCAGAGGTTCCTTGAGAATGTAATCCCTCACCCTGTTTACTGATTTGGCACTCTGAATGTTTGGGTGAAACCCATTAATATCAAAGAACCTTGAGTCGGATATCCTTACCGGCTTCTCTGTCTGAAGTAATGCATGTAAATGCAAACTTCCATCTTTATGTGCCTCTCGGGCACATAGAATGTATTTGGGAATCCAACGAACAACGAGCTCCCAGATCATCTGACAGGCGATTTCAGGATTTTCTGGACACTTTGGATAGGTGAGGAACGTGTTAGCGTTCCTGTGTGAGAACTGACGGTTGGATGAGGAGGAGGCCATAGCCGACGACGGAGGATGAGGCTGAGGGATGGCAGACTGGGAGCTCCAAACTCTATAGTATACCCGT-GCGCCTTCGAAATCCGCCGCTCCCCC-TTTTATAGTGGTTGTTTATGGGCCGGACCGGGCCGGCCCAGCAGGAAAAGAAGGCGCGCAATAATATTACCGCGCCTTCTTTTCCTGCGAGGGCCCGGTAGGGCCCGAGCGATTTGATGTAAAGCTTGGTCCTGCTTTGTATGATTTATCTAAAGCAGCCCATTCTAAAGAAACCGGTCCCGGGC-ACTATAAATTGCCTAACAAGTGCGATTCATTC
>Pan2-I1
ATGGATCCACAGAACGCCCTGTATTAT-CAGCCGCGGGTACCCACAGCAGCTCCGGCATCCGCAGGAGTGCCGTGGAGTCGCGTAGGCGAGGTAGCTATTTTGAGCTTTGTTGCACTGATTTGCTTTTACCTGCTTTACCTTTGGGTGCTGAGAGACCTTATCTTAGTTCTGAAGGCTCGACAAGGCAGATCCACGGAGGAGCTGATATTTGGAGGACAAGCTGTGGATAGGAGCAACCCTATCCCTAATCTACCAGCACCACCAAGTCAGGGCAATCCCGGGCCATTTGTTCCAGGCACGGGATAAGCATTCAGCCATGTCCACGTCCAAGAGGAAGCGGGGAGATGATTCGAATTGGAGTAAGCGGGTGCCTAAGAAGAAGCCCTCTTCAGCTGGGCTGAAGAGGGCTGGAAGCAAGGCCGATAGGCCATCCCTCCAAATCCAGACACTCCAGCATGCTGGGACCACCATGATAACTGTCCCATCCGGAGGAGTATGTGACCTCATCAACACCTATGCCCGAGGATCTGACGAGGGCAACCGCCACACCAGCGAGACTCTCACGTACAAGATCGCCACCGACTACCACTTCGTTGCCGACGCGGCAGCCTGCCGCTACTCCAACACCGGAACCGGTGTAATGTGGCTGGTGTATGACACCACTCCCGGCGGACAAGCTCCGACCCCGCAAACTATATTTGCCTACCCTGACACGCTAAAAGCGTGGCCGGCCACATGGAAGGTGAGCCGGGAGCTGTGTCATCGCTTCGTGGTGAAACGGCGATGGTTGTTCAACATGGAGACCGACGGGCGGATTGGTTCGGACATTCCTCCCTCGAATGCAAGTTGGAAGCCTTGCAAGCGCAACATCTACTTCCACAAGTTCACGAGCGGGTTGGGAGTGAGAACGCAGTGGAAGAATGTAACGGACGGAGGAGTTGGTGCCATCCAGAGAGGAGCGTTGTACATGGTCATTGCCCCCGGCAATGGTCTTACATTTACTGCCCATGGGCAGACCCGTCTGTACTTTAAGAGTGTCGGCAACCAGTAATGAATAAAAACTCC-GTTTTATTATATCTGATGAATGCTCAAAGCTTACATTAATATGTCGTGCGATGGCACGAAAAA-CACACTGGAACGCAGCCCCGGGCTAA-AGACCGGGTCTCAAGAG----ACCCTGCGATACAAAACATCGAAAAAACAAGATCTATATGAATTACACTTCCTCCGTAGGAGGAAGCACAGGGGGAGAATACCACTTCTCCCCTGGCGACATTTTATAAATCATGCAGTTTGCCTCGAAATACTCCATCTGCCCTGGAGTCATTTCCTTCATCCAGTCTTCATCCCAGTTGGTGAGGATGATTGTAGGCTTAGACTTCATCTGAACTTTCTTCTTCTTGCCATATTTTGGATTTACCACGAACTCTTTCTGACAGCCAACTAACTGTTTCCAACAAGGACAGAATTTAAAAGGAATATCATCTACGATGTTGTAGATTGCGTCTTCGTTGTACGAAGACCAATCAACATTATTTTGCCAATAATTATGAAGCCCTAAGCTTCTGGCCCAAGTAGATTTTCCTGTTCGTGTTGGACCGACGATGTAGAGGCTCTGCTTTCTTGTTCCTTCATCTGTTGGCTGGATAATTGATCCATCCATTCAAGGTCAGAGATAGCCTCTTCGAGGGTGTAACAGGTTGGTTGAAGAAGCATGTATGATTCGGGACTAACCTGGAAGATGTTAGGCTGGAGCCAATCTTTGATTGACTCATTACAAAGAAGATCAGGTGAAGAGGGTGGATGAGGACTGATGAACTCTTCCTGAATCTCAGGGAACAATTTATTTGCAGAGTATTCAAAATACTGCAATTTTGTGGCCCAGTCATAGGGGAACTCTTTACGAACCATAGAGAGGTACTCTAGCTTTGAAGTGGAGTGTGAAATAATCTCTCTCATTATTTCATCTTTGGAAGGTTTCTTTTCAG-AATTTCCCTTGGA--AGGATTTCCTAGGAAGCTTGACTTCCTAGGAATGAAAGTACCTCTCTCAAACAAGGCCAGAGGTTCCTTGAGAATGTAATCCCTGACCTTGTTTACTGATTTTGCACTCTGAATGTTTGGGTGGAACCCTTTGATATCAAAGAACCTTGAGTCAGTGATTCTTACCGGTTTCTCTGTCTGGATTAATGCATGTAAATGCATATCTCCATCTCTATGTGCCTCTCGGGCACATATGATATACTTCGGGGTCCAACGACCAACGAGCTCCCAAATCATCTGACAGAGGATTTCTGGATTTTCTGGACAGTGTGGATATGTTAAGAACGTGTTAACGTTCCTGTGTGAGAACTGACGGTTGGATGAGGAGGAGGCCATATCGGACGACTCCGAGC-AGCTTGAGGGATGGCAGGATGGGAGCTCCAAACTCTATATCA-ACCGGTTGCGCCTTCGAAATCCGCCGCTCCCTTGTCTTATAGTGGTTGTAAATGGGCCGGACCGGGCCGGCCCAGCAGGAAAAGAAGGCGCGCACTAATATTACCGCGCCTTCTTTTCCTGCGAGGGCCCGGTAGGGCCCGAGCGATTTGATGTAAAGCTTGGTCCTGCTTTGTATGATTTATCTAAAGCAGCCCATTTTAAAGAAACCGGTCCCGGGC-ACTATAAATTGCCTAACAAGTTCGATTCATTC
>GB2-R9
ATGGATCCACAGAACGCCCTGTATTAT-CAGCCGCGGGTACCCACAGCAGCTCCGGCATCCGCAGGAGTGCCGTGGAGTCGCGTAGGCGAGGTAGCTATTTTGAGCTTTGTTGCACTGATTTGCTTTTACCTGCTTTACCTTTGGGTGCTGAGAGACCTTATCTTAGTTCTGAAGGCTCGACAAGGCAGATCCACGGAGGAGCTGATATTTGGAGGACAAGCTGTGGATAGGAGCAACCCTATCCCTAATCTACCAGCACCACCAAGTCAGGGCAATCCCGGGCCATTTGTTCCAGGCACGGGATAAGCATTCAGCCATGTCCACGTCCAAGAGGAAGCGGGGAGATGATTCGAATTGGAGTAAGCGGGTGCCTAAGAAGAAGCCCTCTTCAGCTGGGCTGAAGAGGGCTGGAAGCAAGGCCGATAGGCCATCCCTCCAAATCCAGACACTCCAGCATGCTGGGACCACCATGATAACTGTCCCATCCGGAGGAGTATGTGACCTCATCAACACCTATGCCCGAGGATCTGACGAGGGCAACCGCCACACCAGCGAGACTCTCACGTACAAGATCGCCATCGACTACCACTTCGTTGCCGACGCGGCAGCCTGCCGCTACTCCAACACCGGAACCGGTGTAATGTGGCTGGTGTATGACACCACTCCCGGCGGACAAGCTCCGACCCCGCAAACTATATTTGCCTACCCTGACACGCTAAAAGCGTGGCCGGCCACATGGAAGGTGAGCCGGGAGCTGTGTCATCGCTTCGTGGTGAAACGGCGATGGTTGTTCAACATGGAGACCGACGGGCGGATTGGTTCGGACATTCCTCCCTCGAATGCAAGTTGGAAGCCTTGCAAGCGCAACATCTACTTCCACAAGTTCACGAGCGGGTTGGGAGTGAGAACGCAGTGGAAGAATGTAACGGACGGAGGAGTTGGTGCCATCCAGAGAGGAGCGTTGTACATGGTCATTGCCCCCGGCAATGGTCTTACATTTACTGCCCATGGGCAGACCCGTCTGTACTTTAAGAGTGTCGGCAACCAGTAATGAATAAAAACTCCCGTTTTATTATATCTGATGAATGCTCAAAGCTTACATTAATATGTCGTGCGATGGCACGAAAAAACACACGCAATCAATACAGGGGGGTAGTAGGCGGGCGGCTAAGGGTGGTGCTCGGCGG-GCAGAACATCGAAAAATCAAGATCTATCTGAAT-GTACTGCCTCCGTAGGAGGCAGCTCAGGGGGAGAATACCACTTCTCCCCCGGCGACATAATGTAAATGACGCAGTTTGCCTCGAAATACTCCAGCTGCCCTGGAGTCATTTCCTTCATCCAATCTTCATCCGAGTTGGCGAGGATTATTGTAGGCTTAGACTTCTTCTGCACCTTCTTCTTCTTACCATACTTGGGGTTCACAATGAAATCCCTCTGACAGCCAACTAACTGTTTCCAACAAGGACAAAATTTAAACGGAATATCATCTACGATGTTGTAGATTGCGTCTTCGTTGTATGAAGACCAATCAACATTATTTTGCCAGTAATTATGAACCCCTAGGCTTCTGGCCCAAGTAGATTTTCCGGTTCTTGTTGGGCCGACGATGTAGAGGCTCTGCTTTCTTGATCTTTCATCTGATGACTGGATACAGAATCCATCCATTGGAGGTCAGAAATTGCATCCTCGAGGGTATAACAGGTAGGTTGAAGGAGCATGTAAGCTTCGGGACTAACCTGGAAGATGTTAGGCTGGAGCCAATCATTGATTGACTCATTACAAAGTAAATCAGGTGAGGAGGGTGGATGAGGATTGGTGAACTCTTCCTGAATCTCAGGAAAAAGCTTATTTGCAGAGTATTCAAAATACTGCAATTTTGTGGACCAATCAAAGGGAAGCTCTTTCTGGATCATGGAGAGGTACTCTTCCTTGGAAGTAGCGTGTGAAATAATGTCTCGCATTATTTCATCTTTGGAAGGTTTTTTTTCCTTAACTTC---TGAATCAGATTTTCCTAGGAAGGGGGACTTCCTAGGAATGAAAGTACCTCTCTCAAAAACAGCCAGAGGTTCCTTGAGAATGTAATCCCTCACCCTGTTTACTGATTTGGCACTCTGAATGTTTGGGTGAAACCCATTGATATCAAAGAACCTTGAGTCGGATATCCTTACCGGCTTCTCTGTCTGAAGTAATGCATGTAAATGCAAACTTCCATCTTTATGTGCCTCTCGGGCACATAGAATGTATTTGGGAATCCAACGAACAACGAGCTCCCAGATCATCTGACAGGCGATTTCAGGATTTTCTGGACACTTTGGATAGGTGAGGAACGTGTTAGCGTTCCTGTGTGAGAACTGACGGTTGGATGAGGAGGAGGCCATAGCCGACGACGGAGGATGAGGCTGAGGGATGGCAGACTGGGAGCTCCAAACTCTATAGTATACCCGT-GCGCCTTCGAAATCCGCCGCTCCCCC-TTTTATAGTGGTTGTTTATGGGCCGGACCGGGCCGGCCCAGCAGGAAAAGAAGGCGCGCAATAATATTACCGCGCCTTCTTTTCCTGCGAGGGCCCGGTAGGGCCCGAGCGATTTGATGTAAAGCTTGGTCCTGCTTTGTATGATTTATCTAAAGCAGCCCATTCTAAAGAAACCGGTCCCGGGC-ACTATAAATTGCCTAACAAGTGCGATTCATTC
>GB2-R8
ATGGATCCACAGAACGCCCTGTATTAT-CAGCCGCGGGTACCCACAGCAGCTCCGGCATCCGCAGGAGTGCCGTGGAGTCGCGTAGGCGAGGTAGCTATTTTGAGCTTTGTTGCACTGATTTGCTTTTACCTGCTTTACCTTTGGGTGCTGAGAGACCTTATCTTAGTTCTGAAGGCTCGACAAGGCAGATCCACGGAGGAGCTGATATTTGGAGGACAAGCTGTGGATAGGAGCAACCCTATCCCTAATCTACCAGCACCACCAAGTCAGGGCAATCCCGGGCCATTTGTTCCAGGCACGGGATAAGCATTCAGCCATGTCCACGTCCAAGAGGAAGCGGGGAGATGATTCGAATTGGAGTAAGCGGGTGCCTAAGAAGAAGCCCTCTTCAGCTGGGCTGAAGAGGGCTGGAAGCAAGGCCGATAGGCCATCCCTCCAAATCCAGACACTCCAGCATGCTGGGACCACCATGATAACTGTCCCATCCGGAGGAGTATGTGACCTCATCAACACCTATGCCCGAGgATCTGACGAGGGCAACCGCCACACCAGCGAGACTCTCACGTACAAGATCGCCATCGACTACCACTTCGTTGCCGACGCGGCAGCCTGCCGCTACTCCAACACCGGAACCGGTGTAATGTGGCTGGTGTATGACACCACTCCCGGCGGACAAGCTCCGACCCCGCAAACTATATTTGCCTACCCTGACACGCTAAAAGCGTGGCCGGCCACATGGAAGGTGAGCCGGGAGCTGTGTCATCGCTTCGTGGTGAAACGGCGATGGTTGTTCAACATGGAGACCGACGGGCGGATTGGCTCGGACATTCCTCcCTCGAATGCAAGTTGGAAGCCTTGCAAGCGCAACATCTACTTCCACAAGTTCACGAGCGGGTTGGGAGTGAGAACGCAGTGGAAGAATGTAACGGACGGAGGAGTTGGTGCCATCCAGAGAGGAGCTCTGTACATGGTCATTGCCCCTGGCAATGGCCTTACATTTACTGCCCATGGGCAGACCCGTCTGTACTTTAAGAGTGTTGGCAACCAGTAATGAATAAAAACTCCCGTTTTATTATATCTGATGAATGCTGAAAGCTTACATTAATATGTCGTGCGATGGCACGAAAAAACACACGCAATCAATACAGGGGGGTAGTAGGCGGGCGGCTAAGGGTGGTGCTCGGCGG-GCAGAACATCGAAAAATCAAGATCTATCTGAAT-GTACTGCCTCCGTAGGAGGCAGCTCAGGGGGAGAATACCACTTCTCCCCCGGCGACATAATGTAAATGACGCAGTTTGCCTCGAAATACTCCAGCTGCCCTGGAGTCATTTCCTTCATCCAATCTTCATCCGAGTTGGCGAGGATTATTGTAGGCTTAGACTTCTTCTGCACTTTCTTCTTCTTACCATACTTGGGGTTCACAATGAAATCCCTCTGACAGCCaACTAACTGTTTCCAACAAGGACAAAATTTAAACGGAATATCATCTACGATGTTGTAGATTGCGTCTTCGTTGTATGAAGACCAATCAACATTATTTTGCCAGTAATTATGAACCCCTAGGCTTCTGGCCCAAGTAGATTTTCCGGTTCTTGTTGGGCCGACGATGTAGAGGCTCTGCTTTCTTGATCTTTCATCTGATGACTGGATACAGAATCCATCCATTGGAGGTCAGAAATTGCATCCTCGAGGGTATAACAGGTAGGTTGAAGGAGCATGTAAGCTTCGGGACTAACCTGGAAGATGTTAGGCTGGAGCCAATCATTGATTGACTCATTACAAAGTAAATCAGGTGAGGAGGGTGGATGAGGATTGGTGAACTCTTCCTGAATCTCAGGAAAAAGCTTATTTGCAGAGTATTCAAAATACTGCAATTTTGTGGACCAATCAAAGGGAAGCTCTTTCTGGATCATGGAGAGGTACTCTTCCTTGGAAGTAGCGTGTGAAATAATGTCTCGCATTATTTCATCTTTGGAAGGTTTTTTTTCCTTAACTTC---TGAATCAGATTTTCCTAGGAAGGGGGACTTCCTAGGAATGAAAGTACCTCTCTCAAAAACAGCCAGAGGTTCCTTGAGAATGTAATCCCTCACCCTGTTTACTGATTTGGCACTCTGAATGTTTGGGTGAAACCCATTAATATCAAAGAACCTTGAGTCGGATATCCTTACCGGCTTCTCTGTCTGAAGTAATGCATGTAAATGCAAACTTCCATCTTTATGTGCCTCTCGGGCACATAGAATGTATTTGGGAATCCAACGAACAACGAGCTCCCAGATCATCTGACAGGCGATTTCAGGATTTTCTGGACACTTTGGATAGGTGAGGAACGTGTTAGCGTTCCTGTGTGAGAACTGACGGTTGGATGAGGAGGAGGCCATAGCCGACGACAGAGGATGAGGCTGAGGGATGGCAGACTGGGAGCTCCAAACTCTATAGTATACCCGT-GCGCCTTCGAAATCCGCCGCTCCCCC-TTTTATAGTGGTTGTTTATGGGCCGGACCGGGCCGGCCCAGCAGGAAAAGAAGGCGCGCAATAATATTACCGCGCCTTCTTTTCCTGCGAGGGCCCGGTAGGGCCCGAGCGATTTGATGTAAAGCTTGGTCCTGCTTTGTATGATTTATCTAAAGCAGCCCATTCTAAAGAAACCGGTCCCGGGC-ACTATAAATTGCCTAACAAGTGCGATTCATTC
>GB2-R7
ATGGATCCACAGAACGCCCTGTATTAT-CAGCCGCGGGTACCCACAGCAGCTCCGGCATCCGCAGGAGTGCCGTGGAGTCGCGTAGGCGAGGTAGCTATTTTGAGCTTTGTTGCACTGATTTGCTTTTACCTGCTTTACCTTTGGGTGCTGAGAGACCTTATCTTAGTTCTGAAGGCTCGACAAGGCAGATCCACGGAGGAGCTGATATTTGGAGGACAAGCTGTGGATAGGAGCAACCCTATCCCTAATCTACCAGCACCACCAAGTCAGGGCAATCCCGGGCCATTTGTTCCAGGCACGGGATAAGCATTCAGCCATGTCCACGTCCAAGAGGAAGCGGGGAGATGATTCGAATTGGAGTAAGCGGGTGCCTAAGAAGAAGCCCTCTTCAGCTGGGCTGAAGAGGGCTGGAAGCAAGGCCGATAGGCCATCCCTCCAAATCCAGACACTCCAGCATGCTGGGACCACCATGATAACTGTCCCATCCGGAGGAGTATGTGACCTCATCAACACCTATGCCCGAGGATCTGACGAGGGCAACCGCCACACCAGCGAGACTCTCACGTACAAGATCGCCATCGACTACCACTTCGTTGCCGACGCGGCAGCCTGCCGCTACTCCAACACCGGAACCGGTGTAATGTGGCTGGTGTATGACACCACTCCCGGCGGACAAGCTCCGACCCCGCAAACTATATTTGCCTACCCTGACACGCTAAAAGCGTGGCCGGCCACATGGAAGGTGAGCCGGGAGCTGTGTCATCGCTTCGTGGTGAAACGGCGATGGTTGTTCAACATGGAGACCGACGGGCGGATTGGTTCGGACATTCCTCCCTCGAATGCAAGTTGGAAGCCTTGCAAGCGCAACATCTACTTCCACAAGTTCACGAGCGGGTTGGGAGTGAGAACGCAGTGGAAGAATGTAACGGACGGAGGAGTTGGTGCCATCCAGAGAGGAGCGTTGTACATGGTCATTGCCCCCGGCAATGGTCTTACATTTACTGCCCATGGGCAGACCCGTCTGTACTTTAAGAGTGTCGGCAACCAGTAATGAATAAAAACTCC-GTTTTATTATATCTGATGAATGCTCAAAGCTTACATTAATATGTCGTGCGATGGCACGAAAAAACACACGCAATCAATACAGGGGGGTAGTAGGCGGGCGGCTAAGGGTGGTGCTCGGCGG-GCAGAACATCGAAAAATCAAGATCTATCTGAAT-GTACTGCCTCCGTAGGAGGCAGCTCAGGGGGAGAATACCACTTCTCCCCCGGCGACATAATGTAAATGACGCAGTTTGCCTCGAAATACTCCAGCTGCCCTGGAGTCATTTCCTTCATCCAATCTTCATCCGAGTTGGCGAGGATTATTGTAGGCTTAGACTTCTTCTGCACCTTCTTCTTCTTACCATACTTGGGGTTCACAATGAAATCCCTCTGACAGCCAACTAACTGTTTCCAACAAGGACAAAATTTAAACGGAATATCATCTACGATGTTGTAGATTGCGTCTTCGTTGTATGAAGACCAATCAACATTATTTTGCCAGTAATTATGAACCCCTAGGCTTCTGGCCCAAGTAGATTTTCCGGTTCTTGTTGGGCCGACGATGTAGAGGCTCTGCTTTCTTGATCTTTCATCTGATGACTGGATACAGAATCCATCCATTGGAGGTCAGAAATTGCATCCTCGAGGGTATAACAGGTAGGTTGAAGGAGCATGTAAGCTTCGGGACTAACCTGGAAGATGTTAGGCTGGAGCCAATCATTGATTGACTCATTACAAAGTAAATCAGGTGAGGAGGGTGGATGAGGATTGGTGAACTCTTCCTGAATCTCAGGAAAAAGCTTATTTGCAGAGTATTCAAAATACTGCAATTTTGTGGCCCAGTCATAGGGGAACTCTTTACGAACCATAGAGAGGTACTCTAGCTTTGAAGTGGAGTGTGAAATAATCTCTCTCATTATTTCATCTTTGGAAGGTTTCTTTTCAG-AATTTCCCTTGGA--AGGATTTCCTAGGAAGCTTGACTTCCTAGGAATGAAAGTACCTCTCTCAAACAAGGCCAGAGGTTCCTTGAGAATGTAATCCCTGACCTTGTTTACTGATTTTGCACTCTGAATGTTTGGGTGGAACCCTTTGATATCAAAGAACCTTGAGTCAGTGATTCTTACCGGTTTCTCTGTCTGGATTAATGCATGTAAATGCATATCTCCATCTCTATGTGCCTCTCGGGCACATATGATATACTTCGGGGTCCAACGACCAACGAGCTCCCAAATCATCTGACAGAGGATTTCTGGATTTTCTGGACAGTGTGGATATGTTAAGAACGTGTTAACGTTCCTGTGTGAGAACTGACGGTTGGATGAGGAGGAGGCCATATCGGACGACTCCGAGC-AGCTTGAGGGATGGCAGGATGGGAGCTCCAAACTCTATATCA-ACCGGTTGCGCCTTCGAAATCCGCCGCTCCCTTGTCTTATAGTGGTTGTAAATGGGCCGGACCGGGCCGGCCCAGCAGGAAAAGAAGGCGCGCACTAATATTACCGCGCCTTCTTTTCCTGCGAGGGCCCGGTAGGGCCCGAGCGATTTGATGTAAAGCTTGGTCCTGCTTTGTATGATTTATCTAAAGCAGCCCATTCTAAAGAAACCGGTCCCGGGC-ACTATAAATTGCCTAACAAGTGCGATTCATTC
>GB2-R6
ATGGATCCACAGAACGCCCTGTATTAT-CAGCCGCGGGTACCCACAGCAGCTCCGGCATCCGCAGGAGTGCCGTGGAGTCGCGTAGGCGAGGTAGCTATTTTGAGCTTTGTTGCACTGATTTGCTTTTACCTGCTTTACCTTTGGGTGCTGAGAGACCTTATCTTAGTTCTGAAGGCTCGACAAGGCAGATCCACGGAGGAGCTGATATTTGGAGGACAAGCTGTGGATAGGAGCAACCCTATCCCTAATCTACCAGCACCACCAAGTCAGGGCAATCCCGGGCCATTTGTTCCAGGCACGGGATAAGCATTCAGCCATGTCCACGTCCAAGAGGAAGCGGGGAGATGATTCGAATTGGAGTAAGCGGGTGCCTAAGAAGAAGCCCTCTTCAGCTGGGCTGAAGAGGGCTGGAAGCAAGGCCGATAGGCCATCCCTCCAAATCCAGACACTCCAGCATGCTGGGACCACCATGATAACTGTCCCATCCGGAGGAGTATGTGACCTCATCAACACCTATGCCCGAGGATCTGACGAGGGCAACCGCCACACCAGCGAGACTCTCACGTACAAGATCGCCATCGACTACCACTTCGTTGCCGACGCGGCAGCCTGCCGCTACTCCAAcACCGGAACCGGTGTAATGTGGCTGGTGTATGACACCACTCCCGGCGGACAAGCTCCGACCCCGCAAACTATATTTGCCTACCCTGACACGCTAAAAGCGTGGCCGGCCACATGGAAGGTGAGCCGGGAGCTGTGTCATCGCTTCGTGGTGAAACGGCGATGGTTGTTCAACATGGAGACCGACGGGCGGATTGGTTCGGACATTCCTCCCTCGAATGCAAGTTGGAAGCCTTGCAAGCGCAACATCTACTTCCACAAGTTCACGAGCGGGTTGGGAGTGAGAACGCAGTGGAAGAATGTAACGGACGGAGGAGTTGGTGCGATACAGAGAGGAGCTCTGTACATGGTCATTGCCCCTGGCAATGGCCTTACATTTACTGCCCATGGGCAGACCCGTCTGTACTTTAAGAGTGTTGGCAACCAGTAATGAATAAAAACTCCCGTTTTATTATATCTGATGAATGCTGAAAGCTTACATTAATATGTCGTGCGATGGCACGAAAAAACACACGCAATCAATACAGGGGGGTAGTAGGCGGGCGGCTAAGGGTGGTGCTCGGCGG-GCAGAACATCGAAAAATCAAGATCTATCTGAAT-GTACTGCCTCCGTAGGAGGCAGCTCAGGGGGAGAATACCACTTCTCCCCCGGCGACATAATGTAAATGACGCAGTTTGCCTCGAAATACTCCAGCTGCCCTGGAGTCATTTCCTTCATCCAATCTTCATCCGAGTTGGCGAGGATTATTGTAGGCTTAGACTTCTTCTGCACCTTCTTCTTCTTACCATACTTGGGGTTCACAATGAAATCCCTCTGACAGCCAACTAACTGTTTCCAACAAGGACAAAATTTAAACGGAATATCATCTACGATGTTGTAGATTGCGTCTTCGTTGTATGAAGACCAATCAACATTATTTTGCCAGTAATTATGAACCCCTAGGCTTCTGGCCCAAGTAGATTTTCCGGTTCTTGTTGGGCCGACGATGTAGAGGCTCTGCTTTCTTGATCTTTCATCTGATgACTGGATACAGAATCCATCCATTGGAGGTCAGAAATTGCATCCTCGAGGGTATAACAGGTAGGTTGAAGGAGCATGTAAGCTTCGGGACTAACCTGGAAGATGTTAGGCTGGAGCCAATCATTGATTGACTCATTACAAAGTAAATCAGGTGAGGAGGGTGGATGAGGATTGGTGAACTCTTCCTGAATCTCAGGAAAAAGCTTATTTGCAGAGTATTCAAAATACTGCAATTTTGTGGACCAATCAAAGGGAAGCTCTTTCTGGATCATGGAGAGGTACTCTTCCTTGGAAGTAGCGTGTGAAATAATGTCTCGCATTATTTCATCTTTGGAAGGTTTTTTTTCCTTAACTTC---TGAATCAGATTTTCCTAGGAAGGGGGACTTCCTAGGAATGAAAGTACCTCTCTCAAAAACAGCCAGAGGTTCCTTGAGAATGTAATCCCTCACCCTGTTTACTGATTTGGCACTCTGAATGTTTGGGTGAAACCCATTAATATCAAAGAACCTTGAGTCGGATATCCTTACCGGCTTCTCTGTCTGAAGTAATGCATGTAAATGCAAACTTCCATCTTTATGTGCCTCTCGGGCACATAGAATGTATTTGGGAATCCAACGAACAACGAGCTCCCAGATCATCTGACAGGCGATTTCAGGATTTTCTGGACACTTTGGATAGGTGAGGAACGTGTTAGCGTTCCTGTGTGAGAACTGACGGTTGGATGAGGAGGAGGCCATATCGGACGACTCCGAGC-AGCTTGAGGGATGGCAGGATGGGAGCTCCAAACTCTATATCA-ACCGGTTGCGCCTTCGAAATCCGCCGCTCCCTTGTCTTATAGTGGTTGTAAATGGGCCGGACCGGGCCGGCCCAGCAGGAAAAGAAGGCGCGCACTAATATTACCGCGCCTTCTTTTCCTGCGAGGGCCCGGTAGGGCCCGAGCGATTTGATGTAAAGCTTGGTCCTGCTTTGTATGATTTATCTAAAGCAGCCCATTCTAAAGAAACCGGTCCCGGGC-ACTATAAATTGCCTAACAAGTGCGATTCATTC
>GB2-R5
ATGGATCCACAGAACGCCCTGTATTAT-CAGCCGCGGGTACCCACAGCAGCTCCGGCATCCGCAGGAGTGCCGTGGAGTCGCGTAGGCGAGGTAGCTATTTTGAGCTTTGTTGCACTGATTTGCTTTTACCTGCTTTACCTTTGGGTGCTGAGAGACCTTATCTTAGTTCTGAAGGCTCGACAAGGCAGATCCACGGAGGAGCTGATATTTGGAGGACAAGCTGTGGATAGGAGCAACCCTATCCCTAATCTACCAGCACCACCAAGTCAGGGCAATCCCGGGCCATTTGTTCCAGGCACGGGATAAGCATTCAGCCATGTCCACGTCCAAGAGGAAGCGGGGAGATGATTCGAATTGGAGTAAGCGGGTGCCTAAGAAGAAGCCCTCTTCAGCTGGGCTGAAGAGGGCTGGAAGCAAGGCCGATAGGCCATCCCTCCAAATCCAGACACTCCAGCATGCTGGGACCACCATGATAACTGTCCCATCCGGAGGAGTATGTGACCTCATCAACACCTATGCCCGAGGATCTGACGAGGGCAACCGCCACACCAGCGAGACTCTCACGTACAAGATCGCCATCGACTACCACTTCGTTGCCGACGCGGCAGCCTGCCGCTACTCCAACACCGGAACCGGTGTAATGTGGCTGGTGTATGACACCACTCCCGGCGGACAAGCTCCGACCCCGCAAACTATATTTGCCTACCCTGACACGCTAAAAGCGTGGCCGGCCACATGGAAGGTGAGCCGGGAGCTGTGTCATCGCTTCGTGGTGAAACGGCGATGGTTGTTTAACATGGAGACCGACGGGCGGATTGGTTCGGACATTCCTCCCTCGAATGCAAGTTGGAAGCCTTGCAAGCGCAACATCTACTTCCACAAGTTCACGAGCGGGTTGGGAGTGAGAACGCAGTGGAAGAATGTAACGGACGGAGGAGTTGGTGCCATCCAGAGAGGAGCGTTGTACATGGTCATTGCCCCCGGCAATGGTCTTACATTTACTGCCCATGGGCAGACCCGTCTGTACTTTAAGAGTGTTGGCAACCAGTAATGAATAAAAACTCCCGTTTTATTATATCTGATGAATGCTGAAAGCTTACATTAATATGTCGTGCGATGGCACGAAAAAACACACGCAATCAATACAGGGGGGTAGTAGGCGGGCGGCTAAGGGTGGTGCTCGGCGG-GCAGAACATCGAAAAATCAAGATCTATCTGAAT-GTACTGCCTCCGTAGGAGGCAGCTCAGGGGGAGAATACCACTTCTCCCCCGGCGACATAATGTAAATGACGCAGTTTGCCTCGAAATACTCCAGCTGCCCTGGAGTCATTTCCTTCATCCAATCTTCATCCGAGTTGGCGAGGATTATTGTAGGCTTAGACTTCTTCTGCACCTTCTTCTTCTTACCATACTTGGGGTTCACAATGAAATCCCTCTGACAGCCAACTAACTGTTTCCAACAAGGACAAAATTTAAACGGAATATCATCTACGATGTTGTAGATTGCGTCTTCGTTGTATGAAGACCAATCAACATTATTTTGCCAGTAATTATGAACCCCTAGGCTTCTGGCCCAAGTAGATTTTCCGGTTCTTGTTGGGCCGACGATGTAGAGGCTCTGCTTTCTTGATCTTTCATCTGATGACTGGATACAGAATCCATCCATTGGAGGTCAGAAATTGCATCCTCGAGGGTATAACAGGTAGGTTGAAGGAGCATGTAAGCTTCGGGACTAACCTGGAAGATGTTAGGCTGGAGCCAATCATTGATTGACTCATTACAAAGTAAATCAGGTGAGGAGGGTGGATGAGGATTGGTGAACTCTTCCTGAATCTCAGGGAACAATTTATTTGCAGAGTATTCAAAATACTGCAATTTTGTGGCCCAGTCATAGGGGAACTCTTTACGAACCATAGAGAGGTACTCTAGCTTTGAAGTGGAGTGTGAAATAATCTCTCTCATTATTTCATCTTTGGAAGGTTTCTTTTCAG-AATTTCCCTTGGA--AGGATTTCCTAGGAAGCTTGACTTCCTAGGAATGAAAGTACCTCTCTCAAACAAGGCCAGAGGTTCCTTGAGAATGTAATCCCTGACCTTGTTTACTGATTTTGCACTCTGAATGTTTGGGTGGAACCCTTTGATATCAAAGAACCTTGAGTCAGTGATTCTTACCGGTTTCTCTGTCTGGATTAATGCATGTAAATGCATATCTCCATCTCTATGTGCCTCTCGGGCACATATGATATACTTCGGGGTCCAACGACCAACGAGCTCCCAAATCATCTGACAGAGGATTTCTGGATTTTCTGGACAGTGTGGATATGTTAAGAACGTGTTAACGTTCCTGTGTGAGAACTGACGGTTGGATGAGGAGGAGGCCATATCGGACGACTCCGAGC-AGCTTGAGGGATGGCAGGATGGGAGCTCCAAACTCTATATCA-ACCGGTTGCGCCTTCGAAATCCGCCGCTCCCTTGTCTTATAGTGGTTGTAAATGGGCCGGACCGGGCCGGCCCAGCAGGAAAAGAAGGCGCGCACTAATATTACCGCGCCTTCTTTTCCTGCGAGGGCCCGGTAGGGCCCGAGCGATTTGATGTAAAGCTTGGTCCTGCTTTGTATGATTTATCTAAAGCAGCCCATTCTAAAGAAACCGGTCCCGGGC-ACTATAAATTGCCTAACAAGTGCGATTCATTC
>GB2-R4
ATGGATCCACAGAACGCCCTGTATTAT-CAGCCGCGGGTACCCACAGCAGCTCCGGCATCCGCAGGAGTGCCGTGGAGTCGCGTAGGCGAGGTAGCTATTTTGAGCTTTGTTGCACTGATTTGCTTTTACCTGCTTTACCTTTGGGTGCTGAGAGACCTTATCTTAGTTCTGAAGGCTCGACAAGGCAGATCCACGGAGGAGCTGATATTTGGAGGACAAGCTGTGGATAGGAGCAACCCTATCCCTAATCTACCAGCACCACCAAGTCAGGGCAATCCCGGGCCATTTGTTCCAGGCACGGGATAAGCATTCAGCCATGTCCACGTCCAAGAGGAAGCGGGGAGATGATTCGAATTGGAGTAAGCGGGTGCCTAAGAAGAAGCCCTCTTCAGCTGGGCTGAAGAGGGCTGGAAGCAAGGCCGATAGGCCATCCCTCCAAATCCAGACACTCCAGCATGCTGGGACCACCATGATAACTGTCCCATCCGGAGGAGTATGTGACCTCATCAACACCTATGCCCGAGGATCTGACGAGGGCAACCGCCACACCAGCGAGACTCTCACGTACAAGATCGCCATCGACTACCACTTCGTTGCCGACGCGGCAGCCTGCCGCTACTCCAACACCGGAACCGGTGTAATGTGGCTGGTGTATGACACCACTCCCGGCGGACAAGCTCCGACCCCGCAAACTATATTTGCCTACCCTGACACGCTAAAAGCGTGGCCGGCCACATGGAAGGTGAGCCGGGAGCTGTGTCATCGCTTCGTGGTGAAACGGCGATGGTTGTTCAACATGGAGACCGACGGTCGAATTGGTTCGGACATCCCTCCTTCGAATGCAAGTTGGAAGCCGTGCAAGCGCAACATCTACTTCCACAAGTTCACGAGTGGGTTGGGAGTGAGAACGCAGTGGAAGAATGTAACGGACGGAGGAGTTGGTGCGATACAGAGAGGAGCTCTGTACATGGTCATTGCCCCTGGCAATGGCCTTACATTTACTGCCCATGGGCAGACCCGTCTGTACTTTAAGAGTGTTGGCAACCAGTAATGAATAAAAACTCCCGTTTTATTATATCTGATGAATGCTGAAAGCTTACATTAATATGTCGTGCGATGGCACGAAAAAACACACGCAATCAATACAGGGGGGTAGTAGGCGGGCGGCTAAGGGTGGTGCTCGGCGG-GCAGAACATCGAAAAATCAAGATCTATCTGAAT-GTACTGCCTCCGTAGGAGGCAGCTCAGGGGGAGAATACCACTTCTCCCCCGGCGACATAATGTAAATGACGCAGTTTGCCTCGAAATACTCCAGCTGCCCTGGAGTCATTTCCTTCATCCAATCTTCATCCGAGTTGGCGAGGATTATTGTAGGCTTAGACTTCTTCTGCACCTTCTTCTTCTTACCATACTTGGGGTTCACAATGAAATCCCTCTGACAGCCAACTAACTGTTTCCAACAAGGACAAAATTTAAACGGAATATCATCTACGATGTTGTAGATTGCGTCTTCGTTGTATGAAGACCAATCAACATTATTTTGCCAGTAATTATGAACCCCTAGGCTTCTGGCCCAAGTAGATTTTCCGGTTCTTGTTGGGCCGACGATGTAGAGGCTCTGCTTTCTTGATCTTTCATCTGATGACTGGATACAGAATCCATCCATTGGAGGTCAGAAATTGCATCCTCGAGGGTATAACAGGTAGGTTGAAGGAGCATGTAAGCTTCGGGACTAACCTGGAAGATGTTAGGCTGGAGCCAATCATTGATTGACTCATTACAAAGTAAATCAGGTGAGGAGGGTGGATGAGGATTGGTGAACTCTTCCTGAATCTCAGGAAAAAGCTTATTTGCAGAGTATTCAAAATACTGCAATTTTGTGGACCAATCAAAGGGAAGCTCTTTCTGGATCATGGAGAGGTACTCTTCCTTGGAAGTAGCGTGTGAAATAATGTCTCGCATTATTTCATCTTTGGAAGGTTTTTTTTCCTTAACTTC---TGAATCAGATTTTCCTAGGAAGGGGGACTTCCTAGGAATGAAAGTACCTCTCTCAAAAACAGCCAGAGGTTCCTTGAGAATGTAATCCCTCACCCTGTTTACTGATTTGGCACTCTGAATGTTTGGGTGAAACCCATTAATATCAAAGAACCTTGAGTCGGATATCCTTACCGGCTTCTCTGTCTGAAGTAATGCATGTAAATGCAAACTTCCATCTTTATGTGCCTCTCGGGCACATAGAATGTATTTGGGAATCCAACGAACAACGAGCTCCCAGATCATCTGACAGGCGATTTCAGGATTTTCTGGACACTTTGGATAGGTGAGGAACGTGTTAGCGTTCCTGTGTGAGAACTGACGGTTGGATGAGGAGGAGGCCATAGCCGACGACGGAGGATGAGGCTGAGGGATGGCAGACTGGGAGCTCCAAACTCTATAGTATACCCGT-GCGCCTTCGAAATCCGCCGCTCCCCC-TTTTATAGTGGTTGTTTATGGGCCGGACCGGGCCGGCCCAGCAGGAAAAGAAGGCGCGCAATAATATTACCGCGCCTTCTTTTCCTGCGAGGGCCCGGTAGGGCCCGAGCGATTTGATGTAAAGCTTGGTCCTGCTTTGTATGATTTATCTAAAGCAGCCCATTCTAAAGAAACCGGTCCCGGGC-ACTATAAATTGCCTAACAAGTGCGATTCATTC
>GB2-R3
ATGGATCCACAGAACGCCCTGTATTAT-CAGCCGCGGGTACCCACAGCAGCTCCGGCATCCGCAGGAGTGCCGTGGAGTCGCGTAGGCGAGGTAGCTATTTTGAGCTTTGTTGCACTGATTTGCTTTTACCTGCTTTACCTTTGGGTGCTGAGAGACCTTATCTTAGTTCTGAAGGCTCGACAAGGCAGATCCACGGAGGAGCTGATATTTGGAGGACAAGCTGTGGATAGGAGCAACCCTATCCCTAATCTACCAGCACCACCAAGTCAGGGCAATCCCGGGCCATTTGTTCCAGGCACGGGATAAGCATTCAGCCATGTCCACGTCCAAGAGGAAGCGGGGAGATGATTCGAATTGGAGTAAGCGGGTGCCTAAGAAGAAGCCCTCTTCAGCTGGGCTGAAGAGGGCTGGAAGCAAGGCCGATAGGCCATCCCTCCAAATCCAGACACTCCAGCATGCTGGGACCACCATGATAACTGTCCCATCCGGAGGAGTATGTGACCTCATCAACACCTATGCCCGAGGATCTGACGAGGGCAACCGCCACACCAGCGAGACTCTCACGTACAAGATCGCCATCGACTACCACTTCGTTGCCGACGCGGCAGCCTGCCGCTACTCCAACACCGGAACCGGTGTAATGTGGCTGGTGTATGACACCACTCCCGGCGGACAAGCTCCGACCCCGCAAACTATATTTGCCTACCCTGACACGCTAAAAGCGTGGCCGGCCACATGGAAGGTGAGCCGGGAGCTGTGTCATCGCTTCGTGGTGAAACGGCGATGGTTGTTCAACATGGAGACCGACGGGCGGATTGGTTCGGACATTCCTCCCTCGAATGCAAGTTGGAAGCCTTGCAAGCGCAACATCTACTTCCACAAGTTCACGAGTGGGTTGGGAGTGAGAACGCAGTGGAAGAATGTAACGGACGGAGGAGTTGGTGCGATACAGAGAGGAGCTCTGTACATGGTCATTGCCCCTGGCAATGGCCTTACATTTACTGCCCATGGGCAGACCCGTCTGTACTTTAAGAGTGTTGGCAACCAGTAATGAATAAAAACTCCCGTTTTATTATATCTGATGAATGCTGAAAGCTTACATTAATATGTCGTGCGATGGCACGAAAAAACACACGCAATCAATACAGGGGGGTAGTAGGCGGGCGGCTAAGGGTGGTGCTCGGCGG-GCAGAACATCGAAAAATCAAGATCTATCTGAAT-GTACTGCCTCCGTAGGAGGCAGCTCAGGGGGAGAATACCACTTCTCCCCCGGCGACATAATGTAAATGACGCAGTTTGCCTCGAAATACTCCAGCTGCCCTGGAGTCATTTCCTTCATCCAATCTTCATCCGAGTTGGCGAGGATTATTGTAGGCTTAGACTTCTTCTGCACCTTCTTCTTCTTACCATACTTGGGGTTCACAATGAAATCCCTCTGACAGCCAACTAACTGTTTCCAACAAGGACTAAATTTAAACGGAATATCATCTACGATGTTGTAGATTGCGTCTTCGTTGTATGAAGACCAATCAACATTATTTTGCCAGTAATTATGAACCCCTAGGCTTCTGGCCCAAGTAGATTTTCCGGTTCTTGTTGGGCCGACGATGTAGAGGCTCTGCTTTCTTGATCTTTCATCTGATGACTGGATACAGAATCCATCCATTGGAGGTCAGAAATTGCATCCTCGAGGGTATAACAGGTAGGTTGAAGGAGCATGTAAGCTTCGGGACTAACCTGGAAGATGTTAGGCTGGAGCCAATCATTGATTGACTCATTACAAAGTAAATCAGGTGAGGAGGGTGGATGAGGATTGGTGAACTCTTCCTGAATCTCAGGAAAAAGCTTATTTGCAGAGTATTCAAAATACTGCAATTTTGTGGACCAATCAAAGGGAAGCTCTTTCTGGATCATGGAGAGGTACTCTTCCTTGGAAGTAGCGTGTGAAATAATGTCTCGCATTATTTCATCTTTGGAAGGTTTTTTTTCCTTAACTTC---TGAATCAGATTTTCCTAGGAAGGGGGACTTCCTAGGAATGAAAGTACCTCTCTCAAAAACAGCCAGAGGTTCCTTGAGAATGTAATCCCTCACCCTGTTTACTGATTTGGCACTCTGAATGTTTGGGTGAAACCCATTAATATCAAAGAACCTTGAGTCGGATATCCTTACCGGCTTCTCTGTCTGAAGTAATGCATGTAAATGCAAACTTCCATCTTTATGTGCCTCTCGGGCACATAGAATGTATTTGGGAATCCAACGAACAACGAGCTCCCAGATCATCTGACAGGCGATTTCAGGATTTTCTGGACACTTTGGATATGTTAAGAACGTGTTAACGTTCCTGTGTGAGAACTGACGGTTGGATGAGGAGGAGGCCATATCGGACGACTCCGAGC-AGCTTGAGGGATGGCAGGATGGGAGCTCCAAACTCTATATCA-ACCGGTTGCGCCTTCGAAATCCGCCGCTCCCTTGTCTTATAGTGGTTGTAAATGGGCCGGACCGGGCCGGCCCAGCAGGAAAAGAAGGCGCGCACTAATATTACCGCGCCTTCTTTTCCTGCGAGGGCCCGGTAGGGCCCGAGCGATTTGATGTAAAGCTTGGTCCTGCTTTGTATGATTTATCTAAAGCAGCCCATTCTAAAGAAACCGGTCCCGGGC-ACTATAAATTGCCTAACAAGTGCGATTCATTC
>GB2-R21_2
ATGGATCCACAGAACGCCCTGTATTAT-CAGCCGCGGGTACCCACAGCAGCTCCGGCATCCGCAGGAGTGCCGTGGAGTCGCGTAGGCGAGGTAGCTATTTTGAGCTTTGTTGCACTGATTTGCTTTTACCTGCTTTACCTTTGGGTGCTGAGAGACCTTATCTTAGTTCTGAAGGCTCGACAAGGCAGATCCACGGAGGAGCTGATATTTGGAGGACAAGCTGTGGATAGGAGCAACCCTATCCCTAATCTACCAGCACCACCAAGTCAGGGCAATCCCGGGCCATTTGTTCCAGGCACGGGATAAGCATTCAGCCATGTCCACGTCCAAGAGGAAGCGGGGAGATGATTCGAATTGGAGTAAGCGGGTGCCTAAGAAGAAGCCCTCTTCAGCTGGGCTGAAGAGGGCTGGAAGCAAGGCCGATAGGCCATCCCTCCAAATCCAGACACTCCAGCATGCTGGGACCACCATGATAACTGTCCCATCCGGAGGAGTATGTGACCTCATCAACACCTATGCCCGAGGATCTGACGAGGGCAACCGCCACACCAGCGAGACTCTCACGTACAAGATCGCCATCGACTACCACTTCGTTGCCGACGCGGCAGCCTGCCGCTACTCCAACACCGGAACCGGTGTAATGTGGCTGGTGTATGACACCACTCCCGGCGGACAAGCTCCGACCCCGCAAACTATATTTGCCTACCCTGACACGCTAAAAGCGTGGCCGGCCACATGGAAGGTGAGCCGGGAGCTGTGTCATCGCTTCGTGGTGAAACGGCGATGGTTGTTCAACATGGAGACCGACGGGCGGATTGGTTCGGACATTCCTCCCTCGAATGCAAGTTGGAAGCCTTGCAAGCGCAACATCTACTTCCACAAGTTCACGAGCGGGTTGGGAGTGAGAACGCAGTGGAAGAATGTAACGGACGGAGGAGTTGGTGCGATACAGAGAGGAGCTCTGTACATGGTCATTGCCCCTGGCAATGGCCTTACATTTACTGCCCATGGGCAGACCCGTCTGTACTTTAAGAGTGTTGGCAACCAGTAATGAATAAAAACTCCCGTTTTATTATATCTGATGAATGCTGAAAGCTTACATTAATATGTCGTGCGATGGCACGAAAAAACACACGCAATCAATACAGGGGGGTAGTAGGCGGGCGGCTAAGGGTGGTGCTCGGCGG-GCAGAACATCGAAAAATCAAGATCTATCTGAAT-GTACTGCCTCCGTAGGAGGCAGCTCAGGGGGAGAATACCACTTCTCCCCCGGCGACATAATGTAAATGACGCAGTTTGCCTCGAAATACTCCAGCTGCCCTGGAGTCATTTCCTTCATCCAATCTTCATCCGAGTTGGCGAGGATTATTGTAGGCTTAGACTTCTTCTGCACCTTCTTCTTCTTACCATACTTGGGGTTCACAATGAAATCCCTCTGACAGCCAACTAACTGTTTCCAACAAGGACAAAATTTAAACGGAATATCATCTACGATGTTGTAGATTGCGTCTTCGTTGTATGAAGACCAATCAACATTATTTTGCCAGTAATTATGAACCCCTAGGCTTCTGGCCCAAGTAGATTTTCCGGTTCTTGTTGGGCCGACGATGTAGAGGCTCTGCTTTCTTGATCTTTCATCTGATGACTGGATACAGAATCCATCCATTGGAGGTCAGAAATTGCATCCTCGAGGGTATAACAGGTAGGTTGAAGGAGCATGTAAGCTTCGGGACTAACCTGGAAGATGTTAGGCTGGAGCCAATCATTGATTGACTCATTACAAAGTAAATCAGGTGAGGAGGGTGGATGAGGATTGGTGAACTCTTCCTGAATCTCAGGAAAAAGCTTATTTGCAGAGTATTCAAAATACTGCAATTTTGTGGACCAATCAAAGGGAAGCTCTTTCTGGATCATGGAGAGGTACTCTTCCTTGGAAGTAGCGTGTGAAATAATGTCTCGCATTATTTCATCTTTAGAAGGTTTTTTTTCCTTAACTTC---TGAATCAGATTTTCCTAGGAAGGGGGACTTCCTAGGAATGAAAGTACCTCTCTCAAAAACAGCCAGAGGTTCCTTGAGAATGTAATCCCTCACCCTGTTTACTGATTTGGCACTCTGAATGTTTGGGTGAAACCCATTAATATCAAAGAACCTTGAGTCGGATATCCTTACCGGCTTCTCTGTCTGAAGTAATGCATGTAAATGCAAACTTCCATCTTTATGTGCCTCTCGGGCACATAGAATGTATTTGGGAATCCAACGAACAACGAGCTCCCAGATCATCTGACAGGCGATTTCAGGATTTTCTGGACACTTTGGATAGGTGAGGAACGTGTTAGCGTTCCTGTGTGAGAACTGACGGTTGGATGAGGAGGAGGCCATATCGGACGACTCCGAGC-AGCTTGAGGGATGGCAGGATGGGAGCTCCAAACTCTATATCA-ACCGGTTGCGCCTTCGAAATCCGCCGCTCCCTTGTCTTATAGTGGTTGTAAATGGGCCGGACCGGGCCGGCCCAGCAGGAAAAGAAGGCGCGCACTAATATTACCGCGCCTTCTTTTCCTGCGAGGGCCCGGTAGGGCCCGAGCGATTTGATGTAAAGCTTGGTCCTGCTTTGTATGATTTATCTAAAGCAGCCCATTCTAAAGAAACCGGTCCCGGGC-ACTATAAATTGCCTAACAAGTGCGATTCATTC
>GB2-R21_1
ATGGATCCACAGAACGCCCTGTATTAT-CAGCCGCGGGTACCCACAGCAGCTCCGGCATCCGCAGGAGTGCCGTGGAGTCGCGTAGGCGAGGTAGCTATTTTGTGCTTTGTTGCACTGATTTGCTTTTACCTGCTTTACCTTTGGGTGCTGAGAGACCTTATCTTAGTTCTGAAGGCTCGACAAGGCAGATCCACGGAGGAGCTGATATTTGGAGGACAAGCTGTGGATAGGAGCAACCCTATCCCTAATCTACCAGCACCACCAAGTCAGGGCAATCCCGGGCCATTTGTTCCAGGCACGGGATAAGCATTCAGCCATGTCCACGTCCAAGAGGAAGCGGGGAGATGATTCGAATTGGAGTAAGCGGGTGCCTAAGAAGAAGCCCTCTTCAGCTGGGCTGAAGAGGGCTGGAAGCAAGGCCGATAGGCCATCCCTCCAAATCCAGACACTCCAGCATGCTGGGACCACCATGATAACTGTCCCATCCGGAGGAGTATGTGACCTCATCAACACCTATGCCCGAGGATCTGACGAGGGCAACCGCCACACCAGCGAGACTCTCACGTACAAGATCGCCATCGACTACCACTTCGTTGCCGACGCGGCAGCCTGCCGCTACTCCAACACCGGAACCGGTGTAATGTGGCTGGTGTATGACACCACTCCCGGCGGACAAGCTCCGACCCCGCAAACTATATTTGCCTACCCTGACACGCTAAAAGCGTGGCCGGCCACATGGAAGGTGAGCCGGGAGCTGTGTCATCGCTTCGTGGTGAAACGGCGATGGTTGTTCAACATGGAGACCGACGGGCGGATTGGTTCGGACATTCCTCCCTCGAATGCAAGTTGGAAGCCTTGCAAGCGCAACATCTACTTCCACAAGTTCACGAGCGGGTTGGGAGTGAGAACGCAGTGGAAGAATGTAACGGACGGAGGAGTTGGTGCCATCCAGAGAGGAGCGTTGTACATGGTCATTGCCCCCGGCAATGGTCTTACATTTACTGCCCATGGGCAGACCCGTCTGTACTTTAAGAGTGTTGGCAACCAGTAATGAATAAAAACTCCCGTTTTATTATATCTGATGAATGCTGAAAGCTTACATTAATATGTCGTGCGATGGCACGAAAAAACACACGCAATCAATACAGGGGGGTAGTAGGCGGGCGGCTAAGGGTGGTGCTCGGCGG-GCAGAACATCGAAAAATCAAGATCTATCTGAAT-GTACTGCCTCCGTAGGAGGCAGCTCAGGGGGAGAATACCACTTCTCCCCCGGCGACATAATGTAAATGACGCAGTTTGCCTCGAAATACTCCAGCTGCCCTGGAGTCATTTCCTTCATCCAATCTTCATCCGAGTTGGCGAGGATTATTGTAGGCTTAGACTTCTTCTGCACCTTCTTCTTCTTACCATACTTGGGGTTCACAATGAAATCCCTCTGACAGCCAACTAACTGTTTCCAACAAGGACAAAATTTAAACGGAATATCATCTACGATGTTGTAGATTGCGTCTTCGTTGTATGAAGACCAATCAACATTATTTTGCCAGTAATTATGAACCCCTAGGCTTCTGGCCCAAGTAGATTTTCCGGTTCTTGTTGGGCCGACGATGTAGAGGCTCTGCTTTCTTGATCTTTCATCTGATGACTGGATACAGAATCCATCCATTGGAGGTCAGAAATTGCATCCTCGAGGGTATAACAGGTAGGTTGAAGGAGCATGTAAGCTTCGGGACTAACCTGGAAGATGTTAGGCTGGAGCCAATCATTGATTGACTCATTACAAAGTAAATCAGGTGAGGAGGGTGGATGAGGATTGGTGAACTCTTCCTGAATCTCAGGAAAAAGCTTATTTGCAGAGTATTCAAAATACTGCAATTTTGTGGACCAATCAAAGGGAAGCTCTTTCTGGATCATGGAGAGGTACTCTTCCTTGGAAGTAGCGTGTGAAATAATGTCTCGCATTATTTCATCTTTGGAAGGTTTTTTTTCCTTAACTTC---TGAATCAGATTTTCCTAGGAAGGGGGACTTCCTAGGAATGAAAGTACCTCTCTCAAAAACAGCCAGAGGTTCCTTGAGAATGTAATCCCTGACCTTGTTTACTGATTTTGCACTCTGAATGTTTGGGTGAAACCCATTAATATCAAAGAACCTTGAGTCGGATATCCTTACCGGCTTCTCTGTCTGAAGTAATGCATGTAAATGCAAACTTCCATCTTTATGTGCCTCTCGGGCACATAGAATGTATTTGGGAATCCAACGAACAACGAGCTCCCAGATCATCTGACAGGCGATTTCTGGATTTTCTGGACACTTTGGATAGGTGAGGAACGTGTTAGCGTTCCTGTGTGAGAACTGACGGTTGGATGAGGAGGAGGCCATATCGGACGACTCCGAGC-AGCTTGAGGGATGGCAGGATGGGAGCTCCAAACTCTATATCA-ACCGGTTGCGCCTTCGAAATCCGCCGCTCCCTTGTCTTaTAGTGGTTGTAAATGGGCCGGACCGGGCCGGCCCAGCAGGAAAAGAAGGCGCGCACTAATATTACCGCGCCTTCTTTTCCTGCGAGGGCCCGGTAGGGCCCGAGCGATTTGATGTAAAGCTTGGTCCTGCTTTGTATGATTTATCTAAAGCAGCCCATTCTAAAGAAACCGGTCCCGGGC-ACTATAAATTGCCTAACAAGTGCGATTCATTC
>GB2-R20
ATGGATCCACAGAACGCCCTGTATTAT-CAGCCGCGGGTACCCACAGCAGCTCCGGCATCCGCAGGAGTGCCGTGGAGTCGCGTAGGCGAGGTAGCTATTTTGAGCTTTGTTGCACTGATTTGCTTTTACCTGCTTTACCTTTGGGTGCTGAGAGACCTTATCTTAGTTCTGAAGGCTCGACAAGGCAGATCCACGGAGGAGCTGATATTTGGAGGACAAGCTGTGGATAGGAGCAACCCTATCCCTAATCTACCAGCACCACCAAGTCAGGGCAATCCCGGGCCATTTGTTCCAGGCACGGGATAAGCATTCAGCCATGTCCACGTCCAAGAGGAAGCGGGGAGATGATTCGAATTGGAGTAAGCGGGTGCCTAAGAAGAAGCCCTCTTCAGCTGGGCTGAAGAGGGCTGGAAGCAAGGCCGATAGGCCATCCCTCCAAATCCAGACACTCCAGCATGCTGGGACCACCATGATAACTGTCCCATCCGGAGGAGTATGTGACCTCATCAACACCTATGCCCGAGGATCTGACGAGGGCAACCGCCACACCAGCGAGACTCTCACGTACAAGATCGCCATCGACTACCACTTCGTTGCCGACGCGGCAGCCTGCCGCTACTCCAACACCGGAACCGGTGTAATGTGGCTGGTGTATGACACCACTCCCGGCGGACAAGCTCCGACCCCGCAAACTATATTTGCATATCCGGACACGCTGAAAGCTTGGCCGGCAACATGGAAAGTGAGCCGGGAGCTGTGTCATCGCTTCGTGGTGAAACGGCGATGGTTGTTCAACATGGAGACCGACGGTCGAATTGGTTCGGACATCCCTCCTTCGAATGCAAGTTGGAAGCCGTGCAAGCGCAACATCTACTTCCACAAGTTCACGAGTGGGTTGGGAGTGAGAACGCAGTGGAAGAATGTAACGGACGGAGGAGTTGGTGCGATACAGAGAGGAGCTCTGTACATGGTCATTGCCCCTGGCAATGGCCTTACATTTACTGCCCATGGGCAGACCCGTCTGTACTTTAAGAGTGTTGGCAACCAGTAATGAATAAAAACTCCCGTTTTATTATATCTGATGAATGCTGAAAGCTTACATTAATATGTCGTGCGATGGCACGAAAAAACACACGCAATCAATACAGGGGGGTAGTAGGCGGGCGGCTAAGGGTGGTGCTCGGCGG-GCAGAACATCGAAAAATCAAGATCTATCTGAAT-GTACTGCCTCCGTAGGAGGCAGCTCAGGGGGAGAATACCACTTCTCCCCCGGCGACATAATGTAAATGACGCAGTTTGCCTCGAAATACTCCAGCTGCCCTGGAGTCATTTCCTTCATCCAATCTTCATCCGAGTTGGCGAGGATTATTGTAGGCTTAGACTTCTTCTGCACCTTCTTCTTCTTACCATACTTGGGGTTCACAATGAAATCCCTCTGACAGCCAACTAACTGTTTCCAACAAGGACAAAATTTAAACGGAATATCATCTACGATGTTGTAGATTGCGTCTTCGTTGTATGAAGACCAATCAACATTATTTTGCCAGTAATTATGAACCCCTAGGCTTCTGGCCCAAGTAGATTTTCCGGTTCTTGTTGGGCCGACGATGTAGAGGCTCTGCTTTCTTGATCTTTCATCTGATGACTGGATACAGAATCCATCCATTGGAGGTCAGAAATTGCATCCTCGAGGGTATAACAGGTAGGTTGAAGGAGCATGTAAGCTTCGGGACTAACCTGGAAGATGTTAGGCTGGAGCCAATCATTGATTGACTCATTACAAAGTAAATCAGGTGAGGAGGGTGGATGAGGATTGGTGAACTCTTCCTGAATCTCAGGAAAAAGCTTATTTGCAGAGTATTCAAAATACTGCAATTTTGTGGACCAATCAAAGGGAAGCTCTTTCTGGATCATGGAGAGGTACTCTTCCTTGGAAGTAGCGTGTGAAATAATGTCTCGCATTATTTCATCTTTGGAAGGTTTTTTTTCCTTAACTTC---TGAATCAGATTTTCCTAGGAAGGGGGACTTCCTAGGAATGAAAGTACCTCTCTCAAAAACAGCCAGAGGTTCCTTGAGAATGTAATCCCTCACCCTGTTTACTGATTTGGCACTCTGAATGTTTGGGTGAAACCCATTAATATCAAAGAACCTTGAGTCGGATATCCTTACCGGCTTCTCTGTCTGAAGTAATGCATGTAAATGCAAACTTCCATCTTTATGTGCCTCTCGGGCACATAGAATGTATTTGGGAATCCAACGAACAACGAGCTCCCAGATCATCTGACAGGCGATTTCAGGATTTTCTGGACACTTTGGATAGGTGAGGAACGTGTTAGCGTTCCTGTGTGAGAACTGACGGTTGGATGAGGAGGAGGCCATAGCCGACGACGGAGGATGAGGCTGAGGGATGGCAGACTGGGAGCTCCAAACTCTATAGTATACCCGT-GCGCCTTCGAAATCCGCCGCTCCCCCTTCTtATAGTGGTTGTTTATGGGCCGGACCGGGCCGGCCCAGCAGGAAAAGAAGGCGCGCAATAATATTACCGCGCCTTCTTTTCCTGCGAGGGCCCGGTAGGGCCCGAGCGATTTGATGTAAAGCTTGGTCCTGCTTTGTATGATTTATCTAAAGCAGCCCATTCTAAAGAAACCGGTCCCGGGC-ACTATAAATTGCCTAACAAGTGCGATTCATTC
>GB2-R2
ATGGATCCACAGAACGCCCTGTATTAT-CAGCCGCGGGTACCCACAGCAGCTCCGGCATCCGCAGGAGTGCCGTGGAGTCGCGTAGGCGAGGTAGCTATTTTGAGCTTTGTTGCACTGATTTGCTTTTACCTGCTTTACCTTTGGGTGCTGAGAGACCTTATCTTAGTTCTGAAGGCTCGACAAGGCAGATCCACGGAGGAGCTGATATTTGGAGGACAAGCTGTGGATAGGAGCAACCCTATCCCTAATCTACCAGCACCACCAAGTCAGGGCAATCCCGGGCCATTTGTTCCAGGCACGGGATAAGCATTCAGCCATGTCCACGTCCAAGAGGAAGCGGGGAGATGATTCGAATTGGAGTAAGCGGGTGCCTAAGAAGAAGCCCTCTTCAGCTGGGCTGAAGAGGGCTGGAAGCAAGGCCGATAGGCCATCCCTCCAAATCCAGACACTCCAGCATGCTGGGACCACCATGATAACTGTCCCATCCGGAGGAGTATGTGACCTCATCAACACCTATGCCCGAGGATCTGACGAGGGCAACCGCCACACCAGCGAGACTCTCACGTACAAGATCGCCATCGACTACCACTTCGTTGCCGACGCGGCAGCCTGCCGCTACTCCAACACCGGAACCGGTGTAATGTGGCTGGTGTATGACACCACTCCCGGCGGACAAGCTCCGACCCCGCAAACTATATTTGCCTACCCTGACACGCTAAAAGCGTGGCCGGCCACATGGAAGGTGAGCCGGGAGCTGTGTCATCGCTTCGTGGTGAAACGGCGATGGTTGTTCAACATGGAGACCGACGGGCGGATTGGTTCGGACATTCCTCCCTCGAATGCAAGTTGGAAGCCGTGCAAGCGCAACATCTACTTCCACAAGTTCACGAGCGGGTTGGGAGTGAGAACGCAGTGGAAGAATGTAACGGACGGAGGAGTTGGTGCCATCCAGAGAGGAGCGTTGTACATGGTCATTGCCCCCGGCAATGGCCTTACATTTACTGCCCATGGGCAGACCCGTCTGTACTTTAAGAGTGTTGGCAACCAGTAATGAATAAAAACTCCCGTTTTATTATATCTGATGAATGCTGAAAGCTTACATTAATATGTCGTGCGATGGCACGAAAAAACACACGCAATCAATACAGGGGGGTAGTAGGCGGGCGGCTAAGGGTGGTGCTCGGCGG-GCAGAACATCGAAAAATCAAGATCTATCTGAAT-GTACTGCCTCCGTAGGAGGCAGCTCAGGGGGAGAATACCACTTCTCCCCCGGCGACATAATGTAAATGACGCAGTTTGCCTCGAAATACTCCAGCTGCCCTGGAGTCATTTCCTTCATCCAATCTTCATCCGAGTTGGCGAGGATTATTGTAGGCTTAGACTTCTTCTGCACCTTCTTCTTCTTACCATACTTGGGGTTCACAATGAAATCCCTCTGACAGCCAACTAACTGTTTCCAACAAGGACAAAATTTAAACGGAATATCATCTACGATGTTGTAGATTGCGTCTTCGTTGTATGAAGACCAATCAACATTATTTTGCCAGTAATTATGAACCCCTAGGCTTCTGGCCCAAGTAGATTTTCCGGTTCTTGTTGGGCCGACGATGTAGAGGCTCTGCTTTCTTGATCTTTCATCTGATGACTGGATACAGAATCCATCCATTGGAGGTCAGAAATTGCATCCTCGAGGGTATAACAGGTAGGTTGAAGGAGCATGTAAGCTTCGGGACTAACCTGGAAGATGTTAGGCTGGAGCCAATCATTGATTGACTCATTACAAAGTAAATCAGGTGAGGAGGGTGGATGAGGATTGGTGAACTCTTCCTGAATCTCAGGAAAAAGCTTATTTGCAGAGTATTCAAAATACTGCAATTTTGTGGACCAATCAAAGGGAAGCTCTTTCTGGATCATGGAGAGGTACTCTTCCTTGGAAGTAGCGTGTGAAATAATGTCTCGCATTATTTCATCTTTGGAAGGTTTTTTTTCCTTAACTTC---TGAATCAGATTTTCCTAGGAAGGGGGACTTCCTAGGAATGAAAGTACCTCTCTCAAAAACAGCCAGAGGTTCCTTGAGAATGTAATCCCTCACCCTGTTTACTGATTTGGCACTCTGAATGTTTGGGTGAAACCCATTAATATCAAAGAACCTTGAGTCGGATATCCTTACCGGCTTCTCTGTCTGAAGTAATGCATGTAAATGCAAACTTCCATCTTTATGTGCCTCTCGGGCACATAGAATGTATTTGGGAATCCAACGAACAACGAGCTCCCAGATCATCTGACAGGCGATTTCAGGATTTTCTGGACACTTTGGATAGGTGAGGAACGTGTTAGCGTTCCTGTGTGAGAACTGACGGTTGGATGAGGAGGAGGCCATATCGGACGACTCCGAGC-AGCTTGAGGGATGGCAGGATGGGAGCTCCAAACTCTATATCA-ACCGGTTGCGCCTTCGAAATCCGCCGCTCCCTTGTCTTATAGTGGTTGTAAATGGGCCGGACCGGGCCGGCCCAGCAGGAAAAGAAGGCGCGCACTAATATTACCGCGCCTTCTTTTCCTGCGAGGGCCCGGTAGGGCCCGAGCGATTTGATGTAAAGCTTGGTCCTGCTTTGTATGATTTATCTAAAGCAGCCCATTCTAAAGAAACCGGTCCCGGGC-ACTATAAATTGCCTAACAAGTGCGATTCATTC
>GB2-R19
ATGGATCCACAGAACGCCCTGTATTAT-CAGCCGCGGGTACCCACAGCAGCTCCGGCATCCGCAGGAGTGCCGTGGAGTCGCGTAGGCGAGGTAGCTATTTTGAGCTTTGTTGCACTGATTTGCTTTTACCTGCTTTACCTTTGGGTGCTGAGAGACCTTATCTTAGTTCTGAAGGCTCGACAAGGCAGATCCACGGAGGAGCTGATATTTGGAGGACAAGCTGTGGATAGGAGCAACCCTATCCCTAATCTACCAGCACCACCAAGTCAGGGCAATCCCGGGCCATTTGTTCCAGGCACGGGATAAGCATTCAGCCATGTCCACGTCCAAGAGGAAGCGGGGAGATGATTCGAATTGGAGTAAGCGGGTGCCTAAGAAGAAGCCCTCTTCAGCTGGGCTGAAGAGGGCTGGAAGCAAGGCCGATAGGCCATCCCTCCAAATCCAGACACTCCAGCATGCTGGGACCACCATGATAACTGTCCCATCCGGAGGAGTATGTGACCTCATCAACACCTATGCCCGAGGATCTGACGAGGGCAACCGCCACACCAGCGAGACTCTCACGTACAAGATCGCCATCGACTACCACTTCGTTGCCGACGCGGCAGCCTGCCGCTACTCCAACACCGGAACCGGTGTAATGTGGCTGGTGTATGACACCACTCCCGGCGGACAAGCTCCGACCCCGCAAACTATATTTGCCTACCCTGACACGCTAAAAGCGTGGCCGGCCACATGGAAGGTGAGCCGGGAGCTGTGTCATCGCTTCGTGGTGAAACGGCGATGGTTGTTCAACATGGAGACCGACGGGCGGATTGGTTCGGACATTCCTCCCTCGAATGCAAGTTGGAAGCCTTGCAAGCGCAACATCTACTTCCACAAGTTCACGAGCGGGTTGGGAGTGAGAACGCAGTGGAAGAATGTAACGGACGGAGGAGTTGGTGCGATACAGAGAGGAGCTCTGTACATGGTCATTGCCCCTGGCAATGGCCTTACATTTACTGCCCATGGGCAGACCCGTCTGTACTTTAAGAGTGTTGGCAACCAGTAATGAATAAAAACTCCCGTTTTATTATATCTGATGAATGCTGAAAGCTTACATTAATATGTCGTGCGATGGCACGAAAAAACACACGCAATCAATACAGGGGGGTAGTAGGCGGGCGGCTAAGGGTGGTGCTCGGCGG-GCAGAACATCGAAAAATCAAGATCTATCTGAAT-GTACTGCCTCCGTAGGAGGCAGCTCAGGGGGAGAATACCACTTCTCCCCCGGCGACATAATGTAAATGACGCAGTTTGCCTCGAAATACTCCAGCTGCCCTGGAGTCATTTCCTTCATCCAATCTTCATCCGAGTTGGCGAGGATTATTGTAGGCTTAGACTTCTTCTGCACCTTCTTCTTCTTACCATACTTGGGGTTCACAATGAAATCCCTCTGACAGCCAACTAACTGTTTCCAACAAGGACAAAATTTAAACGGAATATCATCTACGATGTTGTAGATTGCGTCTTCGTTGTATGAAGACCAATCAACATTATTTTGCCAGTAATTATGAACCCCTAGGCTTCTGGCCCAAGTAGATTTTCCGGTTCTTGTTGGGCCGACGATGTAGAGGCTCTGCTTTCTTGATCTTTCATCTGATGACTGGATACAGAATCCATCCATTGGAGGTCAGAAATTGCATCCTCGAGGGTATAACAGGTAGGTTGAAGGAGCATGTAAGCTTCGGGACTAACCTGGAAGATGTTAGGCTGGAGCCAATCATTGATTGACTCATTACAAAGTAAATCAGGTGAGGAGGGTGGATGAGGATTGGTGAACTCTTCCTGAATCTCAGGAAAAAGCTTATTTGCAGAGTATTCAAAATACTGCAATTTTGTGGACCAATCAAAGGGAAGCTCTTTCTGGATCATGGAGAGGTACTCTTCCTTGGAAGTAGCGTGTGAAATAATGTCTCGCATTATTTCATCTTTGGAAGGTTTTTTTTCCTTAACTTC---TGAATCAGATTTTCCTAGGAAGGGGGACTTCCTAGGAATGAAAGTACCTCTCTCAAAAACAGCCAGAGGTTCCTTGAGAATGTAATCCCTCACCCTGTTTACTGATTTGGCACTCTGAATGTTTGGGTGAAACCCATTAATATCAAAGAACCTTGAGTCGGATATCCTTACCGGCTTCTCTGTCTGAAGTAATGCATGTAAATGCAAACTTCCATCTTTATGTGCCTCTCGGGCACATAGAATGTATTTGGGAATCCAACGAACAACGAGCTCCCAGATCATCTGACAGGCGATTTCAGGATTTTCTGGACACTTTGGATAGGTGAGGAACGTGTTAGCGTTCCTGTGTGAGAACTGACGGTTGGATGAGGAGGAGGCCATATCGGACGACTCCGAGC-AGCTTGAGGGATGGCAGGATGGGAGCTCCAAACTCTATATCA-ACCGGTTGCGCCTTCGAAATCCGCCGCTCCCTTGTCTTATAGTGGTTGTAAATGGGCCGGACCGGGCCGGCCCAGCAGGAAAAGAAGGCGCGCACTAATATTACCGCGCCTTCTTTTCCTGCGAGGGCCCGGTAGGGCCCGAGCGATTTGATGTAAAGCTTGGTCCTGCTTTGTATGATTTATCTAAAGCAGCCCATTCTAAAGAAACCGGTCCCGGGC-ACTATAAATTGCCTAACAAGTGCGATTCATTC
>GB2-R18
ATGGATCCACAGAACGCCCTGTATTAT-CAGCCGCGGGTACCCACAGCAGCTCCGGCATCCGCAGGAGTGCCGTGGAGTCGCGTAGGCGAGGTAGCTATTTTGAGCTTTGTTGCACTGATTTTCTTTTACCTGCTTTACCTTTGGGTGCTGAGAGACCTTATCTTAGTTCTGAAGGCTCGACAAGGCAGATCCACGGAGGAGCTGATATTTGGAGGACAAGCTGTGGATAGGAGCAACCCTATCCCTAATCTACCAGCACCACCAAGTCAGGGCAATCCCGGGCCATTTGTTCCAGGCACGGGATAAGCATTCAGCCATGTCCACGTCCAAGAGGAAGCGGGGAGATGATTCGAATTGGAGTAAGCGGGTGCCTAAGAAGAAGCCCTCTTCAGCTGGGCTGAAGAGGGCTGGAAGCAAGGCCGATAGGCCATCCCTCCAAATCCAGACACTCCAGCATGCTGGGACCACCATGATAACTGTCCCATCCGGAGGAGTATGTGACCTCATCAACACCTATGCCCGAGGATCTGACGAGGGCAACCGCCACACCAGCGAGACTCTCACGTACAAGATCGCCATCGACTACCACTTCGTTGCCGACGCGGCAGCCTGCCGCTACTCCAACACCGGAACCGGTGTAATGTGGCTGGTGTATGACACCACTCCCGGCGGACAAGCTCCGACCCCGCAAACTATATTTGCCTACCCTGACACGCTAAAAGCGTGGCCGGCCACATGGAAgGTGAGCCGGGAGCTGTGTCATCGCTTCGTGGTGAAACGGCGATGGTTGTTCAACATGGAGACCGACGGGCGGATTGGTTCGGACATTCCTCCCTCGAATGCAAGTTGGAAGCCTTGCAAGCGCAACATCTACTTCCACAAGTTCACGAGCGGGTTGGGAGTGAGAACGCAGTGGAAGAATGTAACGGACGGAGGAGTTGGTGCCATCCAGAGAGGAGCGTTGTACATGGTCATTGCCCCCGGCAATGGTCTTACATTTACTGCCCATGGGCAGACCCGTCTGTACTTTAAGAGTGTCGGCAACCAGTAATGAATAAAAACTCC-GTTTTATTATATCTGATGAATGCTGAAAGCTTACATTAATATGTCGTGCGATGGCACGAAAAAACACACGCAATCAATACAGGGGGGTAGTAGGCGGGCGGCTAAGGGTGGTGCTCGGCGG-GCAGAACATCGAAAAATCAAGATCTATCTGAAT-GTACTGCCTCCGTAGGAGGCAGCTCAGGGGGAGAATACCACTTCTCCCCCGGCGACATAATGTAAATGACGCAGTTTGCCTCGAAATACTCCAGCTGCCCTGGAGTCATTTCCTTCATCCAATCTTCATCCGAGTTGGCGAGGATTATTGTAGGCTTAGACTTCTTCTGCACCTTCTTCTTCTTACCATACTTGGGGTTCACAATGAAATCCCTCTGACAGCCAACTAACTGTTTCCAACAAGGACAAAATTTAAACGGAATATCATCTACGATGTTGTAGATTGCGTCTTCGTTGTATGAAGACCAATCAACATTATTTTGCCAGTAATTATGAACCCCTAGGCTTCTGGCCCAAGTAGATTTTCCGGTTCTTGTTGGGCCGACGATGTAGAGGCTCTGCTTTCTTGATCTTTCATCTGATGACTGGATACAGAATCCATCCATTGGAGGTCAGAAATTGCATCCTCGAGGGTATAACAGGTAGGTTGAAGGAGCATGTAAGCTTCGGGACTAACCTGGAAGATGTTAGGCTGGAGCCAATCATTGATTGACTCATTACAAAGTAAATCAGGTGAGGAGGGTGGATGAGGATTGGTGAACTCTTCCTGAATCTCAGGAAAAAGCTTATTTGCAGAGTATTCAAAATACTGCAATTTTGTGGACCAATCAAAGGGAAGCTCTTTCTGGATCATGGAGAGGTACTCTTCCTTGGAAGTAGCGTGTGAAATAATGTCTCGCATTATTTCATCTTTGGAAGGTTTTTTTTCCTTAACTTC---TGAATCAGATTTTCCTAGGAAGGGGGACTTCCTAGGAATGAAAGTACCTCTCTCAAAAACAGCCAGAGGTTCCTTGAGAATGTAATCCCTCACCCTGTTTACTGATTTGGCACTCTGAATGTTTGGGTGAAACCCATTAATATCAAAGAACCTTGAGTCGGATATCCTTACCGGCTTCTCTGTCTGAAGTAATGCATGTAAATGCAAACTTCCATCTCTATGTGCCTCTCGGGCACATATGATATACTTCGGGGTCCAACGACCAACGAGCTCCCAAATCATCTGACAGAGGATTTCTGGATTTTCTGGACAGTGTGGATATGTTAAGAACGTGTTAACGTTCCTGTGTGAGAACTGACGGTTGGATGAGGAGGAGGCCATATCGGACGACTCCGAGC-AGCTTGAGGGATGGCAGGATGGGAGCTCCAAACTCTATATCA-ACCGGTTGCGCCTTCGAAATCCGCCGCTCCCTTGTCTTATAGTGGTTGTAAATGGGCCGGACCGGGCCGGCCCAGCAGGAAAAGAAGGCGCGCACTAATATTACCGCGCCTTCTTTTCCTGCGAGGGCCCGGTAGGGCCCGAGCGATTTGATGTAAAGCTTGGTCCTGCTTTGTATGATTTATCTAAAGCAGCCCATTCTAAAGAAACCGGTCCCGGGC-ACTATAAATTGCCTAACAAGTGCGATTCATTC
>GB2-R17
ATGGATCCACAGAACGCCCTGTATTAT-CAGCCGCGGGTACCCACAGCAGCTCCGGCATCCGCAGGAGTGCCGTGGAGTCGCGTAGGCGAGGTAGCTATTTTGAGCTTTGTTGCACTGATTTGCTTTTACCTGCTTTACCTTTGGGTGCTGAGAGACCTTATCTTAGTTCTGAAGGCTCGACAAGGCAGATCCACGGAGGAGCTGATATTTGGAGGACAAGCTGTGGATAGGAGCAACCCTATCCCTAATCTACCAGCACCACCAAGTCAGGGCAATCCCGGGCCATTTGTTCCAGGCACGGGATAAGCATTCAGCCATGTCCACGTCCAAGAGGAAGCGGGGAGATGATTCGAATTGGAGTAAGCGGGTGCCTAAGAAGAAGCCCTCTTCAGCTGGGCTGAAGAGGGCTGGAAGCAAGGCCGATAGGCCATCCCTCCAAATCCAGACACTCCAGCATGCTGGGACCACCATGATAACTGTCCCATCCGGAGGAGTATGTGACCTCATCAACACCTATGCCCGAGGATCTGACGAGGGCAACCGCCACACCAGCGAGACTCTCACGTACAAGATCGCCATCGACTACCACTTCGTTGCCGACGCGGCAGCCTGCCGCTACTCCAACACCGGAACCGGTGTAATGTGGCTGGTGTATGACACCACTCCCGGCGGACAAGCTCCGACCCCGCAAACTATATTTGCCTACCCTGACACGCTAAAAGCGTGGCCGGCCACATGGAAGGTGAGCCGGGAGCTGTGTCATCGCTTCGTGGTGAAACGGCGATGGTTGTTCAACATGGAGACCGACGGGCGGATTGGTTCGGACATTCCTCCCTCGAATGCAAGTTGGAAGCCTTGCAAGCGCAACATCTACTTCCACAAGTTCACGAGCGGGTTGGGAGTGAGAACGCAGTGGAAGAATGTAACGGACGGAGGAGTTGGTGCCATCCAGAGAGGAGCGTTGTACATGGTCATTGCCCCCGGCAATGGTCTTACATTTACTGCCCATGGGCAGACCCGTCTGTACTTTAAGAGTGTCGGCAACCAGTAATGAATAAAAACTCC-GTTTTATTATATCTGATGAATGCTGAAAGCTTACATTAATATGTCGTGCGATGGCACGAAAAAACACACGCAATCAATACAGGGGGGTAGTAGGCGGGCGGCTAAGGGTGGTGCTCGGCGG-GCAGAACATCGAAAAATCAAGATCTATCTGAAT-GTACTGCCTCCGTAGGAGGCAGCTCAGGGGGAGAATACCaCTTCTCCCCCGGCGACATAATGTAAATGACGCAGTTTGCCTCGAAATACTCCAGCTGCCCTGGAGTCATTTCCTTCATCCAATCTTCATCCGAGTTGGCGAGGATTATTGTAGGCTTAGACTTCTTCTGCACCTTCTTCTTCTTACCATACTTGGGGTTCACAATGAAATCCCTCTGACAGCCAACTAACTGTTTCCAACAAGGACAAAATTTAAACGGAATATCATCTACGATGTTGTAGATTGCGTCTTCGTTGTATGAAGACCAATCAACATTATTTTGCCAGTAATTATGAACCCCTAGGCTTCTGGCCCAAGTAGATTTTCCGGTTCTTGTTGGGCCGACGATGTAGAGGCTCTGCTTTCTTGATCTTTCATCTGATGACTGGATACAGAATCCATCCATTGGAGGTCAGAAATTGCATCCTCGAGGGTATAACAGGTAGGTTGAAGGAGCATGTAAGCTTCGGGACTAACCTGGAAGATGTTAGGCTGGAGCCAATCATTGATTGACTCATTACAAAGTAAATCAGGTGAGGAGGGTGGATGAGGATTGGTGAACTCTTCCTGAATCTCAGGAAAAAGCTTATTTGCAGAGTATTCAAAATACTGCAATTTTGTGGACCAATCAAAGGGAAGCTCTTTCTGGATCATGGAGAGGTACTCTTCCTTGGAAGTAGCGTGTGAAATAATGTCTCGCATTATTTCATCTTTGGAAGGTTTTTTTTCCTTAACTTC---TGAATCAGATTTTCCTAGGAAGGGGGACTTCCTAGGAATGAAAGTACCTCTCTCAAAAACAGCCAGAGGTTCCTTGAGAATGTAATCCCTCACCCTGTTTACTGATTTGGCACTCTGAATGTTTGGGTGAAACCCATTAATATCAAAGAACCTTGAGTCGGATATCCTTACCGGCTTCTCTGTCTGAAGTAATGCATGTAAATGCAAACTTCCATCTTTATGTGCCTCTCGGGCACATAGAATGTATTTGGGAATCCAACGAACAACGAGCTCCCAGATCATCTGACAGGCGATTTCAGGATTTTCTGGACACTTTGGATAGGTGAGGAACGTGTTAGCGTTCCTGTGTGAGAACTGACGGTTGGATGAGGAGGAGGCCATAGCCGACGACGGAGGATGAGGCTGAGGGATGGCAGACTGGGAGCTCCAAACTCTATAGTATACCCGT-GCGCCTTCGAAATCCGCCGCTCCCCC-tTTTATAGTGGTTGTTTATGGGCCGGACCGGGCCGGCCCAGCAGGAAAAGAAGGCGCGCAATAATATTACCGCGCCTTCTTTTCCTGCGAGGGCCCGGTAGGGCCCGAGCGATTTGATGTAAAGCTTGGTCCTGCTTTGTATGATTTATCTAAAGCAGCCCATTCTAAAGAAACCGGTCCCGGGC-ACTATAAATTGCCTAACAAGTGCGATTCATTC
>GB2-R16
ATGGATCCACAGAACGCCCTGTATTAT-CAACCGCGGGTACCCACAGCAGCTCCGGCATCCGCAGGAGTGCCGTGGAGTCGCGTAGGCGAGGTAGCTATTTTGAGCTTTGTTGCACTGATTTGCTTTTACCTGCTTTACCTTTGGGTGCTGAGAGACCTTATCTTAGTTCTGAAGGCTCGACAAGGCAGATCCACGGAGGAGCTGATATTTGGAGGACAAGCTGTGGATAGGAGCAACCCTATCCCTAATCTACCAGCACCACCAAGTCAGGGCAATCCCGGGCCATTTGTTCCAGGCACGGGATAAGCATTCAGCCATGTCCACGTCCAAGAGGAAGCGGGGAGATGATTCGAATTGGAGTAAGCGGGTGCCTAAGAAGAAGCCCTCTTCAGCTGGGCTGAAGAGGGCTGGAAGCAAGGCCGATAGGCCATCCCTCCAAATCCAGACACTCCAGCATGCTGGGACCACCATGATAACTGTCCCATCCGGAGGAGTATGTGACCTCATCAACACCTATGCCCGAGGATCTGACGAGGGCAACCGCCACACCAGCGAGACTCTCACGTACAAGATCGCCATCGACTACCACTTCGTTGCCGACGCGGCAGCCTGCCGCTACTCCAACACCGGAACCGGTGTAATGTGGCTGGTGTATGACACCACTCCCGGCGGACAAGCTCCGACCCCGCAAACTATATTTGCCTACCCTGACACGCTAAAAGCGTGGCCGGCCACATGGAAGGTGAGCCGGGAGCTGTGTCATCGCTTCGTGGTGAAACGGCGATGGTTGTTCAACATGGAGACCGACGGGCGGATTGGTTCGGACATTCCTCCCTCGAATGCAAGTTGGAAGCCTTGCAAGCGCAACATCTACTTCCACAAGTTCACGAGCGGGTTGGGAGTGAGAACGCAGTGGAAGAATGTAACGGACGGAGGAGTTGGTGCCATCCAGAGAGGAGCGTTGTACATGGTCATTGCCCCCGGCAATGGTCTTACATTTACTGCCCATGGGCAGACCCGTCTGTACTTTAAGAGTGTTGGCAACCAGTAATGAATAAAAACTCCCGTTTTATTATATCTGATGAATGCTGAAAGCTTACATTAATATGTCGTGCGATGGCACGAAAAAACACACGCAATCAATACAGGGGGGTAGTAGGCGGGCGGCTAAGGGTGGTGCTCGGCGG-GCAGAACATCGAAAAATCAAGATCTATCTGAAT-GTACTGCCTCCGTAGGAGGCAGCTCAGGGGGAGAATACCACTTCTCCCCCGGCGACATAATGTAAATGACGCAGTTTGCCTCGAAATACTCCAGCTGCCCTGGAGTCATTTCCTTCATCCAATCTTCATCCGAGTTGGCGAGGATTATTGTAGGCTTAGACTTCTTCTGCACCTTCTTCTTCTTACCATACTTGGGGTTCACAATGAAATCCCTCTGACAGCCAACTAACTGTTTCCAACAAGGACAAAATTTAAACGGAATATCATCTACGATGTTGTAGATTGCGTCTTCGTTGTATGAAGACCAATCAACATTATTTTGCCAGTAATTATGAACCCCTAGGCTTCTGGCCCAAGTAGATTTTCCGGTTCTTGTTGGGCCGACGATGTAGAGGCTCTGCTTTCTTGATCTTTCATCTGATGACTGGATACAGAATCCATCCATTGGAGGTCAGAAATTGCATCCTCGAGGGTATAACAGGTAGGTTGAAGGAGCATGTAAGCTTCGGGACTAACCTGGAAGATGTTAGGCTGGAGCCAATCATTGATTGACTCATTACAAAGTAAATCAGGTGAGGAGGGTGGATGAGGATTGGTGAACTCTTCCTGAATCTCAGGAAAAAGCTTATTTGCAGAGTATTCAAAATACTGCAATTTTGTGGACCAATCAAAGGGAAGCTCTTTCTGGATCATGGAGAGGTACTCTTCCTtGgAAGTAGCGTGTGAAATAATGTCTCGCATTATTTCATCTTTGGAAGGTTTTTTTTCCTTAACTTC---TGAATCAGATTTTCCTAGGAAGGGGGACTTCCTAGGAATGAAAGTACCTCTCTCAAAAACAGCCAGAGGTTCCTTGAGAATGTAATCCCTCACCCTGTTTACTGATTTGGCACTCTGAATGTTTGGGTGAAACCCATTAATATCAAAGAACCTTGAGTCGGATATCCTTACCGGCTTCTCTGTCTGAAGTAATGCATGTAAATGCAAACTTCCATCTTTATGTGCCTCTCGGGCACATAGAATGTATTTGGGAATCCAACGAACAACGAGCTCCCAGATCATCTGACAGGCGATTTCAGGATTTTCTGGACACTTTGGATAGGTGAGGAACGTGTTAGCGTTCCTGTGTGAGAACTGACGGTTGGATGAGGAGGAGGCCATAGCCGACGACGGAGGATGAGGCTGAGGGATGGCAGACTGGGAGCTCCAAACTCTATAGTATACCCGT-GCGCCTTCGAAATCCGCCGCTCCCCC-TTTTATAGTGGTTGTTTATGGGCCGGACCGGGCCGGCCCAGCAGGAAAAGAAGGCGCGCAATAATATTACCGCGCCTTCTTTTCCTGCGAGGGCCCGGTAGGGCCCGAGCGATTTGATGTAAAGCTTGGTCCTGCTTTGTATGATTTATCTAAAGCAGCCCATTCTAAAGAAACCGGTCCCGGGC-ACTATAAATTGCCTAACAAGTGCGATTCATTC
>GB2-R15
ATGGATCCACAGAACGCCCTGTATTAT-CAGCCGCGGGTACCCACAGCAGCTCCGGCATCCGCAGGAGTGCCGTGGAGTCGCGTAGGCGAGGTAGCTATTTTGAGCTTTGTTGCACTGATTTGCTTTTACCTGCTTTACCTTTGGGTGCTGAGAGACCTTATCTTAGTTCTGAAGGCTCGACAAGGCAGATCCACGGAGGAGCTGATATTTGGAGGACAAGCTGTGGATAGGAGCAACCCTATCCCTAATCTACCAGCACCACCAAGTCAGGGCAATCCCGGGCCATTTGTTCCAGGCACGGGATAAGCATTCAGCCATGTCCACGTCCAAGAGGAAGCGGGGAGATGATTCGAATTGGAGTAAGCGGGTGCCTAAGAAGAAGCCCTCTTCAGCTGGGCTGAAGAGGGCTGGAAGCAAGGCCGATAGGCCATCCCTCCAAATCCAGACACTCCAGCATGCTGGGACCACCATGATAACTGTCCCATCCGGAGGAGTATGTGACCTCATCAACACCTATGCCCGAGGATCTGACGAGGGCAACCGCCACACCAGCGAGACTCTCACGTACAAGATCGCCATCGACTACCACTTCGTTGCCGACGCGGCAGCCTGCCGCTACTCCAACACCGGAACCGGTGTAATGTGGCTGGTGTATGACACCACTCCCGGCGGACAAGCGCCGACCCCACAAACCATATTTGCATATCCGGACACGCTGAAAGCTTGGCCGGCAACATGGAAAGTGAGCCGGGAGCTGTGTCATCGCTTCGTGGTGAAACGGCGATGGTTGTTCAACATGGAGACCGACGGTCGAATTGGTTCGGACATCCCTCCTTCGAATGCAAGTTGGAAGCCGTGCAAGCGCAACATCTACTTCCACAAGTTCACGAGTGGGTTGGGAGTGAGAACGCAGTGGAAGAATGTAACGGACGGAGGAGTTGGTGCGATACAGAGAGGAGCTCTGTACATGGTCATTGCCCCTGGCAATGGCCTTACATTTACTGCCCATGGGCAGACCCGTCTGTACTTTAAGAGTGTTGGCAACCAGTAATGAATAAAAACTCCCGTTTTATTATATCTGATGAATGCTGAAAGCTTACATTAATATGTCGTGCGATGGCACGAAAAAACACACGCAATCAATACAGGGGGGTAGTAGGCGGGCGGCTAAGGGTGGTGCTCGGCGG-GCAGAACATCGAAAAATCAAGATCTATCTGAAT-GTACTGCCTCCGTAGGAGGCAGCTCAGGGGGAGAATACCACTTCTCCCCCGGCGACATAATGTAAATGACGCAGTTTGCCTCGAAATACTCCAGCTGCCCTGGAGTCATTTCCTTCATCCAATCTTCATCCGAGTTGGCGAGGATTATTGTAGGCTTAGACTTCTTCTGCACCTTCTTCTTCTTACCATACTTGGGGTTCACAATGAAATCCCTCTGACAGCCAACTAACTGTTTCCAACAAGGACAAAATTTAAACGGAATATCATCTACGATGTTGTAGATTGCGTCTTCGTTGTATGAAGACCAATCAACATTATTTTGCCAGTAATTATGAACCCCTAGGCTTCTGGCCCAAGTAGATTTTCCGGTTCTTGTTGGGCCGACGATGTAGAGGCTCTGCTTTCTTGATTTTTCATCTGATGACTGGATACAGAATCCATCCATTGGAGGTCAGAAATTGCATCCTCGAGGGTATAACAGGTAGGTTGAAGGAGCATGTAAGCTTCGGGACTAACCTGGAAGATGTTAGGCTGGAGCCAATCATTGATTGACTCATTACAAAGTAAATCAGGTGAGGAGGGTGGATGAGGATTGGTGAACTCTTCCTGAATCTCAGGAAAAAGCTTATTTGCAGAGTATTCAAAATACTGCAATTTTGTGGACCAATCAAAGGGAAGCTCTTTCTGGATCATGGAGAGGTACTCTTCCTTGGAAGTAGCGTGTGAAATAATGTCTCGCATTATTTCATCTTTGGAAGGTTTTTTTTCCTTAACTTC---TGAATCAGATTTTCCTAGGAAGGGGGACTTCCTAGGAATGAAAGTACCTCTCTCAAAAACAGCCAGAGGTTCCTTGAGAATGTAATCCCTCACCCTGTTTACTGATTTGGCACTCTGAATGTTTGGGTGAAACCCATTAATATCAAAGAACCTTGAGTCGGATATCCTTACCGGCTTCTCTGTCTGAAGTAATGCATGTAAATGCAAACTTCCATCTTTATGTGCCTCTCGGGCACATAGAATGTATTTGGGAATCCAACGAACAACGAGCTCCCAGATCATCTGACAGGCGATTTCAGGATTTTCTGGACACTTTGGATAGGTGAGGAACGTGTTAGCGTTCCTGTGTGAGAACTGACGGTTGGATGAGGAGGAGGCCATAGCCGACGACGGAGGATGAGGCTGAGGGATGGCAGACTGGGAGCTCCAAACTCTATAGTATACCCGT-GCGCCTTCGAAATCCGCCGCTCCCCC-TTTTATAGTGGTTGTTTATGGGCCGGACCGGGCCGGCCCAGCAGGAAAAGAAGGCGCGCAATAATATTACCGCGCCTTCTTTTCCTGCGAGGGCCCGGTAGGGCCCGAGCGATTTGATGTAAAGCTTGGTCCTGCTTTGTATGATTTATCTAAAGCAGCCCATTCTAAAGAAACCGGTCCCGGGC-ACTATAAATTGCCTAACAAGTGCGATTCATTC
>GB2-R14
ATGGATACACAGAACGCCCTGTATTAT-CAGCCGCGGGTACCCACAGCAGCTCCGGCATCCGCAGGAGTGCCGTGGAGTCGCGTAGGCGAGGTAGCTATTTTGAGCTTTGTTGCACTGATTTGCTTTTACCTGCTTTACCTTTGGGTGCTGAGAGACCTTATCTTAGTTCTGAAGGCTCGACAAGGCAGATCCACGGAGGAGCTGATATTTGGAGGACAAGCTGTGGATAGGAGCAACCCTATCCCTAATCTACCAGCACCACCAAGTCAGGGCAATCCCGGGCCATTTGTTCCAGGCACGGGATAAGCATTCAGCCATGTCCACGTCCAAGAGGAAGCGGGGAGATGATTCGAATTGGAGTAAGCGGGTGCCTAAGAAGAAGCCCTCTTCAGCTGGGCTGAAGAGGGCTGGAAGCAAGGCCGATAGGCCATCCCTCCAAATCCAGACACTCCAGCATGCTGGGACCACCATGATAACTGTCCCATCCGGAGGAGTATGTGACCTCATCAACACCTATGCCCGAGGATCTGACGAGGGCAACCGCCACACCAGCGAGACTCTCACGTACAAGATCGCCATCGACTACCACTTCGTTGCCGACGCGGCAGCCTGCCGCTACTCCAACACCGGAACCGGTGTAATGTGGCTGGTGTATGACACCACTCCCGGCGGACAAGCTCCGACCCCGCAAACTATATTTGCCTACCCTGACACGCTAAAAGCGTGGCCGGCCACATGGAAGGTGAGCCGGGAGCTGTGTCATCGCTTCGTGGTGAAACGGCGATGGTTGTTCAACATGGAGACCGACGGGCGGATTGGTTCGGACATTCCTCCTTCGAATGCAAGTTGGAAGCCGTGCAAGCGCAACATCTACTTCCACAAGTTCACGAGCGGGTTGGGAGTGAGAACGCAGTGGAAGAATGTAACGGACGGAGGAGTTGGTGCGATACAGAGAGGAGCTCTGTACATGGTCATTGCCCCTGGCAATGGCCTTACATTTACTGCCCATGGGCAGACCCGTCTGTACTTTAAGAGTGTTGGCAACCAGTAATGAATAAAAACTCCCGTTTTATTATATCTGATGAATGCTGAAAGCTTACATTAATATGTCGTGCGATGGCACGAAAAAACACACGCAATCAATACAGGGGGGTAGTAGGCGGGCGGCTAAgGGTGGTGCTCGGCGG-GCAGAACATCGAAAAATCAAGATCTATCTGAAT-GTACTGCCTCCGTAGGAGGCAGCTCAGGGGGAGAATACCACTTCTCCCCCGGCGACATAATGTAAATGACGCAGTTTGCCTCGAAATACTCCAGCTGCCCTGGAGTCATTTCCTTCATCCAATCTTCATCCGAGTTGGCGAGGATTATTGTAGGCTTAGACTTCTTCTGCACCTTCTTCTTCTTACCATACTTGGGGTTCACAATGAAATCCCTCTGACAGCCAACTAACTGTTTCCAACAAGGACAAAATTTAAACGGAATATCATCTACGATGTTGTAGATTGCGTCTTCGTTGTATGAAGACCAATCAACATTATTTTGCCAGTAATTATGAACCCCTAGGCTTCTGGCCCAAGTAGATTTTCCGGTTCTTGTTGGGCCGACGATGTAGAGGCTCTGCTTTCTTGATCTTTCATCTGATGACTGGATACAGAATCCATCCATTGGAGGTCAGAAATTGCATCCTCGAGGGTATAACAGGTAGGTTGAAGGAGCATGTAAGCTTCGGGACTAACCTGGAAGATGTTAGGCTGGAGCCAATCATTGATTGACTCATTACAAAGTAAATCAGGTGAGGAGGGTGGATGAGGATTGGTGAACTCTTCCTGAATCTCAGGAAAAAGCTTATTTGCAGAGTATTCAAAATACTGCAATTTTGTGGACCAATCAAAGGGAAGCTCTTTCTGGATCATGGAGAGGTACTCTTCCTTGGAAGTAGCGTGTGAAATAATGTCTCGCATTATTTCATCTTTGGAAGGTTTTTTTTCCTTAACTTC---TGAATCAGATTTTCCTAGGAAGGGGGACTTCCTAGGAATGAAAGTACCTCTCTCAAAAACAGCCAgAGGTTCCTTGAGAATGTAATCCCTCACCCTGTTTACTGATTTGGCACTCTGAATGTTTGGGTGAAACCCATTAATATCAAAGAACCTTGAGTCGGATATCCTTACCGGCTTCTCTGTCTGAAGTAATGCATGTAAATGCAAACTTCCATCTTTATGTGCCTCTCGGGCACATAGAATGTATTTGGGAATCCAACGAACAACGAGCTCCCAGATCATCTGACAGGCGATTTCAGGATTTTCTGGACACTTTGGATAGGTGAGGAACGTGTTAGCGTTCCTGTGTGAGAACTGACGGTTGGATGAGGAGGAGGCCATATCGGACGACTCCGAGC-AGCTTGAGGGATGGCAGGATGGGAGCTCCAAACTCTATATCA-ACCGGTTGCGCCTTCGAAATCCGCCGCTCCCTTGTCTTATAGTGGTTGTAAATGGGCCGGACCGGGCCGGCCCAGCAGGAAAAGAAGGCGCGCACTAATATTACCGCGCCTTCTTTTCCTGCGAGGGCCCGGTAGGGCCCGAGCGATTTGATGTAAAGCTTGGTCCTGCTTTGTATGATTTATCTAAAGCAGCCCATTCTAAAGAAACCGGTCCCGGGC-ACTATAAATTGCCTAACAAGTGCGATTCATTC
>GB2-R13
ATGGATCCACAGAACGCCCTGTATTAT-CAGCCGCGGGTACCCACAGCAGCTCCGGCATCCGCAGGAGTGCCGTGGAGTCGCGTAGGCGAGGTAGCTATTTTGAGCTTTGTTGCACTGATTTGCTTTTACCTGCTTTACCTTTGGGTGCTGAGAGACCTTATCTTAGTTCTGAAGGCTCGACAAGGCAGATCCACGGAGGAGCTGATATTTGGAGGACAAGCTGTGGATAGGAGCAACCCTATCCCTAATCTACCAGCACCACCAAGTCAGGGCAATCCCGGGCCATTTGTTCCAGGCACGGGATAAGCATTCAGCCATGTCCACGTCCAAGAGGAAGCGGGGAGATGATTCGAATTGGAGTAAGCGGGTGCCTAAGAAGAAGCCCTCTTCAGCTGGGCTGAAGAGGGCTGGAAGCAAGGCCGATAGGCCATCCCTCCAAATCCAGACACTCCAGCATGCTGGGACCACCATGATAACTGTCCCATCCGGAGGAGTATGTGACCTCATCAACACCTATGCCCGAGGATCTGACGAGGGCAACCGCCACACCAGCGAGACTCTCACGTACAAGATCGCCATCGACTACCACTTCGTTGCCGACGCGGCAGCCTGCCGCTACTCCAACACCGGAACCGGTGTAATGTGGCTGGTGTATGACACCACTCCCGGCGGACAAGCTCCGACCCCGCAAACTATATTTGCCTACCCTGACACGCTAAAAGCGTGGCCGGCCACATGGAAGGTGAGCCGGGAGCTGTGTCATCGCTTCGTGGTGAAACGGCGATGGTTGTTCAACATGGAGACCGACGGGCGGATTGGTTCGGACATTCCTCCCTCGAATGCAAGTTGGAAGCCTTGCAAGCGCAACATCTACTTCCACAAGTTCACGAGCGGGTTGGGAGTGAGAACGCAGTGGAAGAATGTAACGGACGGAGGAGTTGGTGCCATCCAGAGAGGAGCGTTGTACATGGTCATTGCCCCCGGCAATGGTCTTACATTTACTGCCCATGGGCAGACCCGTCTGTACTTTAAGAGTGTCGGCAACCAGTAATGAATAAAAACTCC-GTTTTATTATATCTGATGAATGCTCAAAGCTTACATTAATATGTCGTGCGATGGCACGAAAAAACACATGCAATCAATACAGGGGGGTAGTAGGCGGGCGGCTAAGGGTGGTGCTCGGCGG-GCAGAACATCGAAAAATCAAGATCTATCTGAAT-GTACTGCCTCCGTAGGAGGCAGCTCAGGGGGAGAATACCACTTCTCCCCCGGCGACATAATGTAAATGACGCAGTTTGCCTCGAAATACTCCAGCTGCCCTGGAGTCATTTCCTTCATCCAATCTTCATCCGAGTTGGCGAGGATTATTGTAGGCTTAGACTTCTTCTGCACCTTCTTCTTCTTACCATACTTGGGGTTCACAATGAAATCCCTCTGACAGCCAACTAACTGTTTCCAACAAGGACAAAATTTAAACGGAATATCATCTACGATGTTGTAGATTGCGTCTTCGTTGTATGAAGACCAATCAACATTATTTTGCCAGTAATTATGAACCCCTAGGCTTCTGGCCCAAGTAGATTTTCCGGTTCTTGTTGGGCCGACGATGTAGAGGCTCTGCTTTCTTGATCTTTCATCTGATGACTGGATACAGAATCCATCCATTGGAGGTCAGAAATTGCATCCTCGAGGGTATAACAGGTAGGTTGAAGGAGCATGTAAGCTTCGGGACTAACCTGGAAGATGTTAGGCTGGAGCCAATCATTGATTGACTCATTACAAAGTAAATCAGGTGAGGAGGGTGGATGAGGATTGGTGAACTCTTCCTGAATCTCAGGAAAAAGCTTATTTGCAGAGTATTCAAAATACTGCAATTTTGTGGACCAATCAAAGGGAAGCTCTTTCTGGATCATGGAGAGGTACTCTTCCTTGGAAGTAGCGTGTGAAATAATGTCTCGCATTATTTCATCTTTGGAAGGTTTTTTTTCCTTAACTTC---TGAATCAGATTTTCCTAGGAAGGGGGACTTCCTAGGAATGAAAGTACCTCTCTCAAAAACAGCCAGAGGTTCCTtGAGAATGTAATCCCTCACCCTGTTTACTGATTTGgCACTCTGAATGTTTGGGTGAAACCCATTAATATCAAAGAACCTTGAGTCGGATATCCTTACCGGCTTCTCTGTCTGAAGTAATGCATGTAAATGCAAACTTCCATCTTTATGTGCCTCTCGGGCACATAGAATGTATTTGGGAATCCAACGAACAACGAGCTCCCAGATCATCTGACAGGCGATTTCAGGATTTTCTGGACACTTTGGATAGGTGAGGAACGTGTTAGCGTTCCTGTGTGAGAACTGACGGTTGGATGAGGAGGAGGCCATATCGGACGACTCCGAGC-AGCTTGAGGGATGGCAGACTGGGAGCTCCAAACTCTATATCA-ACCGGTTGCGCCTTCGAAATCCGCCGCTCCCTTGTCTTATAGTGGTTGTAAATGGGCCGGACCGGGCCGGCCCAGCAGGAAAAGAAGGCGCGCACTAATATTACCGCGCCTTCTTTTCCTGCGAGGGCCCGGTAGGGCCCGAGCGATTTGATGTAAAGCTTGGTCCTGCTTTGTATGATTTATCTAAAGCAGCCCATTCTAAAGAAACCGGTCCCGGGC-ACTATAAATTGCCTAACAAGTGCGATTCATTC
>GB2-R12
ATGGATCCACAGAACGCCCTGTATTAT-CAGCCGCGGGTACCCACAGCAGCTCCGGCATCCGCAGGAGTGCCGTGGAGTCGCGTAGGCGAGGTAGCTATTTTGAGCTTTGTTGCACTGATTTGCTTTTACCTGCTTTACCTTTGGGTGCTGAGAGACCTTATCTTAGTTCTGAAGGCTCGACAAGGCAGATCCACGGAGGAGCTGATATTTGGAGGACAAGCTGTGGATAGGAGCAACCCTATCCCTAATCTACCAGCACCACCAAGTCAGGGCAATCCCGGGCCATTTGTTCCAGGCACGGGATAAGCATTCAGCCATGTCCACGTCCAAGAGGAAGCGGGGAGATGATTCGAATTGGAGTAAGCGGGTGCCTAAGAAGAAGCCCTCTTCAGCTGGGCTGAAGAGGGCTGGAAGCAAGGCCGATAGGCCATCCCTCCAAATCCAGACACTCCAGCATGCTGGGACCACCATGATAACTGTCCCATCCGGAGGAGTATGTGACCTCATCAACACCTATGCCCGAGGATCTGACGAGGGCAACCGCCACACCAGCGAGACTCTCACGTACAAGATCGCCATCGACTACCACTTCGTTGCCGACGCGGCAGCCTGCCGCTACTCCAACACCGGAACCGGTGTAATGTGGCTGGTGTATGACACCACTCCCGGCGGACAAGCTCCGACCCCGCAAACTATATTTGCCTACCCTGACACGCTAAAAGCGTGGCCGGCCACATGGAAGGTGAGCCGGGAGCTGTGTCATCGCTTCGTGGTGAAACGGCGATGGTTGTTCAACATGGAGACCGACGGGCGGATTGGTTCGGACATTCCTCCCTCGAATGCAAGTTGGAAGCCTTGCAAGCGCAACATCTACTTCCACAAGTTCACGAGCGGGTTGGGAGTGAGAACGCAGTGGAAGAATGTAACGGACGGAGGAGTTGGTGCGATACAGAGAGGAGCTCTGTACATGGTCATTGCCCCTGGCAATGGCCTTACATTTACTGCCCATGGGCAGACCCGTCTGTACTTTAAGAGTGTTGGCAACCAGTAATGAATAAAAACTCCCGTTTTATTATATCTGATGAATGCTGAAAGCTTACATTAATATGTCGTGCGATGGCACGAAAAAACACACGCAATCAATACAGGGGGGTAGTAGGCGGGCGGCTAAGGGTGGTGCTCGGCGG-GCAGAACATCGAAAAATCAAGATCTATCTGAAT-GTACTGCCTCCGTAGGAGGCAGCTCAGGGGGAGAATACCACTTCTCCCCCGGCGACATAATGTAAATGACGCAGTTTGCCTCGAAATACTCCAGCTGCCCTGGAGTCATTTCCTTCATCCAATCTTCATCCGAGTTGGCGAGGATTATTGTAGGCTTAGACTTCTTCTGCACCTTCTTCTTCTTACCATACTTGGGGTTCACAATGAAATCCCTCTGACAGCCAACTAACTGTTTCCAACAAGGACAAAATTTAAACGGAATATCATCTACGATGTTGTAGATTGCGTCTTCGTTGTATGAAGACCAATCAACATTATTTTGCCAGTAATTATGAACCCCTAGGCTTCTGGCCCAAGTAGATTTTCCGGTTCTTGTTGGGCCGACGATGTAGAGGCTCTGCTTTCTTGATCTTTCATCTGATGACTGGATACAGAATCCATCCATTGGAGGTCAGAAATTGCATCCTCGAGGGTATAACAGGTAGGTTGAAGGAGCATGTAAGCTTCGGGACTAACCTGGAAGATGTTAGGCTGGAGCCAATCATTGATTGACTCATTACAAAGTAAATCAGGTGAGGAGGGTGGATGAGGATTGGTGAACTCTTCCTGAATCTCAGGAAAAAGCTTATTTGCAGAGTATTCAAAATACTGCAATTTTGTGGACCAATCAAAGGGAAGCTCTTTCTGGATCATGGAGAGGTACTCTTCCTTGGAAGTAGCGTGTGAAATAATGTCTCGCATTATTTCATCTTTGGAAGGTTTTTTTTCCTTAACTTC---TGAATCAGATTTTCCTAGGAAGGGGGACTTCCTAGGAATGAAAGTACCTCTCTCAAAAACAGCCAGAGGTTCCTTGAGAATGTAATCCCTCACCCTGTTTACTGATTTGGCACTCTGAATGTTTGGGTGAAACCCATTAATATCAAAGAACCTTGAGTCGGATATCCTTACCGGCTTCTCTGTCTGAAGTAATGCATGTAAATGCAAACTTCCATCTTTATGTGCCTCTCGGGCACATAGAATGTATTTGGGAATCCAACGAACAACGAGCTCCCAGATCATCTGACAGGCGATTTCAGGATTTTCTGGACACTTTGGATAGGTGAGGAACGTGTTAGCGTTCCTGTGTGAGAACTGACGGTTGGATGAGGAGGAGGCCATATCGGACGACTCCGAGC-AGCTTGAGGGATGGCAGGATGGGAGCTCCAAACTCTATATCA-ACCGGTTGCGCCTTCGAAATCCGCCGCTCCCTTGTCTTATAGTGGTTGTAAATGGGCCGGACCGGGCCGGCCCAGCAGGAAAAGAAGGCGCGCACTAATATTACCGCGCCTTCTTTTCCTGCGAGGGCCCGGTAGGGCCCGAGCGATTTGATGTAAAGCTTGGTCCTGCTTTGTATGATTTATCTAAAGCAGCCCATTCTAAAGAAACCGGTCCCGGGC-ACTATAAATTGCCTAACAAGTGCGATTCATTC
>GB2-R11
ATGGATCCACAGAACGCCCTGTATTAT-CAGCCGCGGGTACCCACAGCAGCTCCGGCATCCGCAGGAGTGCCGTGGAGTCGCGTAGGCGAGGTAGCTATTTTGAGCTTTGTTGCACTGATTTGCTTTTACCTGCTTTACCTTTGGGTGCTGAGAGACCTTATCTTAGTTCTGAAGGCTCGACAAGGCAGATCCACGGAGGAGCTGATATTTGGAGGACAAGCTGTGGATAGGAGCAACCCTATCCCTAATCTACCAGCACCACCAAGTCAGGGCAATCCCGGGCCATTCGTTCCAGGCACGGGATAAGCATTCAGCCATGTCCACGTCCAAGAGGAAGCGGGGAGATGATTCGAATTGGAGTAAGCGGGTGCCTAAGAAGAAGCCCTCTTCAGCTGGGCTGAAGAGGGCTGGAAGCAAGGCCGATAGGCCATCCCTCCAAATCCAGACACTCCAGCATGCTGGGACCACCATGATAACTGTCCCATCCGGAGGAGTATGTGACCTCATCAACACCTATGCCCGAGGATCTGACGAGGGCAACCGCCACACCAGCGAGACTCTCACGTACAAGATCGCCATCGACTACCACTTCGTTGCCGACGCGGCAGCCTGCCGCTACTCCAACACCGGAACCGGTGTAATGTGGCTGGTGTACGACACCACTCCCGGCGGACAAGCTCCGACCCCGCAAACTATATTTGCCTACCCTGACACGCTAAAAGCGTGGCCGGCCACATGGAAGGTGAGCCGGGAGCTGTGTCATCGCTTCGTGGTGAAACGGCGATGGTTGTTCAACATGGAGACCGACGGGCGGATTGGTTCGGACATTCCTCcCTCGAATGCAAGTTGGAAGCCTTGCAAGCGCAACATCTACTTCCACAAGTTCACGAGCGGGTTGGGAGTGAGAACGCAGTGGAAGAATGTAACGGACGGAGGAGTTGGTGCCATCCAGAGAGGAGCGTTGTACATGGTCATTGCCCCCGGCAATGGCCTTACATTTACTGCCCATGGGCAGACCCGTCTGTACTTTAAGAGTGTTGGCAACCAGTAATGAATAAAAACTCCCGTTTTATTATATCTGATGAATGCTGAAAGCTTACATTAATATGTCGTGCGATGGCACGAAAAAACACACGCAATCAATACAGGGGGGTAGTAGGCGGGCGGCTAAGGGTGGTGCTCGGCGG-GCAGAACATCGAAAAATCAAGATCTATCTGAAT-GTACTGCCTCCGTAGGAGGCAGCTCAGGGGGAGAATACCACTTCTCCCCCGGCGACATAATGTAAATGACGCAGTTTGCCTCGAAATACTCCAGCTGCCCTGGAGTCATTTCCTTCATCCAATCTTCATCCGAGTTGGCGAGGATTATTGTAGGCTTAGACTTCTTCTGCACCTTCTTCTTCTTACCATACTTGGGGTTCACAATGAAATCCCTCTGACAGCCAACTAACTGTTTCCAACAAGGACAAAATTTAAACGGAATATCATCTACGATGTTGTAGATTGCGTCTTCGTTGTATGAAGACCAATCAACATTATTTTGCCAGTAATTATGAACCCCTAGGCTTCTGGCCCAAGTAGATTTTCCGGTTCTTGTTGGGCCGACGATGTAGAGGCTCTGCTTTCTTGATCTTTCATCTGATGACTGGATACAGAATCCATCCATTGGAGGTCAGAAATTGCATCCTCGAGGGTATAACAGGTAGGTTGAAGGAGCATGTAAGCTTCGGGACTAACCTGGAAGATGTTAGGCTGGAGCCAATCATTGATTGACTCATTACAAAGTAAATCAGGTGAGGAGGGTGGATGAGGATTGGTGAACTCTTCCTGAATCTCAGGAAAAAGCTTATTTGCAGAGTATTCAAAATACTGCAATTTTGTGGACCAATCAAAGGGAAGCTCTTTCTGGATCATGGAGAGGTACTCTTCCTTGGAAGTAGCGTGTGAAATAATGTCTCGCATTATTTCATCTTTGGAAGGTTTTTTTTCCTTAACTTC---TGAATCAGATTTTCCTAGGAAGGGGGACTTCCTAGGAATGAAAGTACCTCTCTCAAAAACAGCCAGAGGTTCCTTGAGAATGTAATCCCTCACCCTGTTTACTGATTTGGCACTCTGAATGTTTGGGTGAAACCCATTAATATCAAAGAACCTTGAGTCGGATATCCTTACCGGCTTCTCTGTCTGAAGTAATGCATGTAAATGCAAACTTCCATCTTTATGTGCCTCTCGGGCACATAGAATGTATTTGGGAATCCAACGAACAACGAGCTCCCAGATCATCTGACAGGCGATTTCAGGATTTTCTGGACACTTTGGATAGGTGAGGAACGTGTTAGCGTTCCTGTGTGAGAACTGACGGTTGGATGAGGAGGAGGCCATATCGGACGACTCCGAGC-AGCTTGAGGGATGGCAGGATGGGAGCTCCAAACTCTATAGTATACCCGT-GCGCCTTCGAAATCCGCCGCTCCCTTGTCTTATAGTGGTTGTAAATGGGCCGGACCGGGCCGGCCCAGCAGGAAAAGAAGGCGCGCACTAATATTACCGCGTCTTCTTTTCCTGCGAGGGCCCGGTAGGGCCCGAGCGATTTGATGTAAAGCTTGGTCCTGCTTTGTcTGATTTATCTAAAGCAGCCCATTCTAAAGAAACCGGTCCCGGGC-ACTATAAATTGCCTAACAAGTGCGATTCATTC
>GB2-R10
ATGGATCCACAGAACGCCCTGTATTAT-CAGCCGCGGGTACCCACAGCAGCTCCGGCATCCGCAGGAGTGCCGTGGAGTCGCGTAGGCGAGGTAGCTATTTTGAGCTTTGTTGCACTGATTTGCTTTTACCTGCTTTACCTTTGGGTGCTGAGAGACCTTATCTTAGTTCTGAAGGCTCGACAAGGCAGATCCACGGAGGAGCTGATATTTGGAGGACAAGCTGTGGATAGGAGCAACCCTATCCCTAATCTACCAGCACCACCAAGTCAGGGCAATCCCGGGCCATTTGTTCCAGGCACGGGATAAGCATTCAGCCATGTCCACGTCCAAGAGGAAGCGGGGAGATGATTCGAATTGGAGTAAGCGGGTGCCTAAGAAGAAGCCCTCTTCAGCTGGGCTGAAGAGGGCTGGAAGCAAGGCCGATAGGCCATCCCTCCAAATCCAGACACTCCAGCATGCTGGGACCACCATGATAACTGTCCCATCCGGAGGAGTATGTGACCTCATCAACACCTATGCCCGAGGATCTGACGAGGGCAACCGCCACACCAGCGAGACTCTCACGTACAAGATCGCCATCGACTACCACTTCGTTGCCGACGCGGCAGCCTGCCGCTACTCCAACACCGGAACCGGTGTAATGTGGCTGGTGTATGACACCACTCCCGGCGGACAAGCTCCGACCCCGCAAACTATATTTGCCTACCCTGACACGCTAAAAGCGTGGCCGGCCACATGGAAGGTGAGCCGGGAGCTGTGTCATCGCTTCGTGGTGAAACGGCGATGGTTGTTCAACATGGAGACCGACGGGCGGATTGGTTCGGACATTCCTCCCTCGAATGCAAGTTGGAAGCCTTGCAAGCGCAACATCTACTTCCACAAGTTCACGAGCGGGTTGGGAGTGAGAACGCAGTGGAAGAATGTAACGGACGGAGGAGTTGGTGCCATCCAGAGAGGAGCGTTGTACATGGTCATTGCCCCCGGCAATGGTCTTACATTTACTGCCCATGGGCAGACCCGTCTGTACTTTAAgAGTGTCGGCAACCAGTAATGAATAAAAACTCC-GTTTTATTATATCTGATGAATGCTCAAAGCTTACATTAATATGTCGtGCGATGGCACGAAAAAACACACGCAATCAATACAGGGGGGTAGTAGCCGgGCGGCTAAGGGTGGTGCTCGGCGG-GCAGAACATCGAAAAATCAAGATCTATCTGAAT-GTACTGCCTCCGTAGGAGGCAGCTCAGGGGGAGAATACCACTTCTCCCCCGGCGACATAATGTAAATGACGCAGTTTGCCTCGAAATACTCCAGCTGCCCTGGAGTCATTTCCTTCATCCAATCTTCATCCGAGTTGGCGAGGATTATTGTAGGCTTAGACTTCTTCTGCACCTTCTTCTTCTTACCATACTTGGGGTTCACAATGAAATCCCTCTGACAGCCAACTAACTGTTTCCAACAAGGACAAAATTTAAACGGAATATCATCTACGATGTTGTAGATTGCGTCTTCGTTGTATGAAGACCAATCAACATTATTTTGCCAGTAATTATGAACCCCTAGGCTTCTGGCCCAAGTAGATTTTCCGGTTCTTGTTGGGCCGACGATGTAGAGGCTCTGCTTTCTTGATCTTTCATCTGATGACTGGATACAGAATCCATCCATTGGAGGTCAGAAATTGCATCCTCGAGGGTATAACAGGTAGGTTGAAGGAGCATGTAAGCTTCGGGACTAACCTGGAAGATGTTAGGCTGGAGCCAATCATTGATTGACTCATTACAAAGTATATCAGGTGAGGAGGGTGGATGAGGATTGGTGAACTCTTCCTGAATCTCAGGAAAAAGCTTATTTGCAGAGTATTCAAAATACTGCAATTTTGTGGACCAATCAAAGGGAAGCTCTTTCTGGATCATGGAGAGGTACTCTTCCTTGGAAGTAGCGTGTGAAATAATGTCTCGCATTATTTCATCTTTGGAAGGTTTTTTTTCCTTAACTTC---TGAATCAGATTTTCCTAGGAAGGGGGACTTCCTAGGAATGAAAGTACCTCTCTCAAAAACAGCCAGAGGTTCCTTGAGAATGTAATCCCTCACCCTGTTTACTGATTTGGCACTCTGAATGTTTGGGTGAAACCCATTAATATCAAAGAACCTTGAGTCGGATATCCTTACCGGCTTCTCTGTCTGAAGTAATGCATGTAAATGCAAACTTCCATCTTTATGTGCCTCTCGGGCACATAGAATGTATTTGGGAATCCAACGAACAACGAGCTCCCAGATCATCTGACAGGCGATTTCAGGATTTTCTGGACACTTTGGATAGGTGAGGAACGTGTTAGCGTTCCTGTGTGAGAACTGACGGTTGGATGAGGAGGAGGCCATAGCCGACGACGGAGGATGAGGCTGAGGGATGGCAGACTGGGAGCTCCAAACTCTATAGTATACCCGT-GCGCCTTCGAAATCCGCCGCTCCCCC-TTTTATAGTGGTTGTTTATGGGCCGGACCGGGCCGGCCCAGCAGGAAAAGAAGGCGCGCAATAATATTACCGCGCCTTCTTTTCCTGCGAGGGCCCGGTAGGGCCCGAGCGATTTGATGTAAAGCTTGGTCCTGCTTTGTATGATTTATCTAAAGCAGCCCATTCTAAAGAAACCGGTCCCGGGC-ACTATAAATTGCCTAACAAGTGCGATTCATTC
>GB2-R1
ATGGATCCACAGAACGCCCTGTATTAT-CAGCCGCGGGTACCCACAGCAGCTCCGGCATCCGCAGGAGTGCCGTGGAGTCGCGTAGGCGAGGTAGCTATTTTGAGCTTTGTTGCACTGATTTGCTTTTACCTGCTTTACCTTTGGGTGCTGAGAGACCTTATCTTAGTTCTGAAGGCTCGACAAGGCAGATCCACGGAGGAGCTGATATTTGGAgGACAAGCTGTGGATAGGAGCAACCCTATCCCTAATCTACCAGCACCACCAAGTCAGGGCAATCCCGGGCCATTTGTTCCAGGCACGGGATAAGCATTCAGCCATGTCCACGTCCAAGAGGAAGCGGGGAGATGATTCGAATTGGAGTAAGCGGGTGCCTAAGAAGAAGCCCTCTTCAGCTGGGCTGAAGAGGGCTGGAAGCAAGGCCGATAGGCCATCCCTCCAAATCCAGACACTCCAGCATGCTGGGACCACCATGATAACTGTCCCATCCGGAGGAGTATGTGACCTCATCAACACCTATGCCCGAGGATCTGACGAGGGCAACCGCCACACCAGCGAGACTCTCACGTACAAGATCGCCATCGACTACCACTTCGTTGCCGACGCGGCAGCCTGCCGCTACTCCAACACCGGAACCGGTGTAATGTGGCTGGTGTATGACACCACTCCCGGCGGACAAGCTCCGACCCCGCAAATTATATTTGCCTACCCTGACACGCTAAAAGCGTGGCCGGCCACATGGAAGGTGAGCCGGGAGCTGTGTCATCGCTTCGTGGTGAAACGGCGATGGTTGTTCAACATGGAGACCGACGGGCGGATTGGTTCGGACATTCCTCCCTCGAATGCAAGTTGGAAGCCTTGCAAGCGCAACATCTACTTCCACAAGTTCACGAGCGGGTTGGGAGTGAGAACGCAGTGGAAGAATGTAACGGACGGAGGAGTTGGTGCGATACAGAGAGGAGCTCTGTACATGGTCATTGCCCCTGGCAATGGCCTTACATTTACTGCCCATGGGCAGACCCGTCTGTACTTTAAGAGTGTTGGCAACCAGTAATGAATAAAAACTCCCGTTTTATTATATCTGATGAATGCTGAAAGCTTACATTAATATGTCGTGCGATGGCACGAAAAAACACACGCAATCAATACAGGGGGGTAGTAGGCGGGCGGCTAAGGGTGGTGCTCGGCGG-GCAGAACATCGAAAAATCAAGATCTATCTGAAT-GTACTGCCTCCGTAGGAGGCAGCTCAGGGGGAGAATACCACTTCTCCCCCGGCGACATAATGTAAATGACGCAGTTTGCCTCGAAATACTCCAGCTGCCCTGGAGTCATTTCCTTCATCCAATCTTCATCCGAGTTGGCGAGGATTATTGTAGGCTTAGACTTCTTCTGCACCTTCTTCTTCTTACCATACTTGGGGTTCACAATGAAATCCCTCTGACAGCCAACTAACTGTTTCCAACAAGGACAAAATTTAAACGGAATATCATCTACGATGTTGTAGATTGCGTCTTCGTTGTATGAAGACCAATCAACATTATTTTGCCAGTAATTATGAACCCCTAGGCTTCTGGCCCAAGTAGATTTTCCGGTTCTTGTTGGGCCGACGATGTAGAGGCTCTGCTTTCTTGATCTTTCATCTGATGACTGGATACAGAATCCATCCATTGGAGGTCAGAAATTGCATCCTCGAGGGTATAACAGGTAGGTTGAAGGAGCATGTAAGCTTCGGGACTAACCTGGAAGATGTTAGGCTGGAGCCAATCATTGATTGACTCATTACAAAGTAAATCAGGTGAGGAGGGTGGATGAGGATTGGTGAACTCTTCCTGAATCTCAGGAAAAAGCTTATTTGCAGAGTATTCAAAATACTGCAATTTTGTGGACCAATCAAAGGGAAGCTCTTTCTGGATCATGGAGAGGTACTCTTCCTTGGAAGTAGCGTGTGAAATAATGTCTCGCATTATTTCATCTTTGGAAGGTTTTTTTTCCTTAACTTC---TGAATCAGATTTTCCTAGGAAGGGGGACTTCCTAGGAATGAAAGTACCTCTCTCAAAAACAGCCAGAGGTTCCTTGAGAATGTAATCCCTCACCCTGTTTACTGATTTGGCACTCTGAATGTTTGGGTGAAACCCATTAATATCAAAGAACCTTGAGTCGGATATCCTTACCGGCTTCTCTGTCTGAAGTAATGCATGTAAATGCAAACTTCCATCTTTATGTGCCTCTCGGGCACATAGAATGTATTTGGGAATCCAACGAACAACGAGCTCCCAGATCATCTGACAGGCGATTTCAGGATTTTCTGGACACTTTGGATAGGTGAGGAACGTGTTAGCGTTCCTGTGTGAGAACTGACGGTTGGATGAGGAGGAGGCCATAGCCGACGACGGAGGATGAGGCTGAGGGATGGCAGACTGGGAGCTCCAAACTCTATAGTATACCCGT-GCGCCTTCGAAATCCGCCGCTCCCTTGTCTTATAGTGGTTGTAAATGGGCCGGACCGGGCCGGCCCAGCAGGAAAAGAAGGCGCGCACTAATATTACCGCGCCTTCTTTTTCTGCGAGGGCCCGA-AGGGACCGAGCGATTTGATTTAAAGTTCGGTTCTGCTTTGTCTGATTTATCTAAAGCAGCCCAATCTAAAGAAACCGGTCCCCTGCGACTATAAATTGTCTCACAAGTGCGATTCATTC
>GB2-I9
ATGGATCCACAGAACGCCCTGTATTAT-CAGCCGCGGGTACCCACAGCAGCTCCGGCATCCGCAGGAGTGCCGTGGAGTCGCGTAGGCGAGGTAGCTATTTTGAGCTTTGTTGCACTGATTTGCTTTTACCTGCTTTACCTTTGGGTGCTGAGAGACCTTATCTTAGTTCTGAAGGCTCGACAAGGCAGATCCACGGAGGAGCTGATATTTGGAGGACAAGCTGTGGATAGGAGCAACCCTATCCCTAATCTACCAGCACCACCAAGTCAGGGCAATCCCGGGCCATTTGTTCCAGGCACGGGATAAGCATTCAGCCATGTCCACGTCCAAGAGGAAGCGGGGAGATGATTCGAATTGGAGTAAGCGGGTGCCTAAGAAGAAGCCCTCTTCAGCTGGGCTGAAGAGGGCTGGAAGCAAGGCCGATAGGCCATCCCTCCAAATCCAGACACTCCAGCATGCTGGGACCACCATGATAACTGTCCCATCCGGAGGAGTATGTGACCTCATCAACACCTATGCCCGAGGATCTGACGAGGGCAACCGCCACACCAGCGAGACTCTCACGTACAAGATCGCCATCGACTACCACTTCGTTGCCGACGCGGCAGCCTGCCGCTACTCCAACACCGGAACCGGTGTAATGTGGCTGGTGTATGACACCACTCCCGGCGGACAAGCTCCGACCCCGCAAACTATATTTGCCTACCCTGACACGCTAAAAGCGTGGCCGGCCACATGGAAGGTGAGCCGGGAGCTGTGTCATCGCTTCGTGGTGAAACGGCGATGGTTGTTCAACATGGAGACCGACGGGCGGATTGGTTCGGACATTCCTCCCTCGAATGCAAGTTGGAAGCCTTGCAAGCGCAACATCTACTTCCACAAGTTCACGAGCGGGTTGGGAGTGAGAACGCAGTGGAAGAATGTAACGGACGGAGGAGTTGGTGCCATCCAGAGAGGAGCGTTGTACATGGTCATTGCCCCCGGCAATGGTCTTACATTTACTGCCCATGGGCAGACCCGTCTGTACTTTAAGAGTGTCGGCAACCAGTAATGAATAAAAACTCC-GTTTTATTATATCTGATGAATGCTCAAAGCTTACATTAATATGTCGTGCGATGGCACGAAAAA-CACACTGGAACGCAGCCCCGGGCTAA-AGACCGGGTCTCAAGAG----ACCCTGCGATACAAAACATCGAAAAAACAAGATCTATATGAATTACACTTCCTCCGTAGGAGGAAGCACAGGGGGAGAATACCACTTCTCCCCTGGCGACATTTTATAAATCATGCAGTTTGCCTCGAAATACTCCATCTGCCCTGGAGTCATTTCCTTCATCCAGTCTTCATCCCAGTTGGTGAGGATGATTGTAGGCTTAGACTTCATCTGAACTTTCTTCTTCTTGCCATATTTTGGATTTACCACGAACTCTTTCTGACAGCCAACTAACTGTTTCCAACAAGGACAGAATTTAAAAGGAATATCATCTACGATGTTGTAGATTGCGTCTTCGTTGTACGAAgACCAATCAACATTATTTTGCCAATAATTATGAAGCCCTAAGCTTCTGGCCCAAGTAGATTTTCCTGTTCGTGTTGGACCGACGATGTAGAGGCTCTGCTTTCTTGTTCCTTCATCTGTTGGCTGGATAATTGATCCATCCATTCAAGGTCAGAGATAGCCTCTTCGAGGGTGTAACAGGTTGGTTGAAGAAGCATGTATGATTCGGGACTAACCTGGAAGATGTTAGGCTGGAGCCAATCTTTGATTGACTCATTACAAAGAAGATCAGGTGAAGAGGGTGGATGAGGACTGATGAACTCTTCCTGAATCTCAGGGAACAATTTATTTGCAGAGTATTCAAAATACTGCAATTTTGTGGCCCAGTCATAGGGGAACTCTTTACGAACCATAGAGAGGTACTCTAGCTTTGAAGTGGAGTGTGAAATAATCTCTCTCATTATTTCATCTTTGGAAGGTTTCTTTTCAG-AATTTCCCTTGGA--AGGATTTCCTAGGAAGCTTGACTTCCTAGGAATGAAAGTACCTCTCTCAAACAAGGCCAGAGGTTCCTTGAGAATGTAATCCCTGACCTTGTTTAGTGATTTTGCACTCTGAATGTTTGGGTGGAACCCTTTGATATCAAAGAACCTTGAGTCAGTGATTCTTACCGGTTTCTCTGTCTGGATTAATGCATGTAAATGCATATCTCCATCTCTATGTGCCTCTCGGGCACATATGATATACTTCGGGGTCCAACGACCAACGAGCTCCCAAATCATCTGACAGAGGATTTCTGGATTTTCTGGACAGTGTGGATATGTTAAGAACGTGTTAACGTTCCTGTGTGAGAACTGACGGTTGGATGAGGAGGAGGCCATATCGGACGACTCCGAGC-AGCTTGAGGGATGGCAGGATGGGAGCTCCAAACTCTATATCA-ACCGGTTGCGCCTTCGAAATCCGCCGCTCCCTTGTCTTATAGTGGTTGTAAATGGGCCGGACCGGGCCGGCCCAGCAGGAAAAGAAGGCGCGCACTAATATTACCGCGCCTTCTTTTCCTGCGAGGGCCCGGTAGGGCCCGAGCGATTTGATGTAAAGCTTGGTCCTGCTTTGTATGATTTATCTAAAGCAGCCCATTCTAAAGAAACCGGTCCCGGGC-ACTATAAATTGCCTAACAAGTGCGATTCATTC
>GB2-I8
ATGGATCCACAGAACGCCCTGTATTAT-CAGCCGCGGGTACCCACAGCAGCTCCGGCATCCGCAGGAGTGCCGTGGAGTCGCGTAGGCGAGGTAGCTATTTTGAGCTTTGTTGCACTGATTTGCTTTTACCTGCTTTACCTTTGGGTGCTGAGAGACCTTATCTTAGTTCTGAAGGCTCGACAAGGCAGATCCACGGAGGAGCTGATATTTGGAGGACAAGCTGTGGATAGGAGCAACCCTATCCCTAATCTACCAGCACCACCAAGTCAGGGCAATCCCGGGCCATTTGTTCCAGGCACGGGATAAGCATTCAGCCATGTCCACGTCCAAGAGGAAGCGGGGAGATGATTCGAATTGGAGTAAGCGGGTGCCTAAGAAGAAGCCCTCTTCAGCTGGGCTGAAGAGGGCTGGAAGCAAGGCCGATAGGCCATCCCTCCAAATCCAGACACTCCAGCATGCTGGGACCACCATGATAACTGTCCCATCCGGAGGAGTATGTGACCTCATCAACACCTATGCCCGAGGATCTGACGAGGGCAACCGCCACACCAGCGAGACTCTCACGTACAAGATCGCCATCGACTACCACTTCGTTGCCGACGCGGCAGCCTGCCGCTACTCCAACACCGGAACCGGTGTAATGTGGCTGGTGTATGACACCACTCCCGGCGGACAAGCTCCGACCCCGCAAACTATATTTGCCTACCCTGACACGCTAAAAGCGTGGCCGGCCACATGGAAGGTGAGCCGGGAGCTGTGTCATCGCTTCGTGGTGAAACGGCGATGGTTGTTCAACATGGAGACCGACGGGCGGATTGGTTCGGACATTCCTCcCTCGAATGCAAGTTGGAAGCCTTGCAAGCGCAACATCTACTTCCACAAGTTCACGAGCGGGTTGGGAGTGAGAACGCAGTGGAAGAATGTAACGGACGGAGGAGTTGGTGCCATCCAGAGAGGAGCGTTGTACATGGTCATTGCCCCCGGCAATGGTCTTACATTTACTGCCCATGGGCAGACCCGTCTGTACTTTAAGATTGTCGGCAAGCAGTAATGAATAAAAACTCC-GTTTTATTATATCTGATGAATGCTCAAAGCTTACATTAATATGTCGTGCGATGGCACGAAAAA-CACACTGGAACGCAGCCCCGGGCTAA-AGACCGGGTCTCAAGAG----ACCCTGCGATACAAAACATCGAAAAAACAAGATCTATATGAATTACACTTCCTCCGTAGGAGGAAGCACAGGGGGAGAATACCACTTCTCCCCTGGCGACATTTTATAAATCATGCAGTTTGCCTCGAAATACTCCATCTGCCCTGGAGTCATTTCCTTCATCCAGTCTTCATCCCAGTTGGTGAGGATGATTGTAGGCTTAGACTTCATCTGAACTTTCTTCTTCTTGCCATATTTTGGATTTACCACGAACTCTTTCTGACAGCCAACTAACTGTTTCCAACAAGGACAGAATTTAAAAGGAATATCATCTACGATGTTGTAGATTGCGTCTTCGTTGTACGAAGACCAATCAACATTATTTTGCCAATAATTATGAAGCCCTAAGCTTCTGGCCCAAGTAGATTTTCCTGTTCGTGTTGGACCGACGATGTAGAGGCTCTGCTTTCTTGTTCCTTCATCTGTTGGCTGGATAATTGATCCATCCATTCAAGGTCAGAGATAGCCTCTTCGAGGGTGTAACAGGTTGGTTGAAGAAGCATGTATGATTCGGGACTAACCTGGAAGATGTTAGGCTGGAGCCAATCTTTGATTGACTCATTACAAAGAAGATCAGGTGAAGAGGGTGGATGAGGACTGATGAACTCTTCCTGAATCTCAGGGAACAATTTATTTGCAGAGTATTCAAAATACTGCAATTTTGTGGCCCAGTCATAGGGGAACTCTTTACGAACCATAGAGAGGTACTCTAGCTTTGAAGTGGAGTGTGAAATAATCTCTCTCATTATTTCATCTTTGGAAGGTTTCTTTTCAG-AATTTCCCTTGGA--AGGATTTCCTAGGAAGCTTGACTTCCTAGGAATGAAAGTACCTCTCTCAAACAAGGCCAGAGGTTCCTTGAGAATGTAATCCCTGACCTTGTTTACTGATTTTGCACTCTGAATGTTTGGGTGGAACCCTTTGATATCAAAGAACCTTGAGTCAGTGATTCTTACCGGTTTCTCTGTCTGGATTAATGCATGTAAATGCATATCTCCATCTCTATGTGCCTCTCGGGCACATATGATATACTTCGGGGTCCAACGACCAACGAGCTCCCAAATCATCTGACAGAGGATTTCTGGATTTTCTGGACAGTGTGGATATGTTAAGAACGTGTTAACGTTCCTGTGTGAGAACTGACGGTTGGATGAGGAGGAGGCCATATCGGACGACTCCGAGC-AGCTTGAGGGATGGCAGGATGGGAGCTCCAAACTCTATATCA-ACCGGTTGCGCCTTCGAAATCCGCCGCTCCCTTGTCTTATAGTGGTTGTAAATGGGCCGGACCGGGCCGGCCCAGCAGGAAAAGAAGGCGCGCACTAATATTACCGCGCCTTCTTTTCCTGCGAGGGCCCGGTAGGGCCCGAGCGATTTGATGTAAAGCTTGGTCCTGCTTTGTATGATTTATCTAAAGCAGCCCATTCTAAAGAAACCGGTCCCGGGC-ACTATAAATTGCCTAACAAGTGCGATTCATTC
>GB2-I7
ATGGATCCACAGAACGCCCTGTATTAT-CAGCCGCGGGTACCCACAGCAGCTCCGGCATCCGCAGGAGTGCCGTGGAGTCGCGTAGGCGAGGTAGCTATTTTGAGCTTTGTTGCACTGATTTGCTTTTACCTGCTTTACCTTTGGGTGCTGAGAGACCTTATCTTAGTTCTGAAGGCTCGACAAGGCAGATCCACGGAGGAGCTGATATTTGGAGGACAAGCTGTGGATAGGAGCAACCCTATCCCTAATCTACCAGCACCACCAAGTCAGGGCAATCCCGGGCCATTTGTTCCAGGCACGGGATAAGCATTCAGCCATGTCCACGTCCAAGAGGAAGCGGGGAGATGATTCGAATTGGAGTAAGCGGGTGCCTAAGAAGAAGCCCTCTTCAGCTGGGCTGAAGAGGGCTGGAAGCAAGGCCGATAGGCCATCCCTCCAAATCCAGACACTCCAGCATGCTGGGACCACCATGATAACTGTCCCATCCGGAGGAGTATGTGACCTCATCAACACCTATGCCCGAGGATCTGACGAGGGCAACCGCCACACCAGCGAGACTCTCACGTACAAGATCGCCATCGACTACCACTTCGTTGCCGACGCGGCAGCCTGCCGCTACTCCAACACCGGAACCGGTGTAATGTGGCTGGTGTATGACACCACTCCCGGCGGACAAGCTCCGACCCCGCAAACTATATTTGCCTACCCTGACACGCTAAAAGCGTGGCCGGCCACATGGAAGGTGAGCCGGGAGCTGTGTCATCGCTTCGTGGTGAAACGGCGATGGTTGTTCAACATGGAGACCGACGGGCGGATTGGTTCGGACATTCCTCcCTCGAATGCAAGTTGGAAGCCTTGCAAGCGCAACATCTACTTCCACAAGTTCACGAGCGGGTTGGGAGTGAGAACGCAGTGGAAGAATGTAACGGACGGAGGAGTTGGTGCCATCCAGAGAGGAGCGTTGTACATGGTCATTGCCCCCGGCAATGGTCTTACATTTACTGCCCATGGGCAGACCCGTCTGTACTTTAAGAGTGTCGGCAACCAGTAATGAATAAAAACTCC-GTTTTATTATATCTGATGAATGCTCAAAGCTTACATTAATATGTCGTGCGATGGCACGAAAAA-CACACTGGAACGCAGCCCCGGGCTAA-AGACCGGGTCTCAAGAG----ACCCTGCGATACAAAACATCGAAAAAACAAGATCTATATGAATTACACTTCCTCCGTAGGAGGAAGCACAGGGGGAGAATACCACTTCTCCCCTGGCGACATTTTATAAATCATGCAGTTTGCCTCGAAATACTCCATCTGCCCTGGAGTCATTTCCTTCATCCAGTCTTCATCCCAGTTGGTGAGGATGATTGTAGGCTTAGACTTCATCTGAACTTTCTTCTTCTTGCCATATTTTGGATTTACCACGAACTCTTTCTGACAGCCAACTAACTGTTTCCAACAAGGACAGAATTTAAAAGGAATATCATCTACGATGTTGTAGATTGCGTCTTCGTTGTACGAAGACCAATCAACATTATTTTGCCAATAATTATGAAGCCCTAAGCTTCTGGCCCAAGTAGATTTTCCTGTTCGTGTTGGACCGACGATGTAGAGGCTCTGCTTTCTTGTTCCTTCATCTGTTGGCTGGATAATTGATCCATCCATTCAAGGTCAGAGATAGCCTCTTCGAGGGTGTAACAGGTTGGTTGAAGAAGCATGTATGATTCGGGACTAACCTGGAAGATGTTAGGCTGGAGCCAATCTTTGATTGACTCATTACAAAGAAGATCAGGTGAAGAGGGTGGATGAGGACTGATGAACTCTTCCTGAATCTCAGGGAACAATTTATTTGCAGAGTATTCAAAATACTGCAATTTTGTGGCCCAGTCATAGGGGAACTCTTTACGAACCATAGAGAGGTACTCTAGCTTTGAAGTGGAGTGTGAAATAATCTCTCTCATTATTTCATCTTTGGAAGGTTTCTTTTCAG-AATTTCCCTTGGA--AGGATTTCCTAGGAAGCTTGACTTCCTAGGAATGAAAGTACCTCTCTCAAACAAGGCCAGAGGTTCCTTGAGAATGTAATCCCTGACCTTGTTTACTGATTTTGCACTCTGAATGTTTGGGTGGAACCCTTTGATATCAAAGAACCTTGAGTCAGTGATTCTTACCGGTTTCTCTGTCTGGATTAATGCATGTAAATGCATATCTCCATCTCTATGTGCCTCTCGGGCACATATGATATACTTCGGGGTCCAACGACCAACGAGCTCCCAAATCATCTGACAGAGGATTTCTGGATTTTCTGGACAGTGTGGATATGTTAAGAACGTGTTAACGTTCCTGTGTGAGAACTGACGGTTGGATGAGGAGGAGGCCATATCGGACGACTCCGAGC-AGCTTGAGGGATGGCAGGATGGGAGCTCCAAACTCTATATCA-ACCGGTTGCGCCTTCGAAATCCGCCGCTCCCTTGTCTTATAGTGGTTGTAAATGGGCCGGACCGGGCCGGCCCAGCAGGAAAAGAAGGCGCGCACTAATATTACCGCGCCTTCTTTTCCTGCGAGGGCCCGGTAGGGCCCGAGCGATTTGATGTAAAGCTTGGTCCTGCTTTGTATGATTTATCTAAAGCAGCCCATTCTAAAGAAACCGGTCCCGGGC-ACTATAAATTGCCTAACAAGTGCGATTCATTC
>GB2-I6
ATGGATCCACAGAACGCCCTGTATTAT-CAGCCGCGGGTACCCACAGCAGCTCCGGCATCCGCAGGAGTGCCGTGGAGCCGCGTAGGCGAGGTAGCTATTTTGAGCTTTGTTGCACTGATTTGCTTTTACCTGCTTTACCTTTGGGTGCTGAGAGACCTTATCTTAGTTCTGAAGGCTCGACAAGGCAGATCCACGGAGGAGCTGATATTTGGAGGACAAGCTGTGGATAGGAGCAACCCTATCCCTAATCTACCAGCACCACCAAGTCAGGGCAATCCCGGGCCATTTGTTCCAGGCACGGGATAAGCATTCAGCCATGTCCACGTCCAAGAGGAAGCGGGGAGATGATTCGAATTGGAGTAAGCGGGTGCCTAAGAAGAAGCCCTCTTCAGCTGGGCTGAAGAGGGCTGGAAGCAAGGCCGATAGGCCATCCCTCCAAATCCAGACACTCCAGCATGCTGGGACCACCATGATAACTGTCCCATCCGGAGGAGTATGTGACCTCATCAACACCTATGCCCGAGGATCTGACGAGGGCAACCGCCACACCAGCGAGACTCTCACGTACAAGATCGCCATCGACTACCACTTCGTTGCCGACGCGGCAGCCTGCCGCTACTCCAACACCGGAACCGGTGTAATGTGGCTGGTGTATGACACCACTCCCGGCGGACAAGCTCCGACCCCGCAAACTATATTTGCCTACCCTGACACGCTAAAAGCGTGGCCGGCCACATGGAAGGTGAGCCGGGAGCTGTGTCATCGCTTCGTGGTGAAACGGCGATGGTTGTTCAACATGGAGACCGACGGGCGGATTGGTTCGGACATTCCTCCCTCGAATGCAAGTTGGAAGCCTTGCAAGCGCAACATCTACTTCCACAAGTTCACGAGCGGGTTGGGAGTGAGAACGCAGTGGAAGAATGTAACGGACGGAGGAGTTGGTGCCATCCAGAGAGGAGCGTTGTACATGGTCATTGCCCCCGGCAATGGTCTTACATTTACTGCCCATGGGCAGACCCGTCTGTACTTTAAGAGTGTCGGCAACCAGTAATGAATAAAAACTCCCGTTTTATTATATCTGATGAATGCTCAAAGCTTACATTAATATGTCGTGCGATGGCACGAAAAA-CACACTGGAACGCAGCCCCGGGCTAA-AGACCGGGTCTCAAGAG----ACCCTGCGATACAAAACATCGAAAAAACAAGATCTATATGAATTACACTTCCTCCGTAGGAGGAAGCACAGGGGGAGAATACCACTTCTCCCCTGGCGACATTTTATAAATCATGCAGTTTGCCTCGAAATACTCCATCTGCCCTGGAGTCATTTCCTTCATCCAGTCTTCATCCCAGTTGGTGAGGATGATTGTAGGCTTAGACTTCATCTGAACTTTCTTCTTCTTGCCATATTTTGGATTTACCACGAACTCTTTCTGACAGCCAACTAACTGTTTCCAACAAGGACAGAATTTAAAAGGAATATCATCTACGATGTTGTAGATTGCGTCTTCGTTGTACGAAGACCAATCAACATTATTTTGCCAATAATTATGAAGCCCTAAGCTTCTGGCCCAAGTAGATTTTCCTGTTCGTGTTGGACCGACGATGTAGAGGCTCTGCTTTCTTGTTCCTTCATCTGTTGGCTGGATAATTGATCCATCCATTCAAGGTCAGAGATAGCCTCTTCGAGGGTGTAACAGGTTGGTTGAAGAAGCATGTATGATTCGGGACTAACCTGGAAGATGTTAGGCTGGAGCCAATCTTTGATTGACTCATTACAAAGAAGATCAGGTGAAGAGGGTGGATGAGGACTGATGAACTCTTCCTGAATCTCAGGGAACAATTTATTTGCAGAGTATTCAAAATACTGCAATTTTGTGGCCCAGTCATAGGGGAACTCTTTACGAACCATAGAGAGGTACTCTAGCTTTGAAGTGGAGTGTGAAATAATCTCTCTCATTATTTCATCTTTGGAAGGTTTCTTTTCAG-AATTTCCCTTGGA--AGGATTTCCTAGGAAGCTTGACTTCCTAGGAATGAAAGTACCTCTCTCAAACAAGGCCAGAGGTTCCTTGAGAATGTAATCCCTGACCTTGTTTACTGATTTTGCACTCTGAATGTTTGGGTGGAACCCTTTGATATCAAAGAACCTTGAGTCAGTGATTCTTACCGGTTTCTCTGTCTGGATTAATGCATGTAAATGCATATCTCCATCTCTATGTGCCTCTCGGGCACATGTGATATACTTCGGGGTCCAACGACCAACGAGCTCCCAAATCATCTGACAGAGGATTTCTGGATTTTCTGGACAGTGTGGATATGTTAAGAACGTGTTAACGTTCCTGTGTGAGAACTGACGGTTGGATGAGGAGGAGGCCATATCGGACGACTCCGAGC-AGCTTGAGGGATGGCAGGATGGGAGCTCCAAACTCTATATCA-ACCGGTTGCGCCTTCGAAATCCGCCGCTCCCTTGTCTTTTAGTGGTTGTAAATGGGCCGGACCGGGCCGGCCCAGCAGGAAAAGAAGGCGCGCACTAATATTACCGCGCCTTCTTTTCCTGCGAGGGCCCGGTAGGGCCCGAGCGATTTGATGTAAAGCTTGGTCCTGCTTTGTATGATTTATCTAAAGCAGCCCATTCTAAAGAAACCGGTCCCGGGC-ACTATAAATTGCCTAACAAGTGCGATTCATTC
>GB2-I5
ATGGATCCACAGAACGCCCTGTATTAT-CAGCCGCGGGTACCCACAGCAGCTCCGGCATCCGCAGGAGTGCCGTGGAGTCGCGTAGGCGAGGTAGCTATTTTGAGCTTTGTTGCACTGATTTGCTTTTACCTGCTTTACCTTTGGGTGCTGAGAGACCTTATCTTAGTTCTGAAGGCTCGACAAGGCAGATCCACGGAGGAGCTGATATTTGGAGGACAAGCTGTGGATAGGAGCAACCCTATCCCTAATCTACCAGCACCACCAAGTCAGGGCAATCCCGGGCCATTTGTTCCAGGCACGGGATAAGCATTCAGCCATGTCCACGTCCAAGAGGAAGCGGGGAGATGATTCGAATTGGAGTAAGCGGGTGCCTAAGAAGAAGCCCTCTTCAGCTGGGCTGAAGAGGGCTGGAAGCAAGGCCGATAGGCCATCCCTCCAAATCCAGACACTCCAGCATGCTGGGACCACCATGATAACTGTCCCATCCGGAGGAGTATGTGACCTCATCAACACCTATGCCCGAGGATCTGACGAGGGCAACCGCCACACCAGCGAGACTCTCACGTACAAGATCGCCATCGACTACCACTTCGTTGCCGACGCGGCAGCCTGCCGCTACTCCAACACCGGAACCGGTGTAATGTGGCTGGTGTATGACACCACTCCCGGCGGACAAGCTCCGACCCCGCAAACTATATTTGCCTACCCTGACACGCTAAACGCGTGgCCGGCCACATGGAAGGTGAGCCGGGAGCTGTGTCATCGCTTCGTGGTGAAACGGCGATGGTTGTTCAACATGGAGACCGACGGGCGGATTGGTTCGGACATTCCTCCCTCGAATGCAAGTTGGAAGCCTTGCAAGCGCAACATCTACTTCCACAAGTTCACGAGCGGGTTGGGAGTGAGAACGCAGTGGAAGAATGTAACGGACGGAGGAGTTGGTGCCATCCAGAGAGGAGCGTTGTACATGGTCATTGCCCCCGGCAATGGTCTTACATTTACTGCCCATGGGCAGACCCGTCTGTACTTTAAGAGTGTCGGCAACCAGTAATGAATAAAAACTCC-GTTTTATTATATCTGATGAATGCTCAAAGCTTACATTAATATGTCGTGCGATGGCACGAAAAA-CACACTGGAACGCAGCCCCGGGCTAA-AGACCGGGTCTCAAGAG----ACCCTGCGATACAAAACATCGAAAAAACAAGATCTATATGAATTACACTTCCTCCGTAGGAGGAAGCACAGGGGGAGAATACCACTTCTCCCCTGGCGACATTTTATAAATCATGCAGTTTGCCTCGAAATACTCCATCTGCCCTGGAGTCATTTCCTTCATCCAGTCTTCATCCCAGTTGGTGAGGATGATTGTAGGCTTAGACTTCATCTGAACTTTCTTCTTCTTGCCATATTTTGGATTTACCACGAACTCTTTCTGACAGCCAACTAACTGTTTCCAACAAGGACAGAATTTAAAAGGAATATCATCTACGATGTTGTAGATTGCGTCTTCGTTGTACGAAGACCAATCAACATTATTTTGCCAATAATTATGAAGCCCTAAGCTTCTGGCCCAAGTAGATTTTCCTGTTCGTGTTGGACCGACGATGTAGAGGCTCTGCTTTCTTGTTCCTTCATCTGTTGGCTGGATAATTGATCCATCCATTCAAGGTCAGAGATAGCCTCTTCGAGGGTGTAACAGGTTGGTTGAAGAAGCATGTATGATTCGGGACTAACCTGGAAGATGTTAGGCTGGAGCCAATCTTTGATTGACTCATTACAAAGAAGATCAGGTGAAGAGGGTGGATGAGGACTGATGAACTCTTCCTGAATCTCAGGGAACAATTTATTTGCAGAGTATTCAAAATACTGCAATTTTGTGGCCCAGTCATAGGGGAACTCTTTACGAACCATAGAGAGGTACTCTAGCTTTGAAGTGGAGTGTGAAATAATCTCTCTCATTATTTCATCTTTGGAAGGTTtCTTTTCAG-AATTTCCCTTGGA--AGGATTTCCTAGGAAGCTTGACTTCCTAGGAATGAAAGTACCTCTCTCAAACAAGGCCAGAGGTTCCTTGAGAATGTAATCCCTGACCTTGTTTACTGATTTTGCACTCTGAATGTTTGGGTGGAACCCTTTGATATCAAAGAACCTTGAGTCAGTGATTCTTACCGGTTTCTCTGTCTGGATTAATGCATGTAAATGCATATCTCCATCTCTATGTGCCTCTCGGGCACATATGATATACTTCGGGGTCCAACGACCAACGAGCTCCCAAATCATCTGACAGAGGATTTCTGGATTTTCTGGACAGTGTGGATATGTTAAGAACGTGTTAACGTTCCTGTGTGAGAACTGACGGTTGGATGAGGAGGAGGCCATATCGGACGACTCCGAGC-AGCTTGAGGGATGGCAGGATGGGAGCTCCAAACTCTATATCA-ACCGGTTGCGCCTTCGAAATCCGCCGCTCCCTTGTCTTATAGTGGTTGTAAATGGGCCGGACCGGGCCGGCCCAGCAGGAAAAGAAGGCGCGCACTAATATTACCGCGCCTTCTTTTCCTGCGAGGGCCCGGTAGGGCCCGAGCGATTTGATGTAAAGCTTGGTCCTGCTTTGTATGATTTATCTAAAGCAGCCCATTCTAAAGAAACCGGTCCCGGGC-ACTATAAATTGCCTAACAAGTGCGATTCATTC
>GB2-I4
ATGGATCCACAGAACGCCCTGTATTAT-CAGCCGCGGGTACCCACAGCAGCTCCGGCATCCGCAGGAGTGCCGTGGAGTCGCGTAGGCGAGGTAGCTATTTTGAGCTTTGTTGCACTGATTTGCTTTTACCTGCTTTACCTTTGGGTGCTGAGAGACCTTATCTTAGTTCTGAAGGCTCGACAAGGCAGATCCACGGAGGAGCTGATATTTGGAGGACAAGCTGTGGATAGGAGCAACCCTATCCCTAATCTACCAGCACCACCAAGTCAGGGCAATCCCGGGCCATTTGTTCCAGGCACGGGATAAGCATTCAGCCATGTCCACGTCCAAGAGGAAGCGGGGAGATGATTCGAATTGGAGTAAGCGGGTGCCTAAGAAGAAGCCCTCTTCAGCTGGGCTGAAGAGGGCTGGAAGCAAGGCCGATAGGCCATCCCTCCAAATCCAGACACTCCAGCATGCTGGGACCACCATGATAACTGTCCCATCCGGAGGAGTATGTGACCTCATCAACACCTATGCCCGAGGATCTGACGAGGGCAACCGCCACACCAGCGAGACTCTCACGTACAAGATCGCCATCGACTACCACTTCGTTGCCGACGCGGCAGCCTGCCGCTACTCCAACACCGGAACCGGTGTAATGTGGCTGGTGTATGACACCACTCCCGGCGGACAAGCTCCGACCCCGCAAACTATATTTGCCTACCCTGACACGCTAAAAGCGTGGCCGGCCACATGGAAGGTGAGCCGGGAGCTGTGTCATCGCTTCGTGGTGAAACGGCGATGGTTGTTCAACATGGAGACCGACGGGCGGATTGGTTCGGACATTCCTCCCTCGAATGCAAGTTGGAAGCCTTGCAAGCGCAACATCTACTTCCACAAGTTCACGAGCGGGTTGGGAGTGAGAACGCAGTGGAAGAATGTAACGGACGGAGGAGTTGGTGCCATCCAGAGAGGAGCGTTGTACATGGTCATTGCCCCCGGCAATGGTCTTACATTTACTGCCCATGGGCAGACCCGTCTGTACTTTAAGAGTGTCGGCAACCAGTAATGAATAAAAACTCC-GTTTTATTATATCTGATGAATGCTCAAAGCTTACATTAATATGTCGTGCGATGGCACGAAAAA-CACACTGGAACGCAGCCCCGGGCTAA-AGACCGGGTCTCAAGAG----ACCCTGCGATACAAAACATCGAAAAAACAAGATCTATATGAATTACACTTCCTCCGTAGGAGGAAGCACAGGGGGAGAATACCACTTCTCCCCTGGCGACATTTTATAAATCATGCAGTTTGCCTCGAAATACTCCATCTGCCCTGGAGTCATTTCCTTCATCCAGTCTTCATCCCAGTTGGTGAGGATGATTGTAGGCTTAGACTTCATCTGAACTTTCTTCTTCTTGCCATATTTTGGATTTACCACGAACTCTTTCTGACAGCCAACTAACTGTTTCCAACAAGGACAGAATTTAAAAGGAATATCATCTACGATGTTGTAGATTGCGTCTTCGTTGTACGAAGACCAATCAACATTATTTTGCCAATAATTATGAAGCCCTAAGCTTCTGGCCCAAGTAGATTTTCCTGTTCGTGTTGGACCGACGATGTAGAGGCTCTGCTTTCTTGTTCCTTCATCTGTTGGCTGGATAATTGATCCATCCATTCAAGGTCAGAGATAGCCTCTTCGAGGGTGTAACAGGTTGGTTGAAGAAGCATGTATGATTCGGGACTAACCTGGAAGATGTTAGGCTGGAGCCAATCTTTGATTGACTCATTACAAAGAAGATCAGGTGAAGAGGGTGGATGAGGACTGATGAACTCTTCCTGAATCTCAGGGAACAATTTATTTGCAGAGTATTCAAAATACTGCAATTTTGTGGCCCAGTCATAGGGGAACTCTTTACGAACCATAGAGAGGTACTCTAGCTTTGAAGTGGAGTGTGAAATAATCTCTCTCATTATTTCATCTTTGGAAGGTTTCTTTTCAG-AATTTCCCTTGGA--AGGATTTCCTAGGAAGCTTGACTTCCTAGGAATGAAAGTACCTCTCTCAAACAAGGCCAGAGGTTCCTTGAGAATGTAATCCCTGACCTTGTTTACTGATTTTGCACTCTGAATGTTTGGGTGGAACCCTTTGATATCAAAGAACCTTGAGTCAGTGATTCTTACCGGTTTCTCTGTCTGGATTAATGCATGTAAATGCATATCTCCATCTCTATGTGCCTCTCGGGCACATATGATATACTTCGGGGTCCAACGACCAACGAGCTCCCAAATCATCTGACAGAGGATTTCTGGATTTTCTGGACAGTGTGGATATGTTAAGAACGTGTTAACGTTCCTGTGTGAGAACTGACGGTTGGATGAGGAGGAGGCCATATCGGACGACTCCGAGC-AGCTTGAGGGATGGCAGGATGGGAGCTCCAAACTCTATATCA-ACCGGTTGCGCCTTCGAAATCCGCCGCTCCCTTGTCTTATAGTGGTTGTAAATGGGCCGGACCGGGCCGGCCCAGCAGGAAAAGAAGGCGCGCACTAATATTACCGCGCCTTCTTTTCCTGCGAGGGCCCGGTAGGGCCCGAGCGATTTGATGTAAAGCTTGGTCCTGCTTTGTATGATTTATCTAAAGCAGCCCATTCTAAAGAAACCGGTCCCGGGC-ACTATAAATTGCCTAACAAGTGCGATTCATTC
>GB2-I3
ATGGATCCACAGAACGCCCTGTATTAT-CAGCCGCGGGTACCCACAGCAGCTCCGGCATCCGCAGGAGTGCCGTGGAGTCGCGTAGGCGAGGTAGCTATTTTGAGCTTTGTTGCACTGATTTGCTTTTACCTGCTTTACCTTTGGGTGCTGAGAGACCTTATCTTAGTTCTGAAGGCTCGACAAGGCAGATCCACGGAGGAGCTGATATTTGGAGGACAAGCTGTGGATAGGAGCAACCCTATCCCTAATCTACCAGCACCACCAAGTCAGGGCAATCCCGGGCCATTTGTTCCAGGCACGGGATAAGCATTCAGCCATGTCCACGTCCAAGAGGAAGCGGGGAGATGATTCGAATTGGAGTAAGCGGGTGCCTAAGAAGAAGCCCTCTTCAGCTGGGCTGAAGAGGGCTGGAAGCAAGGCCGATAGGCCATCCCTCCAAATCCAGACACTCCAGCATGCTGGGACCACCATGATAACTGTCCCATCCGGAGGAGTATGTGACCTCATCAACACCTATGCCCGAGGATCTGACGAGGGCAACCGCCACACCAGCGAGACTCTCACGTACAAGATCGCCATCGACTACCACTTCGTTGCCGACGCGGCAGCCTGCCGCTACTCCAACACCGGAACCGGTGTAATGTGGCTGGTGTATGACACCACTCCCGGCGGACAAGCTCCGACCCCGCAAACTATATTTGCCTACCCTGACACGCTAAAAGCGTGGCCGGCCACATGGAAGGTGAGCCGGGAGCTGTGTCATCGCTTCGTGGTGAAACGGCGATGGTTGTTCAACATGGAGACCGACGGGCGGATTGGTTCGGACATTCCTCCCTCGAATGCAAGTTGGAAGCCTTGCAAGCGCAACATCTACTTCCACAAGTTCACGAGCGGGTTGGGAGTGAGAACGCAGTGGAAGAATGTAACGGACGGAGGAGTTGGTGCCATCCAGAGAGGAGCGTTGTACATGGTCATTGCCCCCGGCAATGGTCTTACATTTACTGCCCATGGGCAGACCCGTCTGTACTTTAAGAGTGTCGGCAACCAGTAATGAATAAAAACTCC-GTTTTATTATATCTGATGAATGCTCAAAGCTTACATTAATATGTCGTGCGATGGCACGAAAAA-CACACTGGAACGCAGCCCCGGGCTAA-AGACCGGGTCTCAAGAG----ACCCTGCGATACAAAACATCGAAAAAACAAGATCTATATGAATTACACTTCCTCCGTAGGAGGAAGCACAGGGGGAGAATACCACTTCTCCCCTGGCGACATTTTATAAATCATGCAGTTTGCCTCGAAATACTCCATCTGCCCTGGAGTCATTTCCTTCATCCAGTCTTCATCCCAGTTGGTGAGGATGATTGTAGGCTTAGACTTCATCTGAACTTTCTTCTTCTTGCCATATTTTGGATTTACCACGAACTCTTTCTGACAGCCAACTAACTGTTTCCAACAAGGACAGAATTTAAAAGGAATATCATCTACGATGTTGTAGATTGCGTCTTCGTTGTACGAAGACCAATCAACATTATTTTGCCAATAATTATGAAGCCCTAAGCTTCTGGCCCAAGTAGATTTTCCTGTTCGTGTTGGACCGACGATGTAGAGGCTCTGCTTTCTTGTTCCTTCATCTGTTGGCTGGATAATTGATCCATCCATTCAAGGTCAGAGATAGCCTCTTCGAGGGTGTAACAGGTTGGTTGAAGAAGCATGTATGATTCGGGACTAACCTGGAAGATGTTAGGCTGGAGCCAATCTTTGATTGACTCATTACAAAGAAGATCAGGTGAAGAGGGTGGATGAGGACTGATGAACTCTTCCTGAATCTCAGGGAACAATTTATTTGCAGAGTATTCAAAATACTGCAATTTTGTGGCCCAGTCATAGGGGAACTCTTTACGAACCATAGAGAGGTACTCTAGCTTTGAAGTGGAGTGTGAAATAATCTCTCTCATTATTTCATCTTTGGAAGGTTTCTTTTCAG-AATTTCCCTTGGA--AGGATTTCCTAGGAAGCTTGACTTCCTAGGAATGAAAGTACCTCTCTCAAACAAGGCCAGAGGTTCCTTGAGAATGTAATCCCTGACCTTGTTTACTGATTTTGCACTCTGAATGTTTGGGTGGAACCCTTTGATATCAAAGAACCTTGAGTCAGTGATTCTTACCGGTTTCTCTGTCTGGATTAATGCATGTAAATGCATATCTCCATCTCTATGTGCCTCTCGGGCACATATGATATACTTCGGGGTCCAACGACCAACGAGCTCCCAAATCATCTGACAGAGGATTTCTGGATTTTCTGGACAGTGTGGATATGTTAAGAACGTGTTAACGTTCCTGTGTGAGAACTGACGGTTGGATGAGGAGGAGGCCATATCGGACGACTCCGAGC-AGCTTGAGGGATGGCAGGATGGGAGCTCCAAACTCTATATCA-ACCGGTTGCGCCTTCGAAATCCGCCGCTCCCTTGTCTTATAGTGGTTGTAAATGGGCCGGACCGGGCCGGCCCAGCAGGAAAAGAAGGCGCGCACTAATATTACCGCGCCTTCTTTTCCTGCGAGGGCCCGGTAGGGCCCGAGCGATTTGATGTAAAGCTTGGTCCTGCTTTGTATGATTTATCTAAAGCAGCCCATTCTAAAGAAACCGGTCCCGGGC-ACTATAAATTGCCTAACAAGTGCGATTCATTC
>GB2-I2
ATGGATCCACAGAACGCCCTGTATTAT-CAGCCGCGGGTACCCACAGCAGCTCCGGCATCCGCAGGAGTGCCGTGGAGTCGCGTAGGCGAGGTAGCTATTTTGAGCTTTGTTGCACTGATTTGCTTTTACCTGCTTTACCTTTGGGTGCTGAGAGACCTTATCTTAGTTCTGAAGGCTCGACAAGGCAGATCCACGGAGGAGCTGATATTTGGAGGACAAGCTGTGGATAGGAGCAACCCTATCCCTAATCTACCAGCACCACCAAGTCAGGGCAATCCCGGGCCATTTGTTCCAGGCACGGGATAAGCATTCAGCCATGTCCACGTCCAAGAGGAAGCGGGGAGATGATTCGAATTGGAGTAAGCGGGTGCCTAAGAAGAAGCCCTCTTCAGCTGGGCTGAAGAGGGCTGGAAGCAAGGCCGATAGGCCATCCCTCCAAATCCAGACACTCCAGCATGCTGGGACCACCATGATAACTGTCCCATCCGGAGGAGTATGTGACCTCATCAACACCTATGCCCGAGGATCTGACGAGGGCAACCGCCACACCAGCGAGACTCTCACGTACAAGATCGCCATCGACTACCACTTCGTTGCCGACGCGGCAGCCTGCCGCTACTCCAACACCGGAACCGGTGTAATGTGGCTGGTGTATGACACCACTCCCGGCGGACAAGCTCCGACCCCGCAAACTATATTTGCCTACCCTGACACGCTAAAAGCGTGGCCGGCCACATGGAAGGTGAGCCGGGAGCTGTGTCATCGCTTCGTGGTGAAACGGCGATGGTTGTTCAACATGGAGACCGACGGGCGGATTGGTTCGGACATTCCTCCCTCGAATGCAAGTTGGAAGCCTTGCAAGCGCAACATCTACTTCCACAAGTTCACGAGCGGGTTGGGAGTGAGAACGCAGTGGAAGAATGTAACGGACGGAGGAGTTGGTGCCATCCAGAGAGGAGCGTTGTACATGGTCATTGCCCCCGGCAATGGTCTTACATTTACTGCCCATGGGCAGACCCGTCTGTACTTTAAGAGTGTCGGCAACCAGTAATGAATAAAAACTCC-GTTTTATTATATCTGATGAATGCTCAAAGCTTACATTAATATGTCGTGCGATGGCACGAAAAA-CACACTGGAACGCAGCCCCGGGCTAA-AGACCGGGTCTCAAGAG----ACCCTGCGATACAAAACATCGAAAAAACAAGATCTATATGAATTACACTTCCTCCGTAGGAGGAAGCACAGGGGGAGAATACCACTTCTCCCCTGGCGACATTTTATAAATCATGCAGTTTGCCTCGAAATACTCCATCTGCCCTGGAGTCATTTCCTTCATCCAGTCTTCATCCCAGTTGGTGAGGATGATTGTAGGCTTAGACTTCATCTGAACTTTCTTCTTCTTGCCATATTTTGGATTTACCACGAACTCTTTCTGACAGCCAACTAACTGTTTCCAACAAGGACAGAATTTAAAAGGAATATCATCTACGATGTTGTAGATTGCGTCTTCGTTGTACGAAGACCAATCAACATTATTTTGCCAATAATTATGAAGCCCTAAGCTTCTGGCCCAAGTAGATTTTCCTGTTCGTGTTGGACCGACGATGTAGAGGCTCTGCTTTCTTGTTCCTTCATCTGTTGGCTGGATAATTGATCCATCCATTCAAGGTCAGAGATAGCCTCTTCGAGGGTGTAACAGGTTGGTTGAAGAAGCATGTATGATTCGGGACTAACCTGGAAGATGTTAGGCTGGAGCCAATCTTTGATTGACTCATTACAAAGAAGATCAGGTGAAGAGGGTGGATGAGGACTGATGAACTCTTCCTGAATCTCAGGGAACAATTTATTTGCAGAGTATTCAAAATACTGCAATTTTGTGGCCCAGTCATAGGGGAACTCTTTACGAACCATAGAGAGGTACTCTAGCTTTGAAGTGGAGTGTGAAATAATCTCTCTCATTATTTCATCTTTGGAAGGTTTCTTTTCAG-AATTTCCCTTGGA--AGGATTTCCTAGGAAGCTTGACTTCCTAGGAATGAAAGTACCTCTCTCAAACAAGGCCAGAGGTTCCTTGAGAATGTAATCCCTGACCTTGTTTACTGATTTTGCACTCTGAATGTTTGGGTGGAACCCTTTGATATCAAAGAACCTTGAGTCAGTGATTCTTACCGGTTTCTCTGTCTGGATTAATGCATGTAAATGCATATCTCCATCTCTATGTGCCTCTCGGGCACATATGATATACTTCGGGGTCCAACGACCAACGAGCTCCCAAATCATCTGACAGAGGATTTCTGGATTTTCTGGACAGTGTGGATATGTTAAGAACGTGTTAACGTTCCTGTGTGAGAACTGACGGTTGGATGAGGAGGAGGCCATATCGGACGACTCCGAGC-AGCTTGAGGGATGGCAGGATGGGAGCTCCAAACTCTATATCA-ACCGGTTGCGCCTTCGAAATCCGCCGCTCCCTTGTCTTATAGTGGTTGTAAATGGGCCGGACCGGGCCGGCCCAGCAGGAAAAGAAGGCGCGCACTAATATTACCGCGCCTTCTTTTCCTGCGAGGGCCCGGTAGGGCCCGAGCGATTTGATGTAAAGCTTGGTCCTGCTTTGTATGATTTATCTAAAGCAGCCCATTCTAAAGAAACCGGTCCCGGGC-ACTATAAATTGCCTAACAAGTGCGATTCATTC
>GB2-I18
ATGGATCCACAGAACGCCCTGTATTAT-CAGCCGCGGGTACCCACAGCAGCTCCGGCATCCGCAGGAGTGCCGTGGAGTCGCGTAGGCGAGGTAGCTATTTTGAGCTTTGTTGCACTGATTTGCTTTTACCTGCTTTACCTTTGGGTGCTGAGAGACCTTATCTTAGTTCTGAAGGCTCGACAAGGCAGATCCACGGAGGAGCTGATATTTGGAGGACAAGCTGTGGATAGGAGCAACCCTATCCCTAATCTACCAGCACCACCAAGTCAGGGCAATCCCGGGCCATTTGTTCCAGGCACGGGATAAGCATTCAGCCATGTCCACGTCCAAGAGGAAGCGGGGAGATGATTCGAATTGGAGTAAGCGGGTGCCTAAGAAGAAGCCCTCTTCAGCTGGGCTGAAGAGGGCTGGAAGCAAGGCCGATAGGCCATCCCTCCAAATCCAGACACTCCAGCATGCTGGGACCACCATGATAACTGTCCCATCCGGAGGAGTATGTGACCTCATCAACACCTATGCCCGAGGATCTGACGAGGGCAACCGCCACACCAGCGAGACTCTCACGTACAAGATCGCCATCGACTACCACTTCGTTGCCGACGCGGCAGCCTGCCGCTACTCCAACACCGGAACCGGTGTAATGTGGCTGGTGTATGACACCACTCCCGGCGGACAAGCTCCGACCCCGCAAACTATATTTGCCTACCCTGACACGCTAAAAGCGTGGCCGGCCACATGGAAGGTGAGCCGGGAGCTGTGTCATCGCTTCGTGGTGAAACGGCGATGGTTGTTCAACATGGAGACCGACGGGCGGATTGGTTCGGACATTCCTCCCTCGAATGCAAGTTGGAAGCCTTGCAAGCGCAACATCTACTTCCACAAGTTCACGAGCGGGTTGGGAGTGAGAACGCAGTGGAAGAATGTAACGGACGGAGGAGTTGGTGCCATCCAGAGAGGAGCGTTGTACATGGTCATTGCCCCCGGCAATGGTCTTACATTTACTGCCCATGGGCAGACCCGTCTGTACTTTAAGAGTGTCGGCAACCAGTAATGAATAAAAACTCC-GTTTTATTATATCTGATGAATGCTCAAAGCTTACATTAATATGTCGTGCGATGGCACGAAAAA-CACACTGGAACGCAGCCCCGGGCTAA-AGACCGGGTCTCAAGAG----ACCCTGCGATACAAAACATCGAAAAAACAAGATCTATATGAATTACACTTCCTCCGTAGGAGGAAGCACAGGGGGAGAATACCACTTCTCCCCTGGCGACATTTTATAAATCATGCAGTTTGCCTCGAAATACTCCATCTGCCCTGGAGTCATTTCCTTCATCCAGTCTTCATCCCAGTTGGTGAGGATGATTGTAGGCTTAGACTTCATCTGAACTTTCTTCTTCTTGCCATATTTTGGATTTACCACGAACTCTTTCTGACAGCCAACTAACTGTTTCCAACAAGGACAGAATTTAAAAGGAATATCATCTACGATGTTGTAGATTGCGTCTTCGTTGTACGAAGACCAATCAACATTATTTTGCCAATAATTATGAAGCCCTAAGCTTCTGGCCCAAGTAGATTTTCCTGTTCGTGTTGGACCGACGATGTAGAGGCTCTGCTTTCTTGTTCCTTCATCTGTTGGCTGGATAATTGATCCATCCATTCAAGGTCAGAGATAGCCTCTTCGAGGGTGTAACAGGTTGGTTGAAGAAGCATGTATGATTCGGGACTAACCTGGAAGATGTTAGGCTGGAGCCAATCTTTGATTGACTCATTACAAAGAAGATCAGGTGAAGAGGGTGGATGAGGACTGATGAACTCTTCCTGAATCTCAGGGAACAATTTATTTGCAGAGTATTCAAAATACTGCAATTTTGTGGCCCAGTCATAGGGGAACTCTTTACGAACCATAGAGAGGTACTCTAGCTTTGAAGTGGAGTGTGAAATAATCTCTCTCATTATTTCATCTTTGGAAGGTTTCTTTTCAG-AATTTCCCTTGGA--AGGATTTCCTAGGAAGCTTGACTTCCTAGGAATGAAAGTACCTCTCTCAAACAAGGCCAGAGGTTCCTTGAGAATGTAATCCCTGACCTTGTTTACTGATTTTGCACTCTGAATGTTTGGGTGGAACCCTTTGATATCAAAGAACCTTGAGTCAGTGATTCTTACCGGTTTCTCTGTCTGGATTAATGCATGTAAATGCATATCTCCATCTCTATGTGCCTCTCGGGCACATATGATATACTTCGGGGTCCAACGACCAACGAGCTCCCAAATCATCTGACAGAGGATTTCTGGATTTTCTGGACAGTGTGGATATGTTAAGAACGTGTTAACGTTCCTGTGTGAGAACTGACGGTTGGATGAGGAGGAGGCCATATCGGACGACTCCGAGC-AGCTTGAGGGATGGCAGGATGGGAGCTCCAAACTCTATATCA-ACCGGTTGCGCCTTCGAAATCCGCCGCTCCCTTGTCTTATAGTGGTTGTAAATGGGCCGGACCGGGCCGGCCCAGCAGGAAAAGAAGGCGCGCACTAATATTACCGCTCCTTCTTTTCCTGCGAGGGCCCGGTAGGGCCCGAGCGATTTGATGTAAAGCTTGGTCCTGCTTTGTATGATTTATCTAAAGCAGCCCATTCTAAAGAAACCGGTCCCGGGC-ACTATAAATTGCCTAACAAGTGCGATTCATTC
>GB2-I17
ATGGATCCACAGAACGCCCTGTATTAT-CAGCCGCGGGTACCCACAGCAGCTCCGGCATCCGCAGGAGTGCCGTGGAGTCGCGTAGGCGAGGTAGCTATTTTGAGCTTTGTTGCACTGATTTGCTTTTACCTGCTTTACCTTTGGGTGCTGAGAGACCTTATCTTAGTTCTGAAGGCTCGACAAGGCAGATCCACGGAGGAGCTGATATTTGGAGGACAAGCTGTGGATAGGAGCAACCCTATCCCTAATCTACCAGCACCACCAAGTCAGGGCAATCCCGGGCCATTTGTTCCAGGCACGGGATAAGCATTCAGCCATGTCCACGTCCAAGAGGAAGCGGGGAGATGATTCGAATTGGAGTAAGCGGGTGCCTAAGAAGAAGCCCTCTTCAGCTGGGCTGAAGAGGGCTGGAAGCAAGGCCGATAGGCCATCCCTCCAAATCCAGACACTCCAGCATGCTGGGACCACCATGATAACTGTCCCATCCGGAGGAGTATGTGACCTCATCAACACCTATGCCCGAGGATCTGACGAGGGCAACCGCCACACCAGCGAGACTCTCACGTACAAGATCGCCATCGACTACCACTTCGTTGCCGACGCGGCAGCCTGCCGCTACTCCAACACCGGAACCGGTGTAATGTGGCTGGTGTATGACACCACTCCCGGCGGACAAGCTCCGACCCCGCAAACTATATTTGCCTACCCTGACACGCTAAAAGCGTGGCCGGCCACATGGAAGGTGAGCCGGGAGCTGTGTCATCGCTTCGTGGTGAAACGGCGATGGTTGTTCAACATGGAGACCGACGGGCGGATTGGTTCGGACATTCCTCCCTCGAATGCAAGTTGGAAGCCTTGCAAGCGCAACATCTACTTCCACAAGTTCACGAGCGGGTTGGGAGTGAGAACGCAGTGGAAGAATGTAACGGACGGAGGAGTTGGTGCCATCCAGAGAGGAGCGTTGTACATGGTCATTGCCCCCGGCAATGGTCTTACATTTACTGCCCATGGGCAGACCCGTCTGTACTTTAAGAGTGTCGGCAACCAGTAATGAATAAAAACTCC-GTTTTATTATATCTGATGAATGCTCAAAGCTTACATTAATATGTCGTGCGATGGCACGAAAAA-CACACTGGAACGCAGCCCCGGGCTAA-AGACCGGGTCTCAAGAG----ACCCTGCGATACAAAACATCGAAAAAACAAGATCTATATGAATTACACTTCCTCCGTAGGAGGAAGCACAGGGGGAGAATACCACTTCTCCCCTGGCGACATTTTATAAATCATGCAGTTTGCCTCGAAATACTCCATCTGCCCTGGAGTCATTTCCTTCATCCAGTCTTCATCCCAGTTGGTGAGGATGATTGTAGGCTTAGACTTCATCTGAACTTTCTTCTTCTTGCCATATTTTGGATTTACCACGAACTCTTTCTGACAGCCAACTAACTGTTTCCAACAAGGACAGAATTTAAAAGGAATATCATCTACGATGTTGTAGATTGCGTCTTCGTTGTACGAAGACCAATCAACATTATTTTGCCAATAATTATGAAGCCCTAAGCTTCTGGCCCAAGTAGATTTTCCTGTTCGTGTTGGACCGACGATGTAGAGGCTCTGCTTTCTTGTTCCTTCATCTGTTGGCTGGATAATTGATCCATCCATTCAAGGTCAGAGATAGCCTCTTCGAGGGTGTAACAGGTTGGTTGAAGAAGCATGTATGATTCGGGACTAACCTGGAAGATGTTAGGCTGGAGCCAATCTTTGATTGACTCATTACAAAGAAGATCAGGTGAAGAGGGTGGATGAGGACTGATGAACTCTTCCTGAATCTCAGGGAACAATTTATTTGCAGAGTATTCAAAATACTGCAATTTTGTGGCCCAGTCATAGGGGAACTCTTTACGAACCATAGAGAGGTACTCTAGCTTTGAAGTGGAGTGTGAAATAATCTCTCTCATTATTTCATCTTTGGAAGGTTTCTTTTCAG-AATTTCCCTTGGA--AGGATTTCCTAGGAAGCTTGACTTCCTAGGAATGAAAGTACCTCTCTCAAACAAGGCCAGAGGTTCCTTGAGAATGTAATCCCTGACCTTGTTTACTGATTTTGCACTCTGAATGTTTGGGTGGAACCCTTTGATATCAAAGAACCTTGAGTCAGTGATTCTTACCGGTTTCTCTGTCTGGATTAATGCATGTAAATGCATATCTCCATCTCTATGTGCCTCTCGGGCACATATGATATACTTCGGGGTCCAACGACCAACGAGCTCCCAAATCATCTGACAGAGGATTTCTGGATTTTCTGGACAGTGTGGATATGTTAAGAACGTGTTAACGTTCCTGTGTGAGAACTGACGGTTGGATGAGGAGGAGGCCATATCGGACGACTCCGAGC-AGCTTGAGGGATGGCAGGATGGGAGCTCCAAACTCTATATCA-ACCGGTTGCGCCTTCGAAATCCGCCGCTCCCTTGTCTTATAGTGGTTGTAAATGGGCCGGACCGGGCCGGCCCAGCAGGAAAAGAAGGCGCGCACTAATATTACCGCGCCTTCTTTTCCTGCGAGGGCCCGGTAGGGCCCGAGCGATTTGATGTAAAGCTTGGTCCTGCTTTGTATGATTTATCTAAAGCAGCCCATTCTAAAGAAACCGGTCCCGGGC-ACTATAAATTGCCTAACAAGTGCGATTCATTC
>GB2-I16
ATGGATCCACAGAACGCCCTGTATTAT-CAGCCGCGGGTACCCACAGCAGCTCCGGCATCCGCAGGAGTGCCGTGGAGTCGCGTAGGCGAGGTAGCTATTTTGAGCTTTGTTGCACTGATTTGCTTTTACCTGCTTTACCTTTGGGTGCTGAGAGACCTTATCTTAGTTCTGAAGGCTCGACAAGGCAGATCCACGGAGGAGCTGATATTTGGAGGACAAGCTGTGGATAGGAGCAACCCTATCCCTAATCTACCAGCACCACCAAGTCAGGGCAATCCCGGGCCATTTGTTCCAGGCACGGGATAAGCATTCAGCCATGTCCACGTCCAAGAGGAAGCGGGGAGATGATTCGAATTGGAGTAAGCGGGTGCCTAAGAAGAAGCCCTCTTCAGCTGGGCTGAAGAGGGCTGGAAGCAAGGCCGATAGGCCATCCCTCCAAATCCAGACACTCCAGCATGCTGGGACCACCATGATAACTGTCCCATCCGGAGGAGTATGTGACCTCATCAACACCTATGCCCGAGGATCTGACGAGGGCAACCGCCACACCAGCGAGACTCTCACGTACAAGATCGCCATCGACTACCACTTCGTTGCCGACGCGGCAGCCTGCCGCTACTCCAACACCGGAACCGGTGTAATGTGGCTGGTGTATGACACCACTCCCGGCGGACAAGCTCCGACCCCGCAAACTATATTTGCCTACCCTGACACGCTAAAAGCGTGGCCGGCCACATGGAAGGTGAGCCGGGAGCTGTGTCATCGCTTCGTGGTGAAACGGCGATGGTTGTTCAACATGGAGACCGACGGGCGGATTGGTTCGGACATTCCTCCCTCGAATGCAAGTTGGAAGCCTTGCAAGCGCAACATCTACTTCCACAAGTTCACGAGCGGGTTGGGAGTGAGAACGCAGTGGAAGAATGTAACGGACGGAGGAGTTGGTGCCATCCAGAGAGGAGCGTTGTACATGGTCATTGCCCCCGGCAATGGTCTTACATTTACTGCCCATGGGCAGACCCGTCTGTACTTTAAGAGTGTCGGCAACCAGTAATGAATAAAAACTCC-GTTTTATTATATCTGATGAATGCTCAAAGCTTACATTAATATGTCGTGCGATGGCACGAAAAA-CACACTGGAACGCAGCCCCGGGCTAA-AGACCGGGTCTCAAGAG----ACCCTGCGATACAAAACATCGAAAAAACAAGATCTATATGAATTACACTTCCTCCGTAGGAGGAAGCACAGGGGGAGAATACCACTTCTCCCCTGGCGACATTTTATAAATCATGCAGTTTGCCTCGAAATACTCCATCTGCCCTGGAGTCATTTCCTTCATCCAGTCTTCATCCCAGTTGGTGAGGATGATTGTAGGCTTAGACTTCATCTGAACTTTCTTCTTCTTGCCATATTTTGGATTTACCACGAACTCTTTCTGACAGCCAACTAACTGTTTCCAACAAGGACAGAATTTAAAAGGAATATCATCTACGATGTTGTAGATTGCGTCTTCGTTGTACGAAGACCAATCAACATTATTTTGCCAATAATTATGAAGCCCTAAGCTTCTGGCCCAAGTAGATTTTCCTGTTCGTGTTGGACCGACGATGTAGAGGCTCTGCTTTCTTGTTCCTTCATCTGTTGGCTGGATAATTGATCCATCCATTCAAGGTCAGAGATAGCCTCTTCGAGGGTGTAACAGGTTGGTTGAAGAAGCATGTATGATTCGGGACTAACCTGGAAGATGTTAGGCTGGAGCCAATCTTTGATTGACTCATTACAAAGAAGATCAGGTGAAGAGGGTGGATGAGGACTGATGAACTCTTCCTGAATCTCAGGGAACAATTTATTTGCAGAGTATTCAAAATACTGCAATTTTGTGGCCCAGTCATAGGGGAACTCTTTACGAACCATAGAGAGGTACTCTAGCTTTGAAGTGGAGTGTGAAATAATCTCTCTCATTATTTCATCTTTGGAAGGTTTCTTTTCAG-AATTTCCCTTGGA--AGGATTTCCTAGGAAGCTTGACTTCCTAGGAATGAAAGTACCTCTCTCAAACAAGGCCAGAGGTTCCTTGAGAATGTAATCCCTGACCTTGTTTACTGATTTTGCACTCTGAATGTTTGGGTGGAACCCTTTGATATCAAAGAACCTTGAGTCAGTGATTCTTACCGGTTTCTCTGTCTGGATTAATGCATGTAAATGCATATCTCCATCTCTATGTGCCTCTCGGGCACATATGATATACTTCGGGGTCCAACGACCAACGAGCTCCCAAATCATCTGACAGAGGATTTCTGGATTTTCTGGACAGTGTGGATATGTTAAGAACGTGTTAACGTTCCTGTGTGAGAACTGACGGTTGGATGAGGAGGAGGCCATATCGGACGACTCCGAGC-AGCTTGAGGGATGGCAGGATGGGAGCTCCAAACTCTATATCA-ACCGGTTGCGCCTTCGAAATCCGCCGCTCCCTTGTCTTATAGTGGTTGTAAATGGGCCGGACCGGGCCGGCCCAGCAGGAAAAGAAGGCGCGCACTAATATTACCGCGCCTTCTTTTCCTGCGAGGGCCCGGTAGGGCCCGAGCGATTTGATGTAAAGCTTGGTCCTGCTTTGTATGATTTATCTAAAGCAGCCCATTCTAAAGAAACCGGTCCCGGGC-ACTATAAATTGCCTAACAAGTGCGATTCATTC
>GB2-I15
ATGGATCCACAGAACGCCCTGTATTAT-CAGCCGCGGGTACCCACAGCAGCTCCGGCATCCGCAGGAGTGCCGTGGAGTCGCGTAGGCGAGGTAGCTATTTTGAGCTTTGTTGCACTGATTTGCTTTTACCTGCTTTACCTTTGGGTGCTGAGAGACCTTATCTTAGTTCTGAAGGCTCGACAAGGCAGATCCACGGAGGAGCTGATATTTGGAGGACAAGCTGTGGATAGGAGCAACCCTATCCCTAATCTACCAGCACCACCAAGTCAGGGCAATCCCGGGCCATTTGTTCCAGGCACGGGATAAGCATTCAGCCATGTCCACGTCCAAGAGGAAGCGGGGAGATGATTCGAATTGGAGTAAGCGGGTGCCTAAGAAGAAGCCCTCTTCAGCTGGGCTGAAGAGGGCTGGAAGCAAGGCCGATAGGCCATCCCTCCAAATCCAGACACTCCAGCATGCTGGGACCACCATGATAACTGTCCCATCCGGAGGAGTATGTGACCTCATCAACACCTATGCCCGAGGATCTGACGAGGGCAACCGCCACACCAGCGAGACTCTCACGTACAAGATCGCCATCGACTACCACTTCGTTGCCGACGCGGCAGCCTGCCGCTACTCCAACACCGGAACCGGTGTAATGTGGCTGGTGTATGACACCACTCCCGGCGGACAAGCTCCGACCCCGCAAACTATATTTGCCTACCCTGACACGCTAAAAGCGTGGCCGGCCACATGGAAGGTGAGCCGGGAGCTGTGTCATCGCTTCGTGGTGAAACGGCGATGGTTGTTCAACATGGAGACCGACGGGCGGATTGGTTCGGACATTCCTCCCTCGAATGCAAGTTGGAAGCCTTGCAAGCGCAACATCTACTTCCACAAGTTCACGAGCGGGTTGGGAGTGAGAACGCAGTGGAAGAATGTAACGGACGGAGGAGTTGGTGCCATCCAGAGAGGAGCGTTGTACATGGTCATTGCCCCCGGCAATGGTCTTACATTTACTGCCCATGGGCAGACCCGTCTGTACTTTAAGAGTGTCGGCAACCAGTAATGAATAAAAACTCC-GTTTTATTATATCTGATGAATGCTCAAAGCTTACATTAATATGTCGTGCGATGGCACGAAAAA-CACACTGGAACGCAGCCCCGGGCTAA-AGACCGGGTCTCAAGAG----ACCCTGCGATACAAAACATCGAAAAAACAAGATCTATATGAATTACACTTCCTCCGTAGGAGGAAGCACAGGGGGAGAATACCACTTCTCCCCTGGCGACATTTTATAAATCATGCAGTTTGCCTCGAAATACTCCATCTGCCCTGGAGTCATTTCCTTCATCCAGTCTTCATCCCAGTTGGTGAGGATGATTGTAGGCTTAGACTTCATCTGAACTTTCTTCTTCTTGCCATATTTTGGATTTACCACGAACTCTTTCTGACAGCCAACTAACTGTTTCCAACAAGGACAGAATTTAAAAGGAATATCATCTACGATGTTGTAGATTGCGTCTTCGTTGTACGAAGACCAATCAACATTATTTTGCCAATAATTATGAAGCCCTAAGCTTCTGGCCCAAGTAGATTTTCCTGTTCGTGTTGGACCGACGATGTAGAGGCTCTGCTTTCTTGTTCCTTCATCTGTTGGCTGGATAATTGATCCATCCATTCAAGGTCAGAGATAGCCTCTTCGAGGGTGTAACAGGTTGGTTGAAGAAGCATGTATGATTCGGGACTAACCTGGAAGATGTTAGGCTGGAGCCAATCTTTGATTGACTCATTACAAAGAAGATCAGGTGAAGAGGGTGGATGAGGACTGATGAACTCTTCCTGAATCTCAGGGAACAATTTATTTGCAGAGTATTCAAAATACTGCAATTTTGTGGCCCAGTCATAGGGGAACTCTTTACGAACCATAGAGAGGTACTCTAGCTTTGAAGTGGAGTGTGAAATAATCTCTCTCATTATTTCATCTTTGGAAGGTTTCTTTTCAG-AATTTCCCTTGGA--AGGATTTCCTAGGAAGCTTGACTTCCTAGGAATGAAAGTACCTCTCTCAAACAAGGCCAGAGGTTCCTTGAGAATGTAATCCCTGACCTTGTTTACTGATTTTGCACTCTGAATGTTTGGGTGGAACCCTTTGATATCAAAGAACCTTGAGTCAGTGATTCTTACCGGTTTCTCTGTCTGGATTAATGCATGTAAATGCATATCTCCATCTCTATGTGCCTCTCGGGCACATATGATATACTTCGGGGTCCAACGACCAACGAGCTCCCAAATCATCTGACAGAGGATTTCTGGATTTTCTGGACAGTGTGGATATGTTAAGAACGTGTTAACGTTCCTGTGTGAGAACTGACGGTTGGATGAGGAGGAGGCCATATCGGACGACTCCGAGC-AGCTTGAGGGATGGCAGGATGGGAGCTCCAAACTCTATATCA-ACCGGTTGCGCCTTCGAAATCCGCCGCTCCCTTGTCTTATAGTGGTTGTAAATGGGCCGGACCGGGCCGGCCCAGCAGGAAAAGAAGGCGCGCACTAATATTACCGCGCCTTCTTTTCCTGCGAGGGCCCGGTAGGGCCCGAGCGATTTGATGTAAAGCTTGGTCCTGCTTTGTATGATTTATCTAAAGCAGCCCATTCTAAAGAAACCGGTCCCGGGC-ACTATAAATTGCCTAACAAGTGCGATTCATTC
>GB2-I14
ATGGATCCACAGAACGCCCTGTATTAT-CAGCCGCGGGTACCCACAGCAGCTCCGGCATCCGCAGGAGTGCCGTGGAGTCGCGTAGGCGAGGTAGCTATTTTGAGCTTTGTTGCACTGATTTGCTTTTACCTGCTTTACCTTTGGGTGCTGAGAGACCTTATCTTAGTTCTGAAGGCTCGACAAGGCAGATCCACGGAGGAGCTGATATTTGGAGGACAAGCTGTGGATAGGAGCAACCCTATCCCTAATCTACCAGCACCACCAAGTCAGGGCAATCCCGGGCCATTTGTTCCAGGCACGGGATAAGCATTCAGCCATGTCCACGTCCAAGAGGAAGCGGGGAGATGATTCGAATTGGAGTAAGCGGGTGCCTAAGAAGAAGCCCTCTTCAGCTGGGCTGAAGAGGGCTGGAAGCAAGGCCGATAGGCCATCCCTCCAAATCCAGACACTCCAGCATGCTGGGACCACCATGATAACTGTCCCATCCGGAGGAGTATGTGACCTCATCAACACCTATGCCCGAGGATCTGACGAGGGCAACCGCCACACCAGCGAGACTCTCACGTACAAGATCGCCATCGACTACCACTTCGTTGCCGACGCGGCAGCCTGCCGCTACTCCAACACCGGAACCGGTGTAATGTGGCTGGTGTATGACACCaCTCCCGGCGGACAAGCTCCGACCCCGCAAACTATATTTGCCTACCCTGACACGCTAAAAGCGTGGCCGGCCACATGGAAGGTGAGCCGGGAGCTGTGTCATCGCTTCGTGGTGAAACGGCGATGGTTGTTCAACATGGAGACCGACGGGCGGATTGGTTCGGACATTCCTCCCTCGAATGCAAGTTGGAAGCCTTGCAAGCGCAACATCTACTTCCACAAGTTCACGAGCGGGTTGGGAGTGAGAACGCAGTGGAAGAATGTAACGGACGGAGGAGTTGGTGCCATCCAGAGAGGAGCGTTGTACATGGTCATTGCCCCCGGCAATGGTCTTACATTTACTGCCCATGGGCAGACCCGTCTGTACTTTAAGAGTGTCGGCAACCAGTAATGAATAAAAACTCC-GTTTTATTATATCTGATGAATGCTCAAAGCTTACATTAATATGTCGTGCGATGGCACGAAAAA-CACACTGGAACGCAGCCCCGGGCTAA-AGACCGGGTCTCAAGAG----ACCCTGCGATACAAAACATCGAAAAAACAAGATCTATATGAATTACACTTCCTCCGTAGGATGAAGCACAGGGGGAGAATACCACTTCTCCCCTGGCGACATTTTATAAATCATGCAGTTTGCCTCGAAATACTCCATCTGCCCTGGAGTCATTTCCTTCATCCAGTCTTCATCCCAGTTGGTGAGGATGATTGTAGGCTTAGACTTCATCTGAACTTTCTTCTTCTTGCCATATTTTGGATTTACCACGAACTCTTTCTGACAGCCAACTAACTGTTTCCAACAAGGACAGAATTTAAAAGGAATATCATCTACGATGTTGTAGATTGCGTCTTCGTTGTACGAAGACCAATCAACATTATTTTGCCAATAATTATGAAGCCCTAAGCTTCTGGCCCAAGTAGATTTTCCTGTTCGTGTTGGACCGACGATGTAGAGGCTCTGCTTTCTTGTTCCTTCATCTGTTGGCTGGATAATTGATCCATCCATTCAAGGTCAGAGATAGCCTCTTCGAGGGTGTAACAGGTTGGTTGAAGAAGCATGTATGATTCGGGACTAACCTGGAAGATGTTAGGCTGGAGCCAATCTTTGATTGACTCATTACAAAGAAGATCAGGTGAAGAGGGTGGATGAGGACTGATGAACTCTTCCTGAATCTCAGGGAACAATTTATTTGCAGAGTATTCAAAATACTGCAATTTTGTGGCCCAGTCATAGGGGAACTCTTTACGAACCATAGAGAGGTACTCTAGCTTTGAAGTGGAGTGTGAAATAATCTCTCTCATTATTTCATCTTTGGAAGGTTTCTTTTCAG-AATTTCCCTTGGA--AGGATTTCCTAGGAAGCTTGACTTCCTAGGAATGAAAGTACCTCTCTCAAACAAAGCCAGAGGTTCCTTGAGAATGTAATCCCTGACCTTGTTTACTGATTTTGCACTCTGAATGTTTGGGTGGAACCCTTTGATATCAAAGAACCTTGAGTCAGTGATTCTTACCGGTTTCTCTGTCTGGATTAATGCATGTAAATGCATATCTCCATCTCTATGTGCCTCTCGGGCACATATGATATACTTCGGGGTCCAACGACCAACGAGCTCCCAAATCATCTGACAGAGGATTTCTGGATTTTCTGGACAGTGTGGATATGTTAAGAACGTGTTAACGTTCCTGTGTGAGAACTGACGGTTGGATGAGGAGGAGGCCATATCGGACGACTCCGAGC-AGCTTGAGGGATGGCAGGATGGGAGCTCCAAACTCTATATCA-ACCGGTTGCGCCTTCGAAATCCGCCGCTCCCTTGTCTTATAGTGGTTGTAAATGGGCCGGACCGGGCCGGCCCAGCAGGAAAAGAAGGCGCGCACTAATATTACCGCGCCTTCTTTTCCTGCGAGGGCCCGGTAGGGCCCGAGCGATTTGATGTAAAGCTTGGTCCTGCTTTGTATGATTTATCTAAAGCAGCCCATTCTAAAAAAACCGGTCCCGGGC-ACTATAAATTGCCTAACAAGTGCGATTCATTC
>GB2-I13
ATGGATCCACAGAACGCCCTGTATTAT-CAGCCGCGGGTACCCACAGCAGCTCCGGCATCCGCAGGAGTGCCGTGGAGTCGCGTAGGCGAGGTAGCTATTTTGAGCTTTGTTGCACTGATTTGCTTTTACCTGCTTTACCTTTGGGTGCTGAGAGACCTTATCTTAGTTCTGAAGGCTCGACAAGGCAGATCCACGGAGGAGCTGATATTTGGAGGACAAGCTGTGGATAGGAGCAACCCTATCCCTAATCTACCAGCACCACCAAGTCAGGGCAATCCCGGGCCATTTGTTCCAGGCACGGGATAAGCATTCAGCCATGTCCACGTCCAAGAGGAAGCGGGGAGATGATTCGAATTGGAGTAAGCGGGTGCCTAAGAAGAAGCCCTCTTCAGCTGGGCTGAAGAGGGCTGGAAGCAAGGCCGATAGGCCATCCCTCCAAATCCAGACACTCCAGCATGCTGGGACCACCATGATAAATGTCCCATCCGGAGGAGTATGTGACCTCATCAACACCTATGCCCGAGGATCTGACGAGGGCAACCGCCACACCAGCGAGACTCTCACGTACAAGATCGCCATCGACTACCACTTCGTTGCCGACGCGGCAGCCTGCCGCTACTCCAACACCGGAACCGGTGTAATGTGGCTGGTGTATGACACCACTCCCGGCGGACAAGCTCCGACCCCGCAAACTATATTTGCCTACCCTGACACGCTAAAAGCGTGGCCGGCCACATGGAAGGTGAGCCGGGAGCTGTGTCATCGCTTCGTGGTGAAACGGCGATGGTTGTTCAACATGGAGACCGACGGGCGGATTGGTTCGGACATTCCTCCCTCGAATGCAAGTTGGAAGCCTTGCAAGCGCAACATCTACTTCCACAAGTTCACGAGCGGGTTGGGAGTGAGAACGCAGTGGAAGAATGTAACGGACGGAGGAGTTGGTGCCATCCAGAGAGGAGCGTTGTACATGGTCATTGCCCCCGGCAATGGTCTTACATTTACTGCCCATGGGCAGACCCGTCTGTACTTTAAGAGTGTCGGCAACCAGTAATGAATAAAAACTCC-GTTTTATTATATCTGATGAATGCTCAAAGCTTACATTAATATGTCGTGCGATGGCACGAAAAA-CACACTGGAACGCAGCCCCGGGCTAA-AGACCGGGTCTCAAGAG----ACCCTGCGATACAAAACATCGAAAAATCAAGATCTATATGAATTACACTTCCTCCGTAGGAGGAAGCACAGGGGGAGAATACCACTTCTCCCCTGGCGACATTTTATAAATCATGCAGTTTGCCTCGAAATACTCCATCTGCCCTGGAGTCATTTCCTTCATCCAGTCTTCATCCCAGTTGGTGAGGATGATTGTAGGCTTAGACTTCATCTGAACTTTCTTCTTCTTGCCATATTTTGGATTTACCACGAACTCTTTCTGACAGCCAACTAACTGTTTCCAACAAGGACAGAATTTAAAAGGAATATCATCGACGATGTTGTAGATTGCGTCTTCGTTGTACGAAGACCAATCAACATTATTTTGCCAATAATTATGAAGCTCTAAGCTTCTGGCCCAAGTAGATTTTCCTGTTCGTGTTGGACCGACGATGTAGAGGCTCTGCTTTCTTGTTCCTTCATCTGTTGGCTGGATAATTGATCCATCCATTCAAGGTCAGAGATAGCCTCTTCGAGGGTGTAACAGGTTGGTTGAAGAAGCATGTATGATTCGGGACTAACCTGGAAGATGTTAGGCTGGAGCCAATCTTTGATTGACTCATTACAAAGAAGATCAGGTGAAGAGGGTGGATGAGGACTGATGAACTCTTCCTGAATCTCAGGGAACAATTTATTTGCAGAGTATTCAAAATACTGCAATTTTGTGGCCCAGTCATAGGGGAACTCTTTACGAACCATAGAGAGGTACTCTAGCTTTGAAGTGGAGTGTGAAATAATCTCTCTCATTATTTCATCTTTGGAAGGTTTCTTTTCAG-AATTTCCCTTGGA--AGGATTTCCTAGGAAGCTTGACTTCCTAGGAATGAAAGTACCTCTCTCAAACAAGGCCAGAGGTTCCTTGAGAATGTAATCCCTGACCTTGTTTACTGATTTTGCACTCTGAATGTTTGGGTGGAACCCTTTGATATCAAAGAACCTTGAGTCAGTGATTCTTACCGGTTTCTCTGTCTGGATTAATGCATGTAAATGCATATCTCCATCTCTATGTGCCTCTCGGGCACATATGATATACTTCGGGGTCCAACGACCAACGAGCTCCCAAATCATCTGACAGAGGATTTCTGGATTTTCTGGACAGTGTGGATATGTTAAGAACGTGTTAACGTTCCTGTGTGAGAACTGACGGTTGGATGAGGAGGAGGCCATATCGGACGACTCCGAGC-AGCTTGAGGGATGGCAGGATGGGAGCTCCAAACTCTATATCA-ACCGGTTGCGCCTTCGAAATCCGCCGCTCCCTTGTCTTATAGTGGTTGTAAATGGGCCGGACCGGGCCGGCCCAGCAGGAAAAGAAGGCGCGCACTAATATTACCGCGCCTTCTTTTCCTGCGAGGGCCCGGTAGGGCCCGAGCGATTTGATGTAAAGCTTGGTCCTGCTTTGTATGATTTATCTAAAGCAGCCCATTCTAAAGAAACCGGTCCCGGGC-ACTATAAATTGCCTAACAAGTGCGATTCATTC
>GB2-I12
ATGGATCCACAGAACGCCCTGTATTAT-CAGCCGCGGGTACCCACAGCAGCTCCGGCATCCGCAGGAGTGCCGTGGAGTCGCGTAGGCGAGGTAGCTATTTTGAGCTTTGTTGCACTGATTTGCTTTTACCTGCTTTACCTTTGGGTGCTGAGAGACCTTATCTTAGTTCTGAAGGCTCGACAAGGCAGATCCACGGAGGAGCTGATATTTGGAGGACAAGCTGTGGATAGGAGCAACCCTATCCCTAATCTACCAGCACCACCAAGTCAGGGCAATCCCGGGCCATTTGTTCCAGGCACGGGATAAGCATTCAGCCATGTCCACGTCCAAGAGGAAGCGGGGAGATGATTCGAATTGGAGTAAGCGGGTGCCTAAGAAGAAGCCCTCTTCAGCTGGGCTGAAGAGGGCTGGAAGCAAGGCCGATAGGCCATCCCTCCAAATCCAGACACTCCAGCATGCTGGGACCACCATGATAACTGTCCCATCCGGAGGAGTATGTGACCTCATCAACACCTATGCCCGAGGATCTGACGAGGGCAACCGCCACACCAGCGAGACTCTCACGTACAAGATCGCCATCGACTACCACTTCGTTGCCGACGCGGCAGCCTGCCGCTACTCCAACACCGGAACCGGTGTAATGTGGCTGGTGTATGACACCACTCCCGGCGGACAAGCTCCGACCCCGCAAACTATATTTGCCTACCCTGACACGCTAAAAGCGTGGCCGGCCACATGGAAGGTGAGCCGGGAGCTGTGTCATCGCTTCGTGGTGAAACGGCGATGGTTGTTCAACATGGAGACCGACGGGCGGATTGGTTCGGACATTCCTCCCTCGAATGCAAGTTGGAAGCCTTGCAAGCGCAACATCTACTTCCACAAGTTCACGAGCGGGTTGGGAGTGAGAACGCAGTGGAAGAATGTAACGGACGGAGGAGTTGGTGCCATCCAGAGAGGAGCGTTGTACATGGTCATTGCCCCCGGCAATGGTCTTACATTTACTGCCCATGGGCAGACCCGTCTGTACTTTAAGAGTGTCGGCAACCAGTAATGAATAAAAACTCC-GTTTTATTATATCTGATGAATGCTCAAAGCTTACATTAATATGTCGTGCGATGGCACGAAAAA-CACACTGGAACGCAGCCCCGGGCTAA-AGACCGGGTCTCAAGAG----ACCCTGCGATACAAAACATCGAAAAAACAAGATCTATATGAATTACACTTCCTCCGTAGGAGGAAGCACAGGGGGAGAATACCACTTCTCCCCTGGCGACATTTTATAAATCATGCAGTTTGCCTCGAAATACTCCATCTGCCCTGGAGTCATTTCCTTCATCCAGTCTTCATCCCAGTTGGTGAGGATGATTGTAGGCTTAGACTTCATCTGAACTTTCTTCTTCTTGCCATATTTTGGATTTACCACGAACTCTTTCTGACAGCCAACTAACTGTTTCCAACAAGGACAGAATTTAAAAGGAATATCATCTACGATGTTGTAGATTGCGTCTTCGTTGTACGAAGACCAATCAACATTATTTTGCCAATAATTATGAAGCCCTAAGCTTCTGGCCCAAGTAGATTTTCCTGTTCGTGTTGGACCGACGATGTAGAGGCTCTGCTTTCTTGTTCCTTCATCTGTTGGCTGGATAATTGATCCATCCATTCAAGGTCAGAGATAGCCTCTTCGAGGGTGTAACAGGTTGGTTGAAGAAGCATGTATGATTCGGGACTAACCTGGAAGATGTTAGGCTGGAGCCAATCTTTGATTGACTCATTACAAAGAAGATCAGGTGAAGAGGGTGGATGAGGACTGATGAACTCTTCCTGAATCTCAGGGAACAATTTATTTGCAGAGTATTCAAAATACTGCAATTTTGTGGCCCAGTCATAGGGGAACTCTTTACGAACCATAGAGAGGTACTCTAGCTTTGAAGTGGAGTGTGAAATAATCTCTCTCATTATTTCATCTTTGGAAGGTTTCTTTTCAG-AATTTCCCTTGGA--AGGATTTCCTAGGAAGCTTGACTTCCTAGGAATGAAAGTACCTCTCTCAAACAAGGCCAGAGGTTCCTTGAGAATGTAATCCCTGACCTTGTTTACTGATTTTGCACTCTGAATGTTTGGGTGGAACCCTTTGATATCAAAGAACCTTGAGTCAGTGATTCTTACCGGTTTCTCTGTCTGGATTAATGCATGTAAATGCATATCTCCATCTCTATGTGCCTCTCGGGCACATATGATATACTTCGGGGTCCAACGACCAACGAGCTCCCAAATCATCTGACAGAGGATTTCTGGATTTTCTGGACAGTGTGGATATGTTAAGAACGTGTTAACGTTCCTGTGTGAGAACTGACGGTTGGATGAGGAGGAGGCCATATCGGACGACTCCGAGC-AGCTTGAgGGATGGCAGGATGGGAGCTCCAAACTCTATATCA-ACCGGTTGCGCCTTCGAAATCCGCCGCTCCCTTGTCTTATAGTGGTTGTAAATGGGCCGGACCGGGCCGGCCCAGCAGGAAAAGAAGGCGCGCACTAATATTACCGCGCCTTCTTTTCCTGCGAGGGCCCGGTAGGGCCCGAGCGATTTGATGTAAAGCTTGGTCCTGCTTTGTATGATTTATCTAAAGCAGCCCATTCTAAAGAAACCGGTCCCGGGC-ACTATAAATTGCCTAACAAGTGCGATTCATTC
>GB2-I11
ATGGATCCACAGAACGCCCTGTATTAT-CAGCCGCGGGTACCCACAGCAGCTCCGGCATCCGCAGGAGTGCCGTGGAGTCGCGTAGGCGAGGTAGCTATTTTGAGCTTTGTTGCACTGATTTGCTTTTACCTGCTTTACCTTTGGGTGCTGAGAGACCTTATCTTAGTTCTGAAGGCTCGACAAGGCAGATCCACGGAGGAGCTGATATTTGGAGGACAAGCTGTGGATAGGAGCAACCCTATCCCTAATCTACCAGCACCACCAAGTCAGGGCAATCCCGGGCCATTTGTTCCAGGCACGGGATAAGCATTCAGCCATGTCCACGTCCAAGAGGAAGCGGGGAGATGATTCGAATTGGAGTAAGCGGGTGCCTAAGAAGAAGCCCTCTTCAGCTGGGCTGAAGAGGGCTGGAAGCAAGGCCGATAGGCCATCCCTCCAAATCCAGACACTCCAGCATGCTGGGACCACCATGATAACTGTCCCATCCGGAGGAGTATGTGACCTCATCAACACCTATGCCCGAGGATCTGACGAGGGCAACCGCCACACCAGCGAGACTCTCACGTACAAGATCGCCATCGACTACCACTTCGTTGCCGACGCGGCAGCCTGCCGCTACTCCAACACCGGAACCGGTGTAATGTGGCTGGTGTATGACACCACTCCCGGCGGACAAGCTCCGACCCCGCAAACTATATTTGCCTACCCTGACACGCTAAAAGCGTGGCCGGCCACATGGAAGGTGAGCCGGGAGCTGTGTCATCGCTTCGTGGTGAAACGGCGATGGTTGTTCAACATGGAGACCGACGGGCGGATTGGTTCGGACATTCCTCCCTCGAATGCAAGTTGGAAGCCTTGCAAGCGCAACATCTACTTCCACAAGTTCACGAGCGGGTTGGGAGTGAGAACGCAGTGGAAGAATGTAACGGACGGAGGAGTTGGTGCCATCCAGAGAGGAGCGTTGTACATGGTCATTGCCCCCGGCAATGGTCTTACATTTACTGCCCATGGGCAGACCCGTCTGTACTTTAAGAGTGTCGGCAACCAGTAATGAATAAAAACTCC-GTTTTATTATATCTGATGAATGCTCAAAGCTTACATTAATATGTCGTGCGATGGCACGAAAAA-CACACTGGAACGCAGCCCCGGGCTAA-AGACCGGGTCTCAAGAG----ACCCTGCGATACAAAACATCGAAAAAACAAGATCTATATGAATTACACTTCCTCCGTAGGAGGAAGCACAGGGGGAGAATACCACTTCTCCCCTGGCGACATTTTATAAATCATGCAGTTTGCCTCGAAATACTCCATCTGCCCTGGAGTCATTTCCTTCATCCAGTCTTCATCCCAGTTGGTGAGGATGATTGTAGGCTTAGACTTCATCTGAACTTTCTTCTTCTTGCCATATTTTGGATTTACCACGAACTCTTTCTGACAGCCAACTAACTGTTTCCAACAAGGACAGAATTTAAAAGGAATATCATCTACGATGTTGTAGATTGCGTCTTCGTTGTACGAAGACCAATCAACATTATTTTGCCAATAATTATGAAGCCCTAAGCTTCTGGCCCAAGTAGATTTTCCTGTTCGTGTTGGACCGACGATGTAGAGGCTCTGCTTTCTTGTTCCTTCATCTGTTGGCTGGATAATTGATCCATCCATTCAAGGTCAGAGATAGCCTCTTCGAGGGTGTAACAGGTTGGTTGAAGAAGCATGTATGATTCGGGACTAACCTGGAAGATGTTAGGCTGGAGCCAATCTTTGATTGACTCATTACAAAGAAGATCAGGTGAAGAGGGTGGATGAGGACTGATGAACTCTTCCTGAATCTCAGGGAACAATTTATTTGCAGAGTATTCAAAATACTGCAATTTTGTGGCCCAGTCATAGGGGAACTCTTTACGAACCATAGAGAGGTACTCTAGCTTTGAAGTGGAGTGTGAAaTAATCTCTCTCATTATTTCATCTTTGGAAGGTTTCTTTTCAG-AATTTCCCTTGGA--AGGATTTCCTAGGAAGCTTGACTTCCTAGGAATGAAAGTACCTCTCTCAAACAAGGCCAGAGGTTCCTTGAGAATGTAATCCCTGACCTTGTTTACTGATTTTGCACTCTGAATGTTTGGGTGGAACCCTTTGATATCAAAGAACCTTGAGTCAGTGATTCTTACCGGTTTCTCTGTCTGGATTAATGCATGTAAATGCATATCTCCATCTCTATGTGCCTCTCGGGCACATATGATATACTTCGGGGTCCAACGACCAACGAGCTCCCAAATCATCTGACAGAGGATTTCTGGATTTTCTGGACAGTGTGGATATGTTAAGAACGTGTTAACGTTTCTGTGTGAGAACTGACGGTTGGATGAGGAGGAGGCCATATCGGACGACTCCGAGC-AGCTTGAGGGATGGCAGGATGGGAGCTCCAAACTCTATATCA-ACCGGTTGCGCCTTCGAAATCCGCCGCTCCCTTGTCTTGTAGTGGTTGTAAATGGGCCGGACCGGGCCGGCCCAGCAGGAAAAGAAGGCGCGCACTAATATTACCGCGCCTTTTTTTCCTGCGAGGGCCCGGTAGGGCCCGAGCGATTTGATGTAAAGCTTGGTCCTGCTTTGTATGATTTATCTAAAGCAGCCCATTCTAAAGAAACCGGTCCCGGGC-ACTATAAATTGCCTAACAAGTGCGATTCATTC
>GB2-I10
ATGGATCCACAGAACGCCCTGTATTAT-CAGCCGCGGGTACCCACAGCAGCTCCGGCATCCGCAGGAGTGCCGTGGAGTCGCGTAGGCGAGGTAGCTATTTTGAGCTTTGTTGCACTGATTTGCTTTTACCTGCTTTACCTTTGGGTGCTGAGAGACCTTATCTTAGTTCTGAAGGCTCGACAAGGCAGATCCACGGAGGAGCTGATATTTGGAGGACAAGCTGTGGATAGGAGCAACCCTATCCCTAATCTACCAGCACCACCAAGTCAGGGCAATCCCGGGCCATTTGTTCCAGGCACGGGATAAGCATTCAGCCATGTCCACGTCCAAGAGGAAGCGGGGAGATGATTCGAATTGGAGTAAGCGGGTGCCTAAGAAGAAGCCCTCTTCAGCTGGGCTGAAGAGGGCTGGAAGCAAGGCCGATAGGCCATCCCTCCAAATCCAGACACTCCAGCATGCTGGGACCACCATGATAACTGTCCCATCCGGAGGAGTATGTGACCTCATCAACACCTATGCCCGAGGATCTGACGAGGGCAACCGCCACACCAGCGAGACTCTCACGTACAAGATCGCCATCGACTACCACTTCGTTGCCGACGCGGCAGCCTGCCGCTACTCCAACACCGGAACCGGTGTAATGTGGCTGGTGTATGACACCACTCCCGGCGGACAAGCTCCGACCCCGCAAACTATATTTGCCTACCCTGACACGCTAAAAGCGTGGCCGGCCACATGGAAGGTGAGCCGGGAGCTGTGTCATCGCTTCGTGGTGAAACGGCGATGGTTGTTCAACATGGAGACCGACGGGCGGATTGGTTCGGACATTCCTCCCTCGAATGCAAGTTGGAAGCCTTGCAAGCGCAACATCTACTTCCACAAGTTCACGAGCGGGTTGGGAGTGAGAACGCAGTGGAAGAATGTAACGGACGGAGGAGTTGGTGCCATCCAGAGAGGAGCGTTGTACATGGTCATTGCCCCCGGCAATGGTCTTACATTTACTGCCCATGGGCAGACCCGTCTGTACTTTAAGAGTGTCGGCAACCAGTAATGAATAAAAACTCC-GTTTTATTATATCTGATGAATGCTCAAAGCTTACATTAATATGTCGTGCGATGGCACGAAAAA-CACACTGGAACGCAGCCCCGGGCTAA-AGACCGGGTCTCAAGAG----ACCCTGCGATACAAAACATCGAAAAAACAAGATCTATATGAATTACACTTCCTCCGTAGGAGGAAGCACAGGGGGAGAATACCACTTCTCCCCTGGCGACATTTTATAAATCATGCAGTTTGCCTCGAAATACTCCATCTGCCCTGGAGTCATTTCCTTCATCCAGTCTTCATCCCAGTTGGTGAGGATGATTGTAGGCTTAGACTTCATCTGAACTTTCTTCTTCTTGCCATATTTTGGATTTACCACGAACTCTTTCTGACAGCCAACTAACTGTTTCCAACAAGGACAGAATTTAAAAGGAATATCATCTACGATGTTGTAGATTGCGTCTTCGTTGTACGAAGACCAATCAACATTATTTTGCCAATAATTATGAAGCCCTAAGCTTCTGGCCCAAGTAGATTTTCCTGTTCGTGTTGGACCGACGATGTAGAGGCTCTGCTTTCTTGTTCCTTCATCTGTTGGCTGGATAATTGATCCATCCATTCAAGGTCAGAGATAGCCTCTTCGAGGGTGTAACAGGTTGGTTGAAGAAGCATGTATGATTCGGGACTAACCTGGAAGATGTTAGGCTGGAGCCAATCTTTGATTGACTCATTACAAAGAAGATCAGGTGAAGAGGGTGGATGAGGACTGATGAACTCTTCCTGAATCTCAGGGAACAATTTATTTGCAGAGTATTCAAAATACTGCAATTTTGTGGCCCAGTCATAGGGGAACTCTTTACGAACCATAGAGAGGTACTCTAGCTTTGAAGTGGAGTGTGAAATAATCTCTCTCATTATTTCATCTTTGGAAGGTTTCTTTTCAG-AATTTCCCTTGGA--AGGATTTCCTAGGAAGCTTGACTTCCTAGGAATGAAAGTACCTCTCTCAAACAAGGCCAGAGGTTCCTTGAGAATGTAATCCCTGACCTTGTTTACTGATTTTGCACTCTGAATGTTTGGGTGGAACCCTTTGATATCAAAGAACCTTGAGTCAGTGATTCTTACCGGTTTCTCTGTCTGGATTAATGCATGTAAATGCATATCTCCATCTCTATGTGCCTCTCGGGCACATATGATATACTTCGGGGTCCAACGACCAACGAGCTCCCAAATCATCTGACAGAGGATTTCTGGATTTTCTGGACAGTGTGGATATGTTAAGAACGTGTTAACGTTCCTGTGTGAGAACTGACGGTTGGATGAGGAGGAGGCCATATCGGACGACTCCGAGC-AGCTTGAGGGATGGCAGGATGGGAGCTCCAAACTCTATATCA-ACCGGTTGCGCCTTCGAAATCCGCCGCTCCCTTGTCTTATAGTGGTTGTAAATGGGCCGGACCGGGCCGGCCCAGCAGGAAAAGAAGGCGCGCACTAATATTACCGCGCCTTCTTTTCCTGCGAGGGCCCGGTAGGGCCCGAGCGATTTGATGTAAAGCTTGGTCCTGCTTTGTATGATTTATCTAAAGCAGCCCATTCTAAAGAAACCGGTCCCGGGC-ACTATAAATTGCCTAACAAGTGCGATTCATTC
>GB2-I1
ATGGATCCACAGAACGCCCTGTATTAT-CAGCCGCGGGTACCCACAGCAGCTCCGGCATCCGCAGGAGTGCCGTGGAGTCGCGTAGGCGAGGTAGCTATTTTGAGCTTTGTTGCACTGATTTGCTTTTACCTGCTTTACCTTTGGGTGCTGAGAGACCTTATCTTAGTTCTGAAGGCTCGACAAGGCAGATCCACGGAGGAGCTGATATTTGGAGGACAAGCTGTGGATAGGAGCAACCCTATCCCTAATCTACCAGCACCACCAAGTCAGGGCAATCCCGGGCCATTTGTTCCAGGCACGGGATAAGCATTCAGCCATGTCCACGTCCAAGAGGAAGCGGGGAGATGATTCGAATTGGAGTAAGCGGGTGCCTAAGAAGAAGCCCTCTTCAGCTGGGCTGAAGAGGGCTGGAAGCAAGGCCGATAGGCCATCCCTCCAAATCCAGACACTCCAGCATGCTGGGACCACCATGATAACTGTCCCATCCGGAGGAGTATGTGACCTCATCAACACCTATGCCCGAGGATCTGACGAGGGCAACCGCCACACCAGCGAGACTCTCACGTACAAGATCGCCATCGACTACCACTTCGTTGCCGACGCGGCAGCCTGCCGCTACTCCAACACCGGAACCGGTGTAATGTGGCTGGTGTATGACACCACTCCCGGCGGACAAGCTCCGACCCCGCAAACTATATTTGCCTACCCTGACACGCTAAAAGCGTGGCCGGCCACATGGAAGGTGAGCCGGGAGCTGTGTCATCGCTTCGTGGTGAAACGGCGATGGTTGTTCAACATGGAGACCGACGGGCGGATTGGTTCGGACATTCCTCCCTCGAATGCAAGTTGGAAGCCTTGCAAGCGCAACATCTACTTCCACAAGTTCACGAGCGGGTTGGGAGTGAGAACGCAGTGGAAGAATGTAACGGACGGAGGAGTTGGTGCCATCCAGAGAGGAGCGTTGTACATGGTCATTGCCCCCGGCAATGGTCTTACATTTACTGCCCATGGGCAGACCCGTCTGTACTTTAAGAGTGTCGGCAACCAGTAATGAATAAAAACTCC-GTTTTATTATATCTGATGAATGCTCAAAGCTTACATTAATATGTCGTGCGATGGCACGAAAAA-CACACTGGAACGCAGCCCCGGGCTAA-AGACCGGGTCTCAAGAG----ACCCTGCGATACAAAACATCGAAAAAACAAGATCTATATGAATTACACTTCCTCCGTAGGAGGAAGCACAGGGGGAGAATACCACTTCTCCCCTGGCGACATTTTATAAATCATGCAGTTTGCCTCGAAATACTCCATCTGCCCTGGAGTCATTTCCTTCATCCAGTCTTCATCCCAGTTGGTGAGGATGATTGTAGGCTTAGACTTCATCTGAACTTTCTTCTTCTTGCCATATTTTGGATTTACCACGAACTCTTTCTGACAGCCAACTAACTGTTTCCAACAAGGACAGAATTTAAAAGGAATATCATCTACGATGTTGTAGATTGCGTCTTCGTTGTACGAAGACCAATCAACATTATTTTGCCAATAATTATGAAGCCCTAAGCTTCTGGCcCAAGTAGATTTTCCTGTTCGTGTTGGACCGACGATGTAGAGGCTCTGCTTTCTTGTTCCTTCATCTGTTGGCTGGATAATTGATCCATCCATTCAAGGTCAGAGATAGCCTCTTCGAGGGTGTAACAGGTTGGTTGAAGAAGCATGTATGATTCGGGACTAACCTGGAAGATGTTAGGCTGGAGCCAATCTTTGATTGACTCATTACAAAGAAGATCAGGTGAAGAGGGTGGATGAGGACTGATGAACTCTTCCTGAATCTCAGGGAACAATTTATTTGCAGAGTATTCAAAATACTGCAATTTTGTGGCCCAGTCATAGGGGAACTCTTTACGAACCATAGAGAGGTACTCTAGCTTTGAAGTGGAGTGTGAAATAATCTCTCTCATTATTTCATCTTTGGAAGGTTTCTTTTCAG-AATTTCCCTTGGA--AGGATTTCCTAGGAAGCTTGACTTCCTAGGAATGAAAGTACCTCTCTCAAACAAGGCCAGAGGTTCCTTGAGAATGTAATCCCTGACCTTGTTTACTGATTTTGCACTCTGAATGTTTGGGTGGAACCCTTTGATATCAAAGAACCTTGAGTCAGTGATTCTTACCGGTTTCTCTGTCTGGATTAATGCATGTAAATGCATATCTCCATCTCTATGTGCCTCTCGGGCACATATGATATACTTCGGGGTCCAACGACCAACGAGCTCCCAAATCATCTGACAGAGGATTTCTGGATTTTCTGGACAGTGTGGATATGTTAAGAACGTGTTAACGTTCCTGTGTGAGAACTGACGGTTGGATGAGGAGGAGGCCATATCGGACGACTCCGAGC-AGCTTGAGGGATGGCAGGATGGGAGCTCCAAACTCTATATCA-ACCGGTTGCGCCTTCGAAATCCGCCGCTCCCTTGTCTTATAGTGGTTGTAAATGGGCCGGACCGGGCCGGCCCAGCAGGAAAAGAAGGCGCGCACTAATATTACCGCGCCTTCTTTTCCTGCGAGGGCCCGGTAGGGCCCGAGCGATTTGATGTAAAGCTTGGTCCTGCTTTGTATGATTTATCTAAAGCAGCCCATTCTAAAGAAACCGGTCCCGGGC-ACTATAAATTGCCTAACAAGTGCGATTCATTC
